# Supplementary material for: Epstein-Barr virus orchestrates spatial reorganization and immunomodulation in the classic Hodgkin lymphoma tumor microenvironment
Source: Cell Rep Med. 2026 Mar 31;7(4):102722. doi: 10.1016/j.xcrm.2026.102722 (PMC13130692; doi:10.1016/j.xcrm.2026.102722)
Supplement: Table S1. Antibody panels used in spatial platforms — (A) Antibody conjugated for the MIBIscope, including ion channel, clone, and titer information. (B) Antibody used in GeoMx, along with clone and titer information. (C) Antibody used in CODEX-PLA, along with clone, oligo, and titer information [file mmc2.xlsx]

## Sheet: S1.1_MIBI
MIBI panel
Antibody target	Clone	Vendor	Catalog number	Mass channel	Isotope	Titer (µg/mL)	Note
CD20	rIGEL/773	Novus Bio	NBP2-53190	71	Ga	1
CD163	EDHu-1	Novus Bio	NB110-40686	113	In	3
Histone H3	D1H2	CST	4499	115	In	2
CD45RO	UCHL1	BioLegend	304202	139	La	1
CD153 (CD30L)	Poly	R&D	AF1028	141	Pr	0.15
Lag3	17B4	Novus Bio	NBP1-97657	142	Nd	0.5
CD4	EPR6855	Abcam	ab181724	143	Nd	1
CD11c	EP1347Y	Abcam	ab216655	144	Nd	0.5
CD56	MRQ-42	Cell Marque	156R	145	Nd	0.6
FoxP3	236A/E7	Abcam	ab96048	146	Nd	5
GATA3	L50-823	Cell Marque	390M	147	Sm	5
Granzyme B	EPR20129-127	Abcam	ab219803	148	Nd	1
PD-L1	E1L3N	CST	13684	149	Sm	5
CD16	SP175	Abcam	ab243925	150	Sm	1
Ki-67	8D5	Novus Bio	NBP2-22112	151	Eu	0.25
PD-1	D4W2J	CST	86163S	152	Sm	2	PD-1 stained with 2 clones
PD-1	NAT105	Abcam	ab201811	152	Sm	2	PD-1 stained with 2 clones
Pax-5	D7H5X	CST	93009	153	Eu	1
Tox/Tox2	E6I3Q	CST	73758	154	Sm	1
CD68	D4B9C	CST	26042	156	Gd	0.5
B2-Microglobulin	D8P1H	CST	12851	157	Gd	4.5
CD8	C8/144B	Cell Marque	108M	158	Gd	0.4
CD3	MRQ-39	Cell Marque	103R	159	Gd	0.5
HLA1	EMR8-5	Abcam	ab70328	160	Gd	0.33
CD15	MC480	BioLegend	125602	161	Dy	1.5
CD14	SP192	Abcam	ab230903	163	Dy	0.5
CD45RA	HI100	BioLegend	304102	166	Er	0.8
HLA-DR	EPR3692	Abcam	ab92511	167	Er	0.6
CD57	HNK-1	BioLegend	359602	168	Er	0.6
CD30	Ber-H2	Cell Marque	130M	170	Er	1
Na-K ATPase	EP1845Y	Abcam	ab167390	176	Yb	5
Note:
All antibodies used are either BSA free level, or custom ordered without BSA

## Sheet: S1.2_GeoMx
GeoMx panel
Antibody target	Clone	Vendor	Catalog number	Titer (µg/mL)	Note
CD3	D7A6E	CST	85061	6
CD4	EPR6855	Abcam	ab181724	2.5
CD45RO	UCHL1	BioLegend	304202	2	with a secondary antibody
anti-mouse IgG	Poly	Invitrogen	A31571	8	for CD45RO
IHC panel for cHL, accompanying with GeoMx
Antibody target	Clone	Vendor	Catalog number	Titer (µg/mL)	Note
CD30	Ber-H2	Santa Cruz Biotech	sc-19658	2.5

## Sheet: S1.3_CODEX-PLA
CODEX-PLA panel
Antibody target	Clone	Vendor	Catalog number	Oligo	Titer (µg/mL)	Note
Pax5	D7H5X	CST	93009	7	5
CD30	E4L4I	CST	47448	57	5
LMP1	CS1-4	abcam	ab78113	76	5
CD3	D7A6E	CST	24581	77	5
CD8	D8A8Y	CST	85336	81	5
FoxP3	236A/E7	Thermo	14-4777-82	61	5
CD11c	EP1347Y	Abcam	ab216655	49	2.5
CD15	MMA	BioLegend	394702	14	2
CD68	D4B9C	CST	26042	70	2.5
CD206	E6T5J	CST	87887	48	5
Tox/tox2	E6I3Q	CST	73758	74	5
PD1	D4W2J	CST	86163S	23	5
Lag3	D2G4O	CST	15372	42	5
Ki67	B56	BD Biosciences	556003	6	1
CD45RO	UCHL1	BioLegend	304202	2	5
CD45RA	HI100	BioLegend	304102	72	5
HLA1	EMR8-5	CST	88274	15	10
Note:
All antibodies used are either BSA free level, or custom ordered without BSA
The PLA antibody pair was applied as per manufacturer's instructions and not included in this table
