# Supplementary material for: Epstein-Barr virus orchestrates spatial reorganization and immunomodulation in the classic Hodgkin lymphoma tumor microenvironment
Source: Cell Rep Med. 2026 Mar 31;7(4):102722. doi: 10.1016/j.xcrm.2026.102722 (PMC13130692; doi:10.1016/j.xcrm.2026.102722)
Supplement: Table S5. GeoMx cell phenotyping approach — (A) Marker combinations to annotate cell populations and their corresponding extraction order. (B) Proportion of area captured per cell type within each ROI [file mmc6.xlsx]

## Sheet: S6. GeoMx Phenotyping Annotatio
Extract order	CD3	CD4	CD45RO	Annotation
1	Use nuclear morphology to manually pull out cells			Tumor
2	+	+	+	CD4 memory
3	+	+	-	CD4 naive
4	+	-	+	CD8 memory
5	+	-	-	CD8 naive
6	-	-	+/-	Others

## Sheet: S6. GeoMx Phenotype Abundances
TMA	ROI	cellType	areaProportion
DFCI	H528-9.1pos-1	CD4mem	0.227791
DFCI	H528-9.1pos-1	Other	0.331888
DFCI	H528-9.1pos-1	CD4naive	0.196402
DFCI	H528-9.1pos-1	CD8naive	0.0930457
DFCI	H528-9.1pos-1	CD8mem	0.0585465
DFCI	H528-9.1pos-1	Tumor	0.0825982
DFCI	H528-8.2neg-1	Other	0.200728
DFCI	H528-8.2neg-1	CD4naive	0.178857
DFCI	H528-8.2neg-1	CD4mem	0.185385
DFCI	H528-8.2neg-1	CD8naive	0.0613813
DFCI	H528-8.2neg-1	CD8mem	0.0921456
DFCI	H528-8.2neg-1	Tumor	0.142469
DFCI	H528-2.2pos-1	CD8mem	0.0610176
DFCI	H528-2.2pos-1	Other	0.198024
DFCI	H528-2.2pos-1	CD8naive	0.107603
DFCI	H528-2.2pos-1	CD4naive	0.154131
DFCI	H528-2.2pos-1	CD4mem	0.206275
DFCI	H528-2.2pos-1	Tumor	0.044885
DFCI	H528-2.1pos-3	CD4naive	0.116275
DFCI	H528-2.1pos-3	CD8naive	0.088312
DFCI	H528-2.1pos-3	Other	0.200161
DFCI	H528-2.1pos-3	Tumor	0.190156
DFCI	H528-2.1pos-3	CD4mem	0.248476
DFCI	H528-2.1pos-3	CD8mem	0.0292415
DFCI	H528-3.1neg-1	CD4naive	0.101088
DFCI	H528-3.1neg-1	CD8naive	0.0769699
DFCI	H528-3.1neg-1	Other	0.227995
DFCI	H528-3.1neg-1	CD8mem	0.0229884
DFCI	H528-3.1neg-1	CD4mem	0.262895
DFCI	H528-3.1neg-1	Tumor	0.0945069
DFCI	H528-15.2neg-1	Other	0.222191
DFCI	H528-15.2neg-1	CD4naive	0.147108
DFCI	H528-15.2neg-1	CD4mem	0.152846
DFCI	H528-15.2neg-1	CD8naive	0.0720406
DFCI	H528-15.2neg-1	CD8mem	0.0334362
DFCI	H528-15.2neg-1	Tumor	0.0118556
DFCI	H528-1.1neg-2	CD4mem	0.274929
DFCI	H528-1.1neg-2	CD4naive	0.128688
DFCI	H528-1.1neg-2	Other	0.290575
DFCI	H528-1.1neg-2	CD8naive	0.0796577
DFCI	H528-1.1neg-2	CD8mem	0.0269907
DFCI	H528-1.1neg-2	Tumor	0.129734
DFCI	H528-7.2pos-1	Other	0.178481
DFCI	H528-7.2pos-1	CD8mem	0.0417475
DFCI	H528-7.2pos-1	CD8naive	0.0447145
DFCI	H528-7.2pos-1	CD4naive	0.112285
DFCI	H528-7.2pos-1	CD4mem	0.133639
DFCI	H528-7.2pos-1	Tumor	0.0279397
DFCI	H528-4.2neg-1	CD4naive	0.134701
DFCI	H528-4.2neg-1	CD4mem	0.220117
DFCI	H528-4.2neg-1	Other	0.235586
DFCI	H528-4.2neg-1	Tumor	0.105899
DFCI	H528-4.2neg-1	CD8naive	0.0866926
DFCI	H528-4.2neg-1	CD8mem	0.0465813
DFCI	H528-3.2neg-2	CD4mem	0.255923
DFCI	H528-3.2neg-2	Other	0.252555
DFCI	H528-3.2neg-2	CD8naive	0.0841468
DFCI	H528-3.2neg-2	CD4naive	0.108822
DFCI	H528-3.2neg-2	CD8mem	0.0275919
DFCI	H528-3.2neg-2	Tumor	0.0568918
DFCI	H528-2.1pos-2	CD4naive	0.165931
DFCI	H528-2.1pos-2	Other	0.258651
DFCI	H528-2.1pos-2	CD8naive	0.117598
DFCI	H528-2.1pos-2	CD4mem	0.253675
DFCI	H528-2.1pos-2	Tumor	0.0982233
DFCI	H528-2.1pos-2	CD8mem	0.0558412
DFCI	H528-9.2pos-2	CD4mem	0.258343
DFCI	H528-9.2pos-2	Other	0.354676
DFCI	H528-9.2pos-2	CD4naive	0.178643
DFCI	H528-9.2pos-2	CD8mem	0.0354856
DFCI	H528-9.2pos-2	CD8naive	0.105517
DFCI	H528-9.2pos-2	Tumor	0.0607471
DFCI	H528-8.1pos-2	CD8naive	0.0726681
DFCI	H528-8.1pos-2	CD4naive	0.137215
DFCI	H528-8.1pos-2	CD4mem	0.229107
DFCI	H528-8.1pos-2	Other	0.268151
DFCI	H528-8.1pos-2	CD8mem	0.0462891
DFCI	H528-8.1pos-2	Tumor	0.0767304
DFCI	H528-6.1pos-1	CD8mem	0.0932956
DFCI	H528-6.1pos-1	Other	0.15854
DFCI	H528-6.1pos-1	CD4mem	0.16335
DFCI	H528-6.1pos-1	CD4naive	0.150707
DFCI	H528-6.1pos-1	CD8naive	0.0700702
DFCI	H528-6.1pos-1	Tumor	0.0865884
DFCI	H528-12.1pos-1	Other	0.243998
DFCI	H528-12.1pos-1	CD4mem	0.252176
DFCI	H528-12.1pos-1	CD8naive	0.14272
DFCI	H528-12.1pos-1	CD4naive	0.205807
DFCI	H528-12.1pos-1	CD8mem	0.0889615
DFCI	H528-12.1pos-1	Tumor	0.0265245
DFCI	H528-14.2neg-2	Other	0.360837
DFCI	H528-14.2neg-2	CD4mem	0.307252
DFCI	H528-14.2neg-2	CD4naive	0.178806
DFCI	H528-14.2neg-2	CD8mem	0.0381861
DFCI	H528-14.2neg-2	CD8naive	0.111377
DFCI	H528-13.2neg-1	CD4mem	0.297501
DFCI	H528-13.2neg-1	Other	0.302634
DFCI	H528-13.2neg-1	CD8mem	0.0414401
DFCI	H528-13.2neg-1	CD4naive	0.149035
DFCI	H528-13.2neg-1	Tumor	0.0816547
DFCI	H528-13.2neg-1	CD8naive	0.10248
DFCI	H528-7.2neg-1	Other	0.165249
DFCI	H528-7.2neg-1	Tumor	0.0235423
DFCI	H528-7.2neg-1	CD4mem	0.253568
DFCI	H528-7.2neg-1	CD4naive	0.235304
DFCI	H528-7.2neg-1	CD8naive	0.0288442
DFCI	H528-7.2neg-1	CD8mem	0.0521223
DFCI	H528-3.2pos-2	CD8naive	0.11032
DFCI	H528-3.2pos-2	CD4mem	0.291602
DFCI	H528-3.2pos-2	CD8mem	0.057427
DFCI	H528-3.2pos-2	Other	0.342507
DFCI	H528-3.2pos-2	CD4naive	0.187513
DFCI	H528-3.2pos-2	Tumor	0.00951151
DFCI	H528-4.2pos-1	Other	0.2471
DFCI	H528-4.2pos-1	CD8naive	0.102157
DFCI	H528-4.2pos-1	CD8mem	0.0242677
DFCI	H528-4.2pos-1	CD4mem	0.150091
DFCI	H528-4.2pos-1	CD4naive	0.135234
DFCI	H528-4.2pos-1	Tumor	0.0101546
DFCI	H528-11.1neg-1	Other	0.319684
DFCI	H528-11.1neg-1	CD4mem	0.262164
DFCI	H528-11.1neg-1	CD4naive	0.193062
DFCI	H528-11.1neg-1	CD8mem	0.0340587
DFCI	H528-11.1neg-1	CD8naive	0.102357
DFCI	H528-11.1neg-1	Tumor	0.0641764
DFCI	H528-2.2neg-1	Other	0.271356
DFCI	H528-2.2neg-1	CD8naive	0.113695
DFCI	H528-2.2neg-1	CD4mem	0.30229
DFCI	H528-2.2neg-1	CD4naive	0.140079
DFCI	H528-2.2neg-1	CD8mem	0.0402339
DFCI	H528-2.2neg-1	Tumor	0.106305
DFCI	H528-11.2neg-2	Other	0.299365
DFCI	H528-11.2neg-2	CD4mem	0.311447
DFCI	H528-11.2neg-2	CD4naive	0.187842
DFCI	H528-11.2neg-2	Tumor	0.0366134
DFCI	H528-11.2neg-2	CD8mem	0.0518231
DFCI	H528-11.2neg-2	CD8naive	0.0979289
DFCI	H528-10.1pos-2	CD4mem	0.269758
DFCI	H528-10.1pos-2	CD4naive	0.162304
DFCI	H528-10.1pos-2	Other	0.242683
DFCI	H528-10.1pos-2	CD8naive	0.11663
DFCI	H528-10.1pos-2	CD8mem	0.0671884
DFCI	H528-10.1pos-2	Tumor	0.127329
DFCI	H528-3.1pos-1	CD8naive	0.100715
DFCI	H528-3.1pos-1	CD4mem	0.264745
DFCI	H528-3.1pos-1	CD4naive	0.182374
DFCI	H528-3.1pos-1	Tumor	0.0572383
DFCI	H528-3.1pos-1	Other	0.330776
DFCI	H528-3.1pos-1	CD8mem	0.0551479
DFCI	H528-1.2pos-1	Other	0.308917
DFCI	H528-1.2pos-1	CD4mem	0.279886
DFCI	H528-1.2pos-1	CD8mem	0.0591096
DFCI	H528-1.2pos-1	Tumor	0.0114482
DFCI	H528-1.2pos-1	CD8naive	0.102622
DFCI	H528-1.2pos-1	CD4naive	0.167624
DFCI	H528-6.2pos-2	CD4mem	0.207864
DFCI	H528-6.2pos-2	CD8naive	0.0897462
DFCI	H528-6.2pos-2	Other	0.210995
DFCI	H528-6.2pos-2	CD4naive	0.145781
DFCI	H528-6.2pos-2	CD8mem	0.0734354
DFCI	H528-6.2pos-2	Tumor	0.107876
DFCI	H528-12.2pos-2	CD4mem	0.253895
DFCI	H528-12.2pos-2	CD8naive	0.134191
DFCI	H528-12.2pos-2	CD8mem	0.101846
DFCI	H528-12.2pos-2	Other	0.226246
DFCI	H528-12.2pos-2	CD4naive	0.224707
DFCI	H528-12.2pos-2	Tumor	0.0227172
DFCI	H528-9.1neg-1	Other	0.230152
DFCI	H528-9.1neg-1	CD8mem	0.0705825
DFCI	H528-9.1neg-1	CD4naive	0.162903
DFCI	H528-9.1neg-1	CD8naive	0.0749414
DFCI	H528-9.1neg-1	Tumor	0.0951522
DFCI	H528-9.1neg-1	CD4mem	0.203563
DFCI	H528-8.2pos-1	Other	0.325803
DFCI	H528-8.2pos-1	CD4naive	0.12634
DFCI	H528-8.2pos-1	CD4mem	0.301827
DFCI	H528-8.2pos-1	CD8naive	0.0873468
DFCI	H528-8.2pos-1	Tumor	0.0971578
DFCI	H528-8.2pos-1	CD8mem	0.0233616
DFCI	H528-9.1neg-2	CD4naive	0.164087
DFCI	H528-9.1neg-2	Other	0.252467
DFCI	H528-9.1neg-2	CD8naive	0.0871845
DFCI	H528-9.1neg-2	CD4mem	0.231296
DFCI	H528-9.1neg-2	CD8mem	0.0542574
DFCI	H528-9.1neg-2	Tumor	0.0795128
DFCI	H528-8.2pos-2	Other	0.320123
DFCI	H528-8.2pos-2	CD4mem	0.417494
DFCI	H528-8.2pos-2	CD8mem	0.0334775
DFCI	H528-8.2pos-2	CD8naive	0.0707346
DFCI	H528-8.2pos-2	CD4naive	0.102957
DFCI	H528-8.2pos-2	Tumor	0.0105218
DFCI	H528-2.2neg-2	CD4mem	0.264759
DFCI	H528-2.2neg-2	Other	0.277209
DFCI	H528-2.2neg-2	CD8mem	0.0432964
DFCI	H528-2.2neg-2	CD8naive	0.108263
DFCI	H528-2.2neg-2	CD4naive	0.144853
DFCI	H528-2.2neg-2	Tumor	0.0920167
DFCI	H528-11.2neg-1	CD4naive	0.189193
DFCI	H528-11.2neg-1	Other	0.353611
DFCI	H528-11.2neg-1	CD4mem	0.304789
DFCI	H528-11.2neg-1	CD8naive	0.0679614
DFCI	H528-11.2neg-1	CD8mem	0.0474041
DFCI	H528-11.2neg-1	Tumor	0.0228081
DFCI	H528-10.1pos-1	CD8mem	0.0854073
DFCI	H528-10.1pos-1	CD4mem	0.274588
DFCI	H528-10.1pos-1	Other	0.232942
DFCI	H528-10.1pos-1	CD4naive	0.173728
DFCI	H528-10.1pos-1	CD8naive	0.112186
DFCI	H528-10.1pos-1	Tumor	0.0748874
DFCI	H528-3.1pos-2	CD4mem	0.292778
DFCI	H528-3.1pos-2	Other	0.360854
DFCI	H528-3.1pos-2	CD4naive	0.168929
DFCI	H528-3.1pos-2	CD8naive	0.106794
DFCI	H528-3.1pos-2	CD8mem	0.0506344
DFCI	H528-3.1pos-2	Tumor	0.0172734
DFCI	H528-13.1neg-1	CD4mem	0.189537
DFCI	H528-13.1neg-1	Other	0.231172
DFCI	H528-13.1neg-1	Tumor	0.0565558
DFCI	H528-13.1neg-1	CD8naive	0.0662436
DFCI	H528-13.1neg-1	CD4naive	0.09827
DFCI	H528-13.1neg-1	CD8mem	0.0195848
DFCI	H528-7.1neg-1	Tumor	0.397107
DFCI	H528-7.1neg-1	Other	0.0589149
DFCI	H528-7.1neg-1	CD4mem	0.0929745
DFCI	H528-7.1neg-1	CD4naive	0.0617716
DFCI	H528-7.1neg-1	CD8naive	0.0207405
DFCI	H528-7.1neg-1	CD8mem	0.0120814
DFCI	H528-1.2pos-2	Other	0.323557
DFCI	H528-1.2pos-2	CD4naive	0.166358
DFCI	H528-1.2pos-2	CD8mem	0.0511263
DFCI	H528-1.2pos-2	CD8naive	0.100847
DFCI	H528-1.2pos-2	CD4mem	0.292328
DFCI	H528-1.2pos-2	Tumor	0.0271721
DFCI	H528-6.2pos-1	CD4mem	0.184035
DFCI	H528-6.2pos-1	CD8mem	0.101382
DFCI	H528-6.2pos-1	CD4naive	0.186865
DFCI	H528-6.2pos-1	Other	0.218017
DFCI	H528-6.2pos-1	CD8naive	0.0823816
DFCI	H528-6.2pos-1	Tumor	0.0440647
DFCI	H528-12.2pos-1	Other	0.236657
DFCI	H528-12.2pos-1	CD4mem	0.239408
DFCI	H528-12.2pos-1	CD4naive	0.229051
DFCI	H528-12.2pos-1	CD8mem	0.0976564
DFCI	H528-12.2pos-1	CD8naive	0.133275
DFCI	H528-12.2pos-1	Tumor	0.0034738
DFCI	H528-6.1pos-2	Other	0.115189
DFCI	H528-6.1pos-2	CD4mem	0.121641
DFCI	H528-6.1pos-2	CD8naive	0.0442267
DFCI	H528-6.1pos-2	CD4naive	0.118418
DFCI	H528-6.1pos-2	CD8mem	0.0786817
DFCI	H528-6.1pos-2	Tumor	0.101628
DFCI	H528-12.1pos-2	Other	0.226155
DFCI	H528-12.1pos-2	CD4naive	0.199977
DFCI	H528-12.1pos-2	CD8mem	0.0940721
DFCI	H528-12.1pos-2	CD4mem	0.238603
DFCI	H528-12.1pos-2	CD8naive	0.12682
DFCI	H528-12.1pos-2	Tumor	0.0272054
DFCI	H528-14.2neg-1	CD4mem	0.247403
DFCI	H528-14.2neg-1	CD8naive	0.088763
DFCI	H528-14.2neg-1	Other	0.275408
DFCI	H528-14.2neg-1	CD4naive	0.140265
DFCI	H528-14.2neg-1	CD8mem	0.025896
DFCI	H528-14.2neg-1	Tumor	0.201261
DFCI	H528-13.2neg-2	Other	0.314709
DFCI	H528-13.2neg-2	CD8naive	0.0960682
DFCI	H528-13.2neg-2	CD4mem	0.307806
DFCI	H528-13.2neg-2	CD4naive	0.15812
DFCI	H528-13.2neg-2	CD8mem	0.0383697
DFCI	H528-13.2neg-2	Tumor	0.062988
DFCI	H528-7.2neg-2	Other	0.229485
DFCI	H528-7.2neg-2	CD4mem	0.227658
DFCI	H528-7.2neg-2	CD4naive	0.155778
DFCI	H528-7.2neg-2	CD8naive	0.0304953
DFCI	H528-7.2neg-2	CD8mem	0.059719
DFCI	H528-7.2neg-2	Tumor	0.0225057
DFCI	H528-3.2pos-1	CD4mem	0.267281
DFCI	H528-3.2pos-1	Other	0.320389
DFCI	H528-3.2pos-1	CD4naive	0.183332
DFCI	H528-3.2pos-1	CD8mem	0.0545941
DFCI	H528-3.2pos-1	CD8naive	0.098841
DFCI	H528-3.2pos-1	Tumor	0.0746092
DFCI	H528-4.2pos-2	CD8naive	0.0568331
DFCI	H528-4.2pos-2	Other	0.189549
DFCI	H528-4.2pos-2	Tumor	0.0921936
DFCI	H528-4.2pos-2	CD4naive	0.113468
DFCI	H528-4.2pos-2	CD4mem	0.152914
DFCI	H528-4.2pos-2	CD8mem	0.0201898
DFCI	H528-11.1neg-2	CD8naive	0.0896624
DFCI	H528-11.1neg-2	CD4mem	0.246205
DFCI	H528-11.1neg-2	CD4naive	0.228637
DFCI	H528-11.1neg-2	Other	0.327786
DFCI	H528-11.1neg-2	CD8mem	0.0531967
DFCI	H528-11.1neg-2	Tumor	0.047312
DFCI	H528-Tonsil	CD4mem	0.309667
DFCI	H528-Tonsil	Other	0.363951
DFCI	H528-Tonsil	CD4naive	0.152294
DFCI	H528-Tonsil	CD8naive	0.103169
DFCI	H528-Tonsil	CD8mem	0.0238078
DFCI	H528-8.1pos-1	Other	0.301457
DFCI	H528-8.1pos-1	CD8naive	0.0709087
DFCI	H528-8.1pos-1	CD4naive	0.154131
DFCI	H528-8.1pos-1	CD4mem	0.276829
DFCI	H528-8.1pos-1	Tumor	0.0233661
DFCI	H528-8.1pos-1	CD8mem	0.0490416
DFCI	H528-8.2neg-3	Other	0.22554
DFCI	H528-8.2neg-3	CD8mem	0.0826109
DFCI	H528-8.2neg-3	CD4mem	0.208452
DFCI	H528-8.2neg-3	CD8naive	0.0459705
DFCI	H528-8.2neg-3	CD4naive	0.179653
DFCI	H528-8.2neg-3	Tumor	0.0840702
DFCI	H528-8.1neg-1	CD8mem	0.0721139
DFCI	H528-8.1neg-1	CD4mem	0.257205
DFCI	H528-8.1neg-1	CD4naive	0.156422
DFCI	H528-8.1neg-1	CD8naive	0.0719786
DFCI	H528-8.1neg-1	Other	0.221898
DFCI	H528-8.1neg-1	Tumor	0.0625961
DFCI	H528-9.2pos-1	CD4naive	0.192898
DFCI	H528-9.2pos-1	CD4mem	0.256679
DFCI	H528-9.2pos-1	Other	0.315056
DFCI	H528-9.2pos-1	CD8mem	0.0470475
DFCI	H528-9.2pos-1	CD8naive	0.119942
DFCI	H528-9.2pos-1	Tumor	0.0533713
DFCI	H528-15.2neg-3	CD4mem	0.198852
DFCI	H528-15.2neg-3	Other	0.312538
DFCI	H528-15.2neg-3	CD4naive	0.147597
DFCI	H528-15.2neg-3	CD8mem	0.0288664
DFCI	H528-15.2neg-3	CD8naive	0.0737336
DFCI	H528-15.2neg-3	Tumor	0.0496762
DFCI	H528-1.1neg-1	CD4mem	0.250148
DFCI	H528-1.1neg-1	CD8naive	0.0865481
DFCI	H528-1.1neg-1	Other	0.311982
DFCI	H528-1.1neg-1	CD4naive	0.149282
DFCI	H528-1.1neg-1	CD8mem	0.0487206
DFCI	H528-1.1neg-1	Tumor	0.094983
DFCI	H528-15.1neg-1	CD4mem	0.282285
DFCI	H528-15.1neg-1	CD8naive	0.0893403
DFCI	H528-15.1neg-1	CD8mem	0.0477138
DFCI	H528-15.1neg-1	Other	0.320285
DFCI	H528-15.1neg-1	CD4naive	0.1675
DFCI	H528-15.1neg-1	Tumor	0.0475769
DFCI	H528-7.2pos-2	Other	0.207752
DFCI	H528-7.2pos-2	CD4naive	0.101448
DFCI	H528-7.2pos-2	CD4mem	0.18811
DFCI	H528-7.2pos-2	CD8naive	0.0575076
DFCI	H528-7.2pos-2	CD8mem	0.0329776
DFCI	H528-7.2pos-2	Tumor	0.0178622
DFCI	H528-4.2neg-2	Other	0.179982
DFCI	H528-4.2neg-2	CD8mem	0.0453563
DFCI	H528-4.2neg-2	Tumor	0.0746899
DFCI	H528-4.2neg-2	CD8naive	0.077903
DFCI	H528-4.2neg-2	CD4mem	0.183873
DFCI	H528-4.2neg-2	CD4naive	0.117074
DFCI	H528-3.2neg-1	CD4mem	0.319576
DFCI	H528-3.2neg-1	Other	0.294755
DFCI	H528-3.2neg-1	CD4naive	0.109712
DFCI	H528-3.2neg-1	CD8naive	0.105766
DFCI	H528-3.2neg-1	CD8mem	0.0179442
DFCI	H528-3.2neg-1	Tumor	0.026131
DFCI	H528-2.1pos-1	Other	0.20782
DFCI	H528-2.1pos-1	CD4naive	0.150306
DFCI	H528-2.1pos-1	CD8mem	0.0427803
DFCI	H528-2.1pos-1	CD4mem	0.254012
DFCI	H528-2.1pos-1	CD8naive	0.122331
DFCI	H528-2.1pos-1	Tumor	0.180795
DFCI	H528-4.2neg-3	CD4mem	0.187698
DFCI	H528-4.2neg-3	Other	0.206843
DFCI	H528-4.2neg-3	CD8mem	0.0482493
DFCI	H528-4.2neg-3	CD4naive	0.129984
DFCI	H528-4.2neg-3	CD8naive	0.0689339
DFCI	H528-4.2neg-3	Tumor	0.171912
DFCI	H528-3.1neg-2	Other	0.305197
DFCI	H528-3.1neg-2	CD8mem	0.0274417
DFCI	H528-3.1neg-2	CD4mem	0.306562
DFCI	H528-3.1neg-2	CD4naive	0.117227
DFCI	H528-3.1neg-2	CD8naive	0.0907028
DFCI	H528-3.1neg-2	Tumor	0.0368131
DFCI	H528-4.1neg-1	Other	0.271897
DFCI	H528-4.1neg-1	CD4mem	0.251242
DFCI	H528-4.1neg-1	CD8mem	0.0621054
DFCI	H528-4.1neg-1	CD4naive	0.169729
DFCI	H528-4.1neg-1	CD8naive	0.105835
DFCI	H528-4.1neg-1	Tumor	0.0238224
DFCI	H528-7.1pos-1	CD4mem	0.206282
DFCI	H528-7.1pos-1	Other	0.266169
DFCI	H528-7.1pos-1	CD4naive	0.146369
DFCI	H528-7.1pos-1	CD8mem	0.0464606
DFCI	H528-7.1pos-1	CD8naive	0.0771515
DFCI	H528-7.1pos-1	Tumor	0.00939813
DFCI	H528-6.2neg-1	Other	0.172864
DFCI	H528-6.2neg-1	CD4naive	0.0718789
DFCI	H528-6.2neg-1	CD8mem	0.0176253
DFCI	H528-6.2neg-1	CD8naive	0.0536807
DFCI	H528-6.2neg-1	CD4mem	0.185314
DFCI	H528-6.2neg-1	Tumor	0.049378
DFCI	H528-15.2neg-2	Other	0.272968
DFCI	H528-15.2neg-2	CD4mem	0.198986
DFCI	H528-15.2neg-2	CD4naive	0.170811
DFCI	H528-15.2neg-2	Tumor	0.0483042
DFCI	H528-15.2neg-2	CD8naive	0.0893991
DFCI	H528-15.2neg-2	CD8mem	0.0430668
DFCI	H528-9.1pos-2	CD4naive	0.199683
DFCI	H528-9.1pos-2	Other	0.26463
DFCI	H528-9.1pos-2	CD8mem	0.0639658
DFCI	H528-9.1pos-2	CD8naive	0.0952523
DFCI	H528-9.1pos-2	CD4mem	0.23631
DFCI	H528-9.1pos-2	Tumor	0.126764
DFCI	H528-8.2neg-2	Other	0.1907
DFCI	H528-8.2neg-2	CD4naive	0.20256
DFCI	H528-8.2neg-2	CD8mem	0.102283
DFCI	H528-8.2neg-2	CD4mem	0.195166
DFCI	H528-8.2neg-2	CD8naive	0.0586119
DFCI	H528-8.2neg-2	Tumor	0.107336
DFCI	H528-12.1neg-1	CD4naive	0.207875
DFCI	H528-12.1neg-1	CD4mem	0.223709
DFCI	H528-12.1neg-1	CD8mem	0.098028
DFCI	H528-12.1neg-1	CD8naive	0.0901426
DFCI	H528-12.1neg-1	Other	0.264195
DFCI	H528-12.1neg-1	Tumor	0.0308612
DFCI	H528-12.1neg-2	CD4mem	0.233129
DFCI	H528-12.1neg-2	CD4naive	0.192661
DFCI	H528-12.1neg-2	CD8naive	0.0917331
DFCI	H528-12.1neg-2	Other	0.303673
DFCI	H528-12.1neg-2	CD8mem	0.0815391
DFCI	H528-6.2neg-2	CD4naive	0.0766364
DFCI	H528-6.2neg-2	CD4mem	0.175586
DFCI	H528-6.2neg-2	CD8mem	0.0186279
DFCI	H528-6.2neg-2	Other	0.189717
DFCI	H528-6.2neg-2	CD8naive	0.0662445
DFCI	H528-6.2neg-2	Tumor	0.0161917
Rochester	TMA1-7pos-3	CD8mem	0.100957
Rochester	TMA1-7pos-3	CD8naive	0.278116
Rochester	TMA1-7pos-3	CD4mem	0.261432
Rochester	TMA1-7pos-3	Other	0.261367
Rochester	TMA1-7pos-3	CD4naive	0.0306548
Rochester	TMA1-7pos-3	Tumor	0.0667009
Rochester	TMA1-23pos-2	CD4naive	0.102519
Rochester	TMA1-23pos-2	Other	0.28132
Rochester	TMA1-23pos-2	CD4mem	0.143432
Rochester	TMA1-23pos-2	CD8naive	0.27527
Rochester	TMA1-23pos-2	CD8mem	0.156998
Rochester	TMA1-23pos-2	Tumor	0.0376354
Rochester	TMA1-1pos-2	CD8naive	0.215206
Rochester	TMA1-1pos-2	CD4naive	0.0747998
Rochester	TMA1-1pos-2	CD8mem	0.35384
Rochester	TMA1-1pos-2	Other	0.240491
Rochester	TMA1-1pos-2	Tumor	0.0644781
Rochester	TMA1-11neg-2	CD4naive	0.0510936
Rochester	TMA1-11neg-2	CD8naive	0.246867
Rochester	TMA1-11neg-2	Other	0.275198
Rochester	TMA1-11neg-2	CD8mem	0.146387
Rochester	TMA1-11neg-2	CD4mem	0.191435
Rochester	TMA1-11neg-2	Tumor	0.0558584
Rochester	TMA1-9pos-1	Other	0.279037
Rochester	TMA1-9pos-1	CD4mem	0.213787
Rochester	TMA1-9pos-1	CD8naive	0.389184
Rochester	TMA1-9pos-1	CD4naive	0.0496924
Rochester	TMA1-9pos-1	Tumor	0.0391525
Rochester	TMA1-19neg-1	CD8naive	0.116596
Rochester	TMA1-19neg-1	CD8mem	0.140607
Rochester	TMA1-19neg-1	Other	0.163195
Rochester	TMA1-19neg-1	CD4mem	0.0768521
Rochester	TMA1-19neg-1	CD4naive	0.0572186
Rochester	TMA1-19neg-1	Tumor	0.25437
Rochester	TMA1-24neg-2	CD8naive	0.254268
Rochester	TMA1-24neg-2	Other	0.289469
Rochester	TMA1-24neg-2	CD4mem	0.170357
Rochester	TMA1-24neg-2	CD4naive	0.0954517
Rochester	TMA1-24neg-2	CD8mem	0.156022
Rochester	TMA1-24neg-2	Tumor	0.0333228
Rochester	TMA1-10pos-2	Other	0.203337
Rochester	TMA1-10pos-2	CD4mem	0.153655
Rochester	TMA1-10pos-2	CD8mem	0.156333
Rochester	TMA1-10pos-2	CD8naive	0.184672
Rochester	TMA1-10pos-2	CD4naive	0.0605444
Rochester	TMA1-10pos-2	Tumor	0.0729
Rochester	TMA1-12neg-1	Other	0.207244
Rochester	TMA1-12neg-1	CD8naive	0.21169
Rochester	TMA1-12neg-1	CD4mem	0.239521
Rochester	TMA1-12neg-1	CD8mem	0.0779792
Rochester	TMA1-12neg-1	CD4naive	0.0041906
Rochester	TMA1-12neg-1	Tumor	0.0541161
Rochester	TMA1-16neg-4	Other	0.251474
Rochester	TMA1-16neg-4	CD8naive	0.234124
Rochester	TMA1-16neg-4	CD4mem	0.201509
Rochester	TMA1-16neg-4	CD8mem	0.141006
Rochester	TMA1-16neg-4	CD4naive	0.0599121
Rochester	TMA1-16neg-4	Tumor	0.102927
Rochester	TMA1-20pos-1	CD8naive	0.220189
Rochester	TMA1-20pos-1	CD8mem	0.110653
Rochester	TMA1-20pos-1	CD4mem	0.18856
Rochester	TMA1-20pos-1	Other	0.261585
Rochester	TMA1-20pos-1	CD4naive	0.043306
Rochester	TMA1-20pos-1	Tumor	0.0335941
Rochester	TMA1-7pos-2	Other	0.271032
Rochester	TMA1-7pos-2	CD4mem	0.224789
Rochester	TMA1-7pos-2	CD8naive	0.295795
Rochester	TMA1-7pos-2	CD8mem	0.127899
Rochester	TMA1-7pos-2	CD4naive	0.0381013
Rochester	TMA1-7pos-2	Tumor	0.0411965
Rochester	TMA1-17neg-2	Other	0.241369
Rochester	TMA1-17neg-2	CD8mem	0.14345
Rochester	TMA1-17neg-2	CD4mem	0.180761
Rochester	TMA1-17neg-2	CD8naive	0.212081
Rochester	TMA1-17neg-2	Tumor	0.130275
Rochester	TMA1-17neg-2	CD4naive	0.0539884
Rochester	TMA1-16neg-3	CD4mem	0.220168
Rochester	TMA1-16neg-3	Other	0.252812
Rochester	TMA1-16neg-3	CD4naive	0.0633297
Rochester	TMA1-16neg-3	CD8naive	0.247576
Rochester	TMA1-16neg-3	Tumor	0.0716801
Rochester	TMA1-16neg-3	CD8mem	0.141401
Rochester	TMA1-22pos-2	CD4naive	0.069933
Rochester	TMA1-22pos-2	Other	0.307586
Rochester	TMA1-22pos-2	CD8naive	0.296681
Rochester	TMA1-22pos-2	CD8mem	0.131073
Rochester	TMA1-22pos-2	CD4mem	0.180178
Rochester	TMA1-22pos-2	Tumor	0.0133915
Rochester	TMA1-15neg-1	Other	0.200364
Rochester	TMA1-15neg-1	CD8mem	0.0866786
Rochester	TMA1-15neg-1	CD8naive	0.214268
Rochester	TMA1-15neg-1	CD4mem	0.181964
Rochester	TMA1-15neg-1	CD4naive	0.0285529
Rochester	TMA1-15neg-1	Tumor	0.0467226
Rochester	TMA1-5pos-1	CD4mem	0.22162
Rochester	TMA1-5pos-1	Other	0.292121
Rochester	TMA1-5pos-1	CD8naive	0.250295
Rochester	TMA1-5pos-1	CD4naive	0.0466153
Rochester	TMA1-5pos-1	CD8mem	0.131908
Rochester	TMA1-5pos-1	Tumor	0.0282274
Rochester	TMA1-8pos-1	CD8naive	0.399343
Rochester	TMA1-8pos-1	Other	0.286338
Rochester	TMA1-8pos-1	CD4mem	0.227751
Rochester	TMA1-8pos-1	Tumor	0.0383989
Rochester	TMA1-8pos-1	CD4naive	0.0449711
Rochester	TMA1-18neg-1	CD8naive	0.246598
Rochester	TMA1-18neg-1	CD4mem	0.203673
Rochester	TMA1-18neg-1	Other	0.251256
Rochester	TMA1-18neg-1	CD8mem	0.140256
Rochester	TMA1-18neg-1	Tumor	0.0666885
Rochester	TMA1-18neg-1	CD4naive	0.0459397
Rochester	TMA1-25neg-2	CD8mem	0.109016
Rochester	TMA1-25neg-2	Tumor	0.20773
Rochester	TMA1-25neg-2	Other	0.172833
Rochester	TMA1-25neg-2	CD8naive	0.189925
Rochester	TMA1-25neg-2	CD4mem	0.142982
Rochester	TMA1-25neg-2	CD4naive	0.052236
Rochester	TMA1-13neg-1	CD8naive	0.251663
Rochester	TMA1-13neg-1	CD8mem	0.14624
Rochester	TMA1-13neg-1	Other	0.290372
Rochester	TMA1-13neg-1	CD4mem	0.171953
Rochester	TMA1-13neg-1	CD4naive	0.0741227
Rochester	TMA1-13neg-1	Tumor	0.0134172
Rochester	TMA1-14pos-1	Other	0.270507
Rochester	TMA1-14pos-1	CD8naive	0.219407
Rochester	TMA1-14pos-1	CD8mem	0.2085
Rochester	TMA1-14pos-1	CD4naive	0.0941741
Rochester	TMA1-14pos-1	CD4mem	0.168051
Rochester	TMA1-14pos-1	Tumor	0.0248721
Rochester	TMA1-4neg-1	CD8naive	0.243709
Rochester	TMA1-4neg-1	Other	0.327926
Rochester	TMA1-4neg-1	CD4naive	0.0715505
Rochester	TMA1-4neg-1	CD8mem	0.169697
Rochester	TMA1-4neg-1	CD4mem	0.180096
Rochester	TMA1-21pos-1	CD4mem	0.182665
Rochester	TMA1-21pos-1	CD8naive	0.272836
Rochester	TMA1-21pos-1	Other	0.281658
Rochester	TMA1-21pos-1	CD8mem	0.134734
Rochester	TMA1-21pos-1	CD4naive	0.0625221
Rochester	TMA1-21pos-1	Tumor	0.0597082
Rochester	TMA1-22pos-3	CD4naive	0.0734789
Rochester	TMA1-22pos-3	Other	0.275985
Rochester	TMA1-22pos-3	CD4mem	0.168731
Rochester	TMA1-22pos-3	CD8mem	0.143851
Rochester	TMA1-22pos-3	CD8naive	0.279321
Rochester	TMA1-22pos-3	Tumor	0.0581835
Rochester	TMA1-6pos-2	CD8mem	0.138528
Rochester	TMA1-6pos-2	Other	0.283081
Rochester	TMA1-6pos-2	CD4mem	0.206917
Rochester	TMA1-6pos-2	CD8naive	0.274273
Rochester	TMA1-6pos-2	CD4naive	0.06641
Rochester	TMA1-6pos-2	Tumor	0.0263393
Rochester	TMA1-16neg-2	CD8mem	0.124062
Rochester	TMA1-16neg-2	CD8naive	0.23239
Rochester	TMA1-16neg-2	Other	0.239288
Rochester	TMA1-16neg-2	CD4mem	0.220792
Rochester	TMA1-16neg-2	CD4naive	0.0365772
Rochester	TMA1-16neg-2	Tumor	0.072967
Rochester	TMA1-4neg-2	CD4mem	0.186783
Rochester	TMA1-4neg-2	CD8naive	0.236716
Rochester	TMA1-4neg-2	Other	0.266912
Rochester	TMA1-4neg-2	CD8mem	0.165932
Rochester	TMA1-4neg-2	CD4naive	0.0701938
Rochester	TMA1-4neg-2	Tumor	0.0665869
Rochester	TMA1-14pos-2	CD4mem	0.156326
Rochester	TMA1-14pos-2	Other	0.270884
Rochester	TMA1-14pos-2	CD8mem	0.194591
Rochester	TMA1-14pos-2	CD8naive	0.217983
Rochester	TMA1-14pos-2	CD4naive	0.0792334
Rochester	TMA1-14pos-2	Tumor	0.0440828
Rochester	TMA1-21pos-2	CD8naive	0.258457
Rochester	TMA1-21pos-2	CD8mem	0.140622
Rochester	TMA1-21pos-2	Other	0.301645
Rochester	TMA1-21pos-2	CD4naive	0.0663846
Rochester	TMA1-21pos-2	CD4mem	0.177829
Rochester	TMA1-21pos-2	Tumor	0.044219
Rochester	TMA1-16neg-1	CD4naive	0.0394298
Rochester	TMA1-16neg-1	CD4mem	0.207733
Rochester	TMA1-16neg-1	CD8naive	0.231352
Rochester	TMA1-16neg-1	CD8mem	0.129473
Rochester	TMA1-16neg-1	Other	0.281975
Rochester	TMA1-16neg-1	Tumor	0.0881786
Rochester	TMA1-6pos-1	CD8naive	0.278591
Rochester	TMA1-6pos-1	CD4mem	0.17807
Rochester	TMA1-6pos-1	CD4naive	0.0762563
Rochester	TMA1-6pos-1	Other	0.279355
Rochester	TMA1-6pos-1	CD8mem	0.143085
Rochester	TMA1-6pos-1	Tumor	0.0412073
Rochester	TMA1-13neg-2	Other	0.274932
Rochester	TMA1-13neg-2	CD4mem	0.221192
Rochester	TMA1-13neg-2	CD4naive	0.0345849
Rochester	TMA1-13neg-2	CD8naive	0.25616
Rochester	TMA1-13neg-2	CD8mem	0.117436
Rochester	TMA1-13neg-2	Tumor	0.0491814
Rochester	TMA1-8pos-3	CD8naive	0.374122
Rochester	TMA1-8pos-3	CD4naive	0.0491455
Rochester	TMA1-8pos-3	Tumor	0.101076
Rochester	TMA1-8pos-3	CD4mem	0.197848
Rochester	TMA1-8pos-3	Other	0.275828
Rochester	TMA1-18neg-2	CD4mem	0.185379
Rochester	TMA1-18neg-2	CD8naive	0.240475
Rochester	TMA1-18neg-2	Other	0.263021
Rochester	TMA1-18neg-2	CD4naive	0.0415741
Rochester	TMA1-18neg-2	CD8mem	0.134817
Rochester	TMA1-18neg-2	Tumor	0.0685849
Rochester	TMA1-8pos-2	Other	0.313944
Rochester	TMA1-8pos-2	CD8naive	0.390737
Rochester	TMA1-8pos-2	CD4mem	0.173016
Rochester	TMA1-8pos-2	CD4naive	0.0803684
Rochester	TMA1-8pos-2	Tumor	0.0396886
Rochester	TMA1-25neg-1	CD8mem	0.116791
Rochester	TMA1-25neg-1	Other	0.251985
Rochester	TMA1-25neg-1	CD4mem	0.177911
Rochester	TMA1-25neg-1	CD8naive	0.239813
Rochester	TMA1-25neg-1	CD4naive	0.0675632
Rochester	TMA1-25neg-1	Tumor	0.0631804
Rochester	TMA1-22pos-1	Other	0.27795
Rochester	TMA1-22pos-1	CD4mem	0.173708
Rochester	TMA1-22pos-1	CD4naive	0.0694011
Rochester	TMA1-22pos-1	CD8mem	0.137475
Rochester	TMA1-22pos-1	CD8naive	0.28719
Rochester	TMA1-22pos-1	Tumor	0.0328449
Rochester	TMA1-5pos-2	CD8mem	0.154534
Rochester	TMA1-5pos-2	CD4naive	0.0761343
Rochester	TMA1-5pos-2	CD8naive	0.242806
Rochester	TMA1-5pos-2	Other	0.303479
Rochester	TMA1-5pos-2	CD4mem	0.187868
Rochester	TMA1-5pos-2	Tumor	0.0282909
Rochester	TMA1-15neg-2	CD8naive	0.194107
Rochester	TMA1-15neg-2	Other	0.226868
Rochester	TMA1-15neg-2	CD4mem	0.173
Rochester	TMA1-15neg-2	CD8mem	0.113539
Rochester	TMA1-15neg-2	CD4naive	0.0459058
Rochester	TMA1-14pos-3	CD8mem	0.225963
Rochester	TMA1-14pos-3	Other	0.258761
Rochester	TMA1-14pos-3	CD4naive	0.0770369
Rochester	TMA1-14pos-3	CD4mem	0.130841
Rochester	TMA1-14pos-3	CD8naive	0.235301
Rochester	TMA1-14pos-3	Tumor	0.0488479
Rochester	TMA1-20pos-2	Other	0.173036
Rochester	TMA1-20pos-2	CD8naive	0.157113
Rochester	TMA1-20pos-2	CD8mem	0.0672056
Rochester	TMA1-20pos-2	CD4naive	0.0193695
Rochester	TMA1-20pos-2	Tumor	0.0197859
Rochester	TMA1-20pos-2	CD4mem	0.141128
Rochester	TMA1-17neg-1	CD4mem	0.17855
Rochester	TMA1-17neg-1	Other	0.22664
Rochester	TMA1-17neg-1	CD8naive	0.228392
Rochester	TMA1-17neg-1	CD4naive	0.0648999
Rochester	TMA1-17neg-1	CD8mem	0.1606
Rochester	TMA1-17neg-1	Tumor	0.135881
Rochester	TMA1-7pos-1	Other	0.272094
Rochester	TMA1-7pos-1	CD4mem	0.284468
Rochester	TMA1-7pos-1	CD4naive	0.0242569
Rochester	TMA1-7pos-1	CD8naive	0.300077
Rochester	TMA1-7pos-1	CD8mem	0.0927106
Rochester	TMA1-7pos-1	Tumor	0.024382
Rochester	TMA1-10pos-1	CD4mem	0.131198
Rochester	TMA1-10pos-1	CD8mem	0.195158
Rochester	TMA1-10pos-1	Other	0.264369
Rochester	TMA1-10pos-1	CD8naive	0.211109
Rochester	TMA1-10pos-1	CD4naive	0.0834008
Rochester	TMA1-10pos-1	Tumor	0.0454452
Rochester	TMA1-12neg-2	Other	0.220234
Rochester	TMA1-12neg-2	CD4mem	0.204369
Rochester	TMA1-12neg-2	CD8mem	0.0956753
Rochester	TMA1-12neg-2	CD8naive	0.211837
Rochester	TMA1-12neg-2	CD4naive	0.0206361
Rochester	TMA1-12neg-2	Tumor	0.0760692
Rochester	TMA1-11neg-1	Other	0.268843
Rochester	TMA1-11neg-1	CD8mem	0.139303
Rochester	TMA1-11neg-1	CD4mem	0.203118
Rochester	TMA1-11neg-1	CD8naive	0.255045
Rochester	TMA1-11neg-1	CD4naive	0.0558451
Rochester	TMA1-11neg-1	Tumor	0.0322516
Rochester	TMA1-1pos-1	CD8naive	0.20264
Rochester	TMA1-1pos-1	CD4naive	0.0739566
Rochester	TMA1-1pos-1	CD8mem	0.363791
Rochester	TMA1-1pos-1	Other	0.270103
Rochester	TMA1-1pos-1	Tumor	0.0600833
Rochester	TMA1-19neg-2	CD4naive	0.036285
Rochester	TMA1-19neg-2	CD8naive	0.108436
Rochester	TMA1-19neg-2	CD8mem	0.133868
Rochester	TMA1-19neg-2	Other	0.082656
Rochester	TMA1-19neg-2	Tumor	0.442518
Rochester	TMA1-19neg-2	CD4mem	0.0892498
Rochester	TMA1-9pos-2	CD4naive	0.0592055
Rochester	TMA1-9pos-2	Other	0.270276
Rochester	TMA1-9pos-2	CD8naive	0.390944
Rochester	TMA1-9pos-2	CD4mem	0.199488
Rochester	TMA1-9pos-2	Tumor	0.0229999
Rochester	TMA1-24neg-1	Other	0.307649
Rochester	TMA1-24neg-1	CD8mem	0.133572
Rochester	TMA1-24neg-1	CD8naive	0.271102
Rochester	TMA1-24neg-1	CD4mem	0.183517
Rochester	TMA1-24neg-1	CD4naive	0.0828872
Rochester	TMA1-24neg-1	Tumor	0.020423
Rochester	TMA1-Tonsil	CD4mem	0.150395
Rochester	TMA1-Tonsil	CD4naive	0.0934617
Rochester	TMA1-Tonsil	Other	0.362793
Rochester	TMA1-Tonsil	CD8mem	0.153409
Rochester	TMA1-Tonsil	CD8naive	0.239003
Rochester	TMA1-8pos-4	CD8naive	0.37772
Rochester	TMA1-8pos-4	Other	0.330579
Rochester	TMA1-8pos-4	CD4mem	0.221471
Rochester	TMA1-8pos-4	Tumor	0.0162501
Rochester	TMA1-8pos-4	CD4naive	0.0528387
Rochester	TMA1-23pos-1	Other	0.301484
Rochester	TMA1-23pos-1	CD8naive	0.280525
Rochester	TMA1-23pos-1	CD8mem	0.138967
Rochester	TMA1-23pos-1	CD4mem	0.160935
Rochester	TMA1-23pos-1	CD4naive	0.101956
Rochester	TMA1-23pos-1	Tumor	0.0147035
