# Supplementary material for: Epstein-Barr virus orchestrates spatial reorganization and immunomodulation in the classic Hodgkin lymphoma tumor microenvironment
Source: Cell Rep Med. 2026 Mar 31;7(4):102722. doi: 10.1016/j.xcrm.2026.102722 (PMC13130692; doi:10.1016/j.xcrm.2026.102722)
Supplement: Table S8. GeoMx regression analysis of clinical factors [file mmc9.xlsx]

## Sheet: Sheet1
Multi-variable regression of clinical factors to progenitor T cell exhaustion scores
Estimate Std. Error t value Pr(>|t|)
(Intercept) 0.6286239 0.0254121 24.737 < 2e-16 ***
Subtype:Nodular-Sclerosis -0.0317717 0.0168420 -1.886 0.061733 .
Subtype:Not otherwise specified -0.0477028 0.0462891 -1.031 0.304900
Sex:M 0.0235794 0.0184444 1.278 0.203657
Sex:unknown -0.0834367 0.0428976 -1.945 0.054192 .
Age 0.0007669 0.0004550 1.685 0.094593 .
EBV -0.0702777 0.0188236 -3.733 0.000294 ***
Source:Mass -0.0186571 0.0224217 -0.832 0.407062
Multi-variable regression of clinical factors to terminal T cell exhaustion scores
Estimate Std. Error t value Pr(>|t|)
(Intercept) 7.627e-01 2.679e-02 28.473 < 2e-16 ***
Subtype:Nodular-Sclerosis -7.516e-03 1.775e-02 -0.423 0.673
Subtype:Not otherwise specified -4.417e-02 4.879e-02 -0.905 0.367
Sex:M -1.828e-02 1.944e-02 -0.940 0.349
Sex:unknown 3.060e-02 4.522e-02 0.677 0.500
Age 8.393e-05 4.796e-04 0.175 0.861
EBV 8.129e-02 1.984e-02 4.097 7.79e-05 ***
Source:Mass -3.836e-02 2.363e-02 -1.623 0.107
