# Supplementary material for: Epstein-Barr virus orchestrates spatial reorganization and immunomodulation in the classic Hodgkin lymphoma tumor microenvironment
Source: Cell Rep Med. 2026 Mar 31;7(4):102722. doi: 10.1016/j.xcrm.2026.102722 (PMC13130692; doi:10.1016/j.xcrm.2026.102722)
Supplement: Table S9. Bulk RNA-seq data for Figure S3H — (A) Human gene counts. (B) Viral gene counts [file mmc10.xlsx]

## Sheet: Human_quants_normailzed
ID	GENE	ANNOTATION	TYPE	KO_1	KO_2	KO_3	Control_1	Control_2	Control_3
ENSG00000000003.15	TSPAN6	tetraspanin 6 [Source:HGNC Symbol;Acc:HGNC:11858]	protein_coding	0	0	0	0.9604	0.903185	0
ENSG00000000005.6	TNMD	tenomodulin [Source:HGNC Symbol;Acc:HGNC:17757]	protein_coding	0	0	0	0	0	0
ENSG00000000419.13	DPM1	dolichyl-phosphate mannosyltransferase subunit 1, catalytic [Source:HGNC Symbol;Acc:HGNC:3005]	protein_coding	79.0763	91.2203	79.5568	72.2138	121.991	101.114
ENSG00000000457.14	SCYL3	SCY1 like pseudokinase 3 [Source:HGNC Symbol;Acc:HGNC:19285]	protein_coding	354.839	320.283	332.651	536.923	463.138	439.156
ENSG00000000460.17	C1orf112	chromosome 1 open reading frame 112 [Source:HGNC Symbol;Acc:HGNC:25565]	protein_coding	439.779	520.956	392.002	681.04	670.945	639.067
ENSG00000000938.13	FGR	FGR proto-oncogene, Src family tyrosine kinase [Source:HGNC Symbol;Acc:HGNC:3697]	protein_coding	4211.11	4175.19	4609.07	3119.44	3133.83	3083.7
ENSG00000000971.16	CFH	complement factor H [Source:HGNC Symbol;Acc:HGNC:4883]	protein_coding	0	0	0	0	0	0
ENSG00000001036.14	FUCA2	alpha-L-fucosidase 2 [Source:HGNC Symbol;Acc:HGNC:4008]	protein_coding	951.176	810.313	840.716	1055.2	973.186	1068.53
ENSG00000001084.13	GCLC	glutamate-cysteine ligase catalytic subunit [Source:HGNC Symbol;Acc:HGNC:4311]	protein_coding	263.088	256.411	309.957	396.866	608.453	490.546
ENSG00000001167.14	NFYA	nuclear transcription factor Y subunit alpha [Source:HGNC Symbol;Acc:HGNC:7804]	protein_coding	846.452	948.231	949.419	971.331	1070.74	950.005
ENSG00000001460.18	STPG1	sperm tail PG-rich repeat containing 1 [Source:HGNC Symbol;Acc:HGNC:28070]	protein_coding	13.6961	20.2549	7.10848	44.9959	36.4787	31.9517
ENSG00000001461.17	NIPAL3	NIPA like domain containing 3 [Source:HGNC Symbol;Acc:HGNC:25233]	protein_coding	237.277	250.471	231.397	215.555	246.311	234.622
ENSG00000001497.18	LAS1L	LAS1 like ribosome biogenesis factor [Source:HGNC Symbol;Acc:HGNC:25726]	protein_coding	1851.56	1831.73	1734.36	2139.76	1803.56	2068.34
ENSG00000001561.7	ENPP4	ectonucleotide pyrophosphatase/phosphodiesterase 4 [Source:HGNC Symbol;Acc:HGNC:3359]	protein_coding	447.643	550.241	536.906	640.898	704.474	643.067
ENSG00000001617.12	SEMA3F	semaphorin 3F [Source:HGNC Symbol;Acc:HGNC:10728]	protein_coding	27.9027	4.07574	3.62145	7.89961	5.33549	16.3319
ENSG00000001626.16	CFTR	CF transmembrane conductance regulator [Source:HGNC Symbol;Acc:HGNC:1884]	protein_coding	0	3.01444	7.87722	1.86021	40.0392	3.03138
ENSG00000001629.10	ANKIB1	ankyrin repeat and IBR domain containing 1 [Source:HGNC Symbol;Acc:HGNC:22215]	protein_coding	932.984	982.298	881.668	1035.39	1212.85	1215.38
ENSG00000001630.17	CYP51A1	cytochrome P450 family 51 subfamily A member 1 [Source:HGNC Symbol;Acc:HGNC:2649]	protein_coding	1002.62	1151.82	1084.26	1882.88	1906.43	1901.26
ENSG00000001631.16	KRIT1	KRIT1 ankyrin repeat containing [Source:HGNC Symbol;Acc:HGNC:1573]	protein_coding	472.038	473.001	561.478	447.096	522.219	471.628
ENSG00000002016.18	RAD52	RAD52 homolog, DNA repair protein [Source:HGNC Symbol;Acc:HGNC:9824]	protein_coding	204.799	163.7	182.035	248.823	265.51	241.015
ENSG00000002079.14	MYH16	myosin heavy chain 16 pseudogene [Source:HGNC Symbol;Acc:HGNC:31038]	transcribed_unitary_pseudogene	0	0	2.20129	0	0.904989	0.970992
ENSG00000002330.14	BAD	BCL2 associated agonist of cell death [Source:HGNC Symbol;Acc:HGNC:936]	protein_coding	207.134	216.705	197.025	157.903	167.019	190.19
ENSG00000002549.13	LAP3	leucine aminopeptidase 3 [Source:HGNC Symbol;Acc:HGNC:18449]	protein_coding	2602.53	2563.91	2735.12	3248.28	3266.33	3252.4
ENSG00000002586.20	CD99	CD99 molecule (Xg blood group) [Source:HGNC Symbol;Acc:HGNC:7082]	protein_coding	3517.21	3357.95	3383.55	2611.49	2395.91	2621.74
ENSG00000002587.10	HS3ST1	heparan sulfate-glucosamine 3-sulfotransferase 1 [Source:HGNC Symbol;Acc:HGNC:5194]	protein_coding	1.11878	1.92685	1.09952	1.91944	1.80857	0
ENSG00000002726.21	AOC1	amine oxidase copper containing 1 [Source:HGNC Symbol;Acc:HGNC:80]	protein_coding	0	0	1.95258	0	0	1.0947
ENSG00000002745.13	WNT16	Wnt family member 16 [Source:HGNC Symbol;Acc:HGNC:16267]	protein_coding	3.82412	0	0.643387	0	0	0
ENSG00000002746.15	HECW1	HECT, C2 and WW domain containing E3 ubiquitin protein ligase 1 [Source:HGNC Symbol;Acc:HGNC:22195]	protein_coding	37.5286	31.2672	3.85738	4.3125	14.9723	2.8972
ENSG00000002822.16	MAD1L1	mitotic arrest deficient 1 like 1 [Source:HGNC Symbol;Acc:HGNC:6762]	protein_coding	2332.07	1707.12	1969.15	1492.57	1224.52	1494.95
ENSG00000002834.18	LASP1	LIM and SH3 protein 1 [Source:HGNC Symbol;Acc:HGNC:6513]	protein_coding	5090.58	5273.09	5102.6	3804.15	3381.57	3441.86
ENSG00000002919.15	SNX11	sorting nexin 11 [Source:HGNC Symbol;Acc:HGNC:14975]	protein_coding	332.882	351.118	365.726	626.583	637.397	613.262
ENSG00000002933.9	TMEM176A	transmembrane protein 176A [Source:HGNC Symbol;Acc:HGNC:24930]	protein_coding	0	0	0	0	0	0
ENSG00000003056.8	M6PR	mannose-6-phosphate receptor, cation dependent [Source:HGNC Symbol;Acc:HGNC:6752]	protein_coding	3252.38	3392.64	3660.31	3427.45	3450.01	3565.81
ENSG00000003096.14	KLHL13	kelch like family member 13 [Source:HGNC Symbol;Acc:HGNC:22931]	protein_coding	846.632	1063.51	834.313	309.584	275.802	296.87
ENSG00000003137.9	CYP26B1	cytochrome P450 family 26 subfamily B member 1 [Source:HGNC Symbol;Acc:HGNC:20581]	protein_coding	0	0	0	0	0	0
ENSG00000003147.19	ICA1	islet cell autoantigen 1 [Source:HGNC Symbol;Acc:HGNC:5343]	protein_coding	159.162	104.649	103.63	66.2331	170.272	160.994
ENSG00000003249.15	DBNDD1	dysbindin domain containing 1 [Source:HGNC Symbol;Acc:HGNC:28455]	protein_coding	0	3.84735	8.79171	9.60764	0	0
ENSG00000003393.16	ALS2	alsin Rho guanine nucleotide exchange factor ALS2 [Source:HGNC Symbol;Acc:HGNC:443]	protein_coding	423.041	419.151	448.746	389.606	435.602	425.93
ENSG00000003400.15	CASP10	caspase 10 [Source:HGNC Symbol;Acc:HGNC:1500]	protein_coding	175.563	169.284	157.744	123.754	147.181	135.947
ENSG00000003402.20	CFLAR	CASP8 and FADD like apoptosis regulator [Source:HGNC Symbol;Acc:HGNC:1876]	protein_coding	3061.6	2845.19	2974.36	3753.01	4088.21	4308.4
ENSG00000003436.16	TFPI	tissue factor pathway inhibitor [Source:HGNC Symbol;Acc:HGNC:11760]	protein_coding	10.6675	20.2928	21.1223	84.7538	48.8787	52.9728
ENSG00000003509.16	NDUFAF7	NADH:ubiquinone oxidoreductase complex assembly factor 7 [Source:HGNC Symbol;Acc:HGNC:28816]	protein_coding	752.234	847.286	928.963	797.143	776.003	824.363
ENSG00000003756.17	RBM5	RNA binding motif protein 5 [Source:HGNC Symbol;Acc:HGNC:9902]	protein_coding	3867.37	4105.67	4068.24	3851.65	3463.35	3619.55
ENSG00000003987.14	MTMR7	myotubularin related protein 7 [Source:HGNC Symbol;Acc:HGNC:7454]	protein_coding	0	0	3.29771	0	0	0
ENSG00000003989.18	SLC7A2	solute carrier family 7 member 2 [Source:HGNC Symbol;Acc:HGNC:11060]	protein_coding	0	0	0	0.959915	0	0.970845
ENSG00000004059.11	ARF5	ADP ribosylation factor 5 [Source:HGNC Symbol;Acc:HGNC:658]	protein_coding	2704.16	2520.01	2696.38	2244.53	2266.82	2600.48
ENSG00000004139.14	SARM1	sterile alpha and TIR motif containing 1 [Source:HGNC Symbol;Acc:HGNC:17074]	protein_coding	382.265	326.648	414.412	301.083	264.412	268.437
ENSG00000004142.12	POLDIP2	DNA polymerase delta interacting protein 2 [Source:HGNC Symbol;Acc:HGNC:23781]	protein_coding	3825.67	3529.56	3763.44	4188.52	4102.63	4169.62
ENSG00000004399.13	PLXND1	plexin D1 [Source:HGNC Symbol;Acc:HGNC:9107]	protein_coding	0.699578	1.98547	0	0	0	3.02024
ENSG00000004455.17	AK2	adenylate kinase 2 [Source:HGNC Symbol;Acc:HGNC:362]	protein_coding	8405.82	8999.34	8467.75	10478.8	10122.5	11161.3
ENSG00000004468.13	CD38	CD38 molecule [Source:HGNC Symbol;Acc:HGNC:1667]	protein_coding	62.8032	33.5666	33.881	24.6819	19.4075	9.38998
ENSG00000004478.8	FKBP4	FKBP prolyl isomerase 4 [Source:HGNC Symbol;Acc:HGNC:3720]	protein_coding	5033.71	4742.07	5110.34	7367.55	7357.14	7649.75
ENSG00000004487.17	KDM1A	lysine demethylase 1A [Source:HGNC Symbol;Acc:HGNC:29079]	protein_coding	2391.39	2333.12	2289.05	2402.16	2373.95	2221.39
ENSG00000004534.15	RBM6	RNA binding motif protein 6 [Source:HGNC Symbol;Acc:HGNC:9903]	protein_coding	4247.49	3897.11	4064.44	4071.97	4368.9	4520.14
ENSG00000004660.15	CAMKK1	calcium/calmodulin dependent protein kinase kinase 1 [Source:HGNC Symbol;Acc:HGNC:1469]	protein_coding	24.3058	45.9763	41.017	47.7915	56.9642	64.2616
ENSG00000004700.16	RECQL	RecQ like helicase [Source:HGNC Symbol;Acc:HGNC:9948]	protein_coding	2037.42	2096.41	2183.56	2071.61	2028.96	2042.32
ENSG00000004766.17	VPS50	VPS50 subunit of EARP/GARPII complex [Source:HGNC Symbol;Acc:HGNC:25956]	protein_coding	348.714	410.654	401.618	380.859	335.113	319.329
ENSG00000004776.13	HSPB6	heat shock protein family B (small) member 6 [Source:HGNC Symbol;Acc:HGNC:26511]	protein_coding	15.1404	7.79898	10.9606	10.6784	15.1289	14.6703
ENSG00000004777.18	ARHGAP33	Rho GTPase activating protein 33 [Source:HGNC Symbol;Acc:HGNC:23085]	protein_coding	1317.43	1335.41	1493.03	808.227	1166.57	994.334
ENSG00000004779.10	NDUFAB1	NADH:ubiquinone oxidoreductase subunit AB1 [Source:HGNC Symbol;Acc:HGNC:7694]	protein_coding	2682.24	2570.48	2485.9	3114.53	3163.29	3232.29
ENSG00000004799.8	PDK4	pyruvate dehydrogenase kinase 4 [Source:HGNC Symbol;Acc:HGNC:8812]	protein_coding	0	0	0	0	0	0
ENSG00000004809.14	SLC22A16	solute carrier family 22 member 16 [Source:HGNC Symbol;Acc:HGNC:20302]	protein_coding	1.11914	0	0	0	0	0
ENSG00000004838.14	ZMYND10	zinc finger MYND-type containing 10 [Source:HGNC Symbol;Acc:HGNC:19412]	protein_coding	32.7606	26.2528	29.5851	16.1202	4.96843	6.61374
ENSG00000004846.16	ABCB5	ATP binding cassette subfamily B member 5 [Source:HGNC Symbol;Acc:HGNC:46]	protein_coding	0	0	0	2.19156	1.02744	2.99636
ENSG00000004848.8	ARX	aristaless related homeobox [Source:HGNC Symbol;Acc:HGNC:18060]	protein_coding	0	0	0	0	0	0
ENSG00000004864.14	SLC25A13	solute carrier family 25 member 13 [Source:HGNC Symbol;Acc:HGNC:10983]	protein_coding	8.88096	51.0099	31.097	26.289	43.9407	45.3251
ENSG00000004866.22	ST7	suppression of tumorigenicity 7 [Source:HGNC Symbol;Acc:HGNC:11351]	protein_coding	968.498	927.222	1049.55	1415.98	1317.6	1351.65
ENSG00000004897.12	CDC27	cell division cycle 27 [Source:HGNC Symbol;Acc:HGNC:1728]	protein_coding	1350.36	1799.25	1653.5	2054.68	1755.63	1525.06
ENSG00000004939.15	SLC4A1	solute carrier family 4 member 1 (Diego blood group) [Source:HGNC Symbol;Acc:HGNC:11027]	protein_coding	0	2.22097	1.20282	1.05489	0	1.05113
ENSG00000004948.16	CALCR	calcitonin receptor [Source:HGNC Symbol;Acc:HGNC:1440]	protein_coding	0	0	0	0	0	0
ENSG00000004961.15	HCCS	holocytochrome c synthase [Source:HGNC Symbol;Acc:HGNC:4837]	protein_coding	1211.92	1233.09	1222.09	1392.84	1398.69	1444.88
ENSG00000004975.12	DVL2	dishevelled segment polarity protein 2 [Source:HGNC Symbol;Acc:HGNC:3086]	protein_coding	1188.52	1107.61	1070.12	1335.6	1252.99	1201.48
ENSG00000005001.10	PRSS22	serine protease 22 [Source:HGNC Symbol;Acc:HGNC:14368]	protein_coding	0	0	0	0	0	0
ENSG00000005007.13	UPF1	UPF1 RNA helicase and ATPase [Source:HGNC Symbol;Acc:HGNC:9962]	protein_coding	555.046	420.853	572.577	540.665	704.073	528.756
ENSG00000005020.13	SKAP2	src kinase associated phosphoprotein 2 [Source:HGNC Symbol;Acc:HGNC:15687]	protein_coding	1398.87	1715.37	1425.52	1540.22	1447.89	1237.94
ENSG00000005022.6	SLC25A5	solute carrier family 25 member 5 [Source:HGNC Symbol;Acc:HGNC:10991]	protein_coding	13659.9	13526.6	13187.1	14494.8	14399.1	14737.8
ENSG00000005059.16	MCUB	mitochondrial calcium uniporter dominant negative subunit beta [Source:HGNC Symbol;Acc:HGNC:26076]	protein_coding	941.94	997.37	1052.7	581.92	563.135	659.468
ENSG00000005073.6	HOXA11	homeobox A11 [Source:HGNC Symbol;Acc:HGNC:5101]	protein_coding	1.11914	0	0	0	0	0
ENSG00000005075.15	POLR2J	RNA polymerase II subunit J [Source:HGNC Symbol;Acc:HGNC:9197]	protein_coding	1765.18	1614.91	1565.83	1595.57	1468.16	1570.5
ENSG00000005100.13	DHX33	DEAH-box helicase 33 [Source:HGNC Symbol;Acc:HGNC:16718]	protein_coding	964.659	1105.94	1125.68	1266.44	1355.43	1274.11
ENSG00000005102.14	MEOX1	mesenchyme homeobox 1 [Source:HGNC Symbol;Acc:HGNC:7013]	protein_coding	2.4806	14.9497	12.2655	89.6436	88.5211	111.364
ENSG00000005108.16	THSD7A	thrombospondin type 1 domain containing 7A [Source:HGNC Symbol;Acc:HGNC:22207]	protein_coding	0	0	0	0	0	0.972265
ENSG00000005156.12	LIG3	DNA ligase 3 [Source:HGNC Symbol;Acc:HGNC:6600]	protein_coding	1288.38	889.388	781.152	1344.75	1044.58	1315.94
ENSG00000005175.10	RPAP3	RNA polymerase II associated protein 3 [Source:HGNC Symbol;Acc:HGNC:26151]	protein_coding	831.772	845.093	768.864	753.246	941.326	773.347
ENSG00000005187.12	ACSM3	acyl-CoA synthetase medium chain family member 3 [Source:HGNC Symbol;Acc:HGNC:10522]	protein_coding	155.622	174.382	248.768	168.138	126.885	134.279
ENSG00000005189.20	REXO5	RNA exonuclease 5 [Source:HGNC Symbol;Acc:HGNC:24661]	protein_coding	56.1563	88.414	47.2984	63.9255	108.32	122.081
ENSG00000005194.15	CIAPIN1	cytokine induced apoptosis inhibitor 1 [Source:HGNC Symbol;Acc:HGNC:28050]	protein_coding	1752.93	1802.77	1638.49	1700.91	1539.93	1645.42
ENSG00000005206.17	SPPL2B	signal peptide peptidase like 2B [Source:HGNC Symbol;Acc:HGNC:30627]	protein_coding	2146.68	2291.93	2356.45	1951.14	1837.82	1883.65
ENSG00000005238.20	FAM214B	family with sequence similarity 214 member B [Source:HGNC Symbol;Acc:HGNC:25666]	protein_coding	278.752	245.513	250.474	180.919	79.7856	153.652
ENSG00000005243.10	COPZ2	COPI coat complex subunit zeta 2 [Source:HGNC Symbol;Acc:HGNC:19356]	protein_coding	3.3177	7.19307	0	8.36283	8.6173	0.977541
ENSG00000005249.13	PRKAR2B	protein kinase cAMP-dependent type II regulatory subunit beta [Source:HGNC Symbol;Acc:HGNC:9392]	protein_coding	18.6045	10.4124	12.8065	31.4998	9.01869	12.0855
ENSG00000005302.19	MSL3	MSL complex subunit 3 [Source:HGNC Symbol;Acc:HGNC:7370]	protein_coding	2966.5	3042.86	2996.38	2765.95	2682.39	2754.98
ENSG00000005339.15	CREBBP	CREB binding protein [Source:HGNC Symbol;Acc:HGNC:2348]	protein_coding	283.166	532.411	596.987	298.785	411.748	330.111
ENSG00000005379.17	TSPOAP1	TSPO associated protein 1 [Source:HGNC Symbol;Acc:HGNC:16831]	protein_coding	636.621	584.776	796.696	346.045	320.006	370.666
ENSG00000005381.8	MPO	myeloperoxidase [Source:HGNC Symbol;Acc:HGNC:7218]	protein_coding	0	0	0	0	2.71489	0
ENSG00000005421.9	PON1	paraoxonase 1 [Source:HGNC Symbol;Acc:HGNC:9204]	protein_coding	0.821329	0.706633	0.810699	1.86314	2.34655	0
ENSG00000005436.14	GCFC2	GC-rich sequence DNA-binding factor 2 [Source:HGNC Symbol;Acc:HGNC:1317]	protein_coding	463.049	509.714	511.047	878.738	796.846	805.975
ENSG00000005448.17	WDR54	WD repeat domain 54 [Source:HGNC Symbol;Acc:HGNC:25770]	protein_coding	1119.25	1199.97	1144.83	1531.11	1493.18	1673.02
ENSG00000005469.12	CROT	carnitine O-octanoyltransferase [Source:HGNC Symbol;Acc:HGNC:2366]	protein_coding	74.6063	103.47	65.7205	80.3839	105.83	51.0178
ENSG00000005471.19	ABCB4	ATP binding cassette subfamily B member 4 [Source:HGNC Symbol;Acc:HGNC:45]	protein_coding	14.4847	0	26.4608	11.1325	27.0234	12.9477
ENSG00000005483.21	KMT2E	lysine methyltransferase 2E (inactive) [Source:HGNC Symbol;Acc:HGNC:18541]	protein_coding	1258.01	1310.81	1378.37	1246.2	1123.82	1207.58
ENSG00000005486.17	RHBDD2	rhomboid domain containing 2 [Source:HGNC Symbol;Acc:HGNC:23082]	protein_coding	662.568	649.997	637.231	610.846	541.59	607.912
ENSG00000005513.10	SOX8	SRY-box transcription factor 8 [Source:HGNC Symbol;Acc:HGNC:11203]	protein_coding	0	0	1.22336	0.777824	0	1.07656
ENSG00000005700.15	IBTK	inhibitor of Bruton tyrosine kinase [Source:HGNC Symbol;Acc:HGNC:17853]	protein_coding	1448.38	1604.79	1497.5	1596.08	1735.3	1665.24
ENSG00000005801.18	ZNF195	zinc finger protein 195 [Source:HGNC Symbol;Acc:HGNC:12986]	protein_coding	818.996	869.467	856.89	755.415	893.837	822.352
ENSG00000005810.18	MYCBP2	MYC binding protein 2 [Source:HGNC Symbol;Acc:HGNC:23386]	protein_coding	2649.25	2594.23	2507.55	2302.48	2429.7	2474.84
ENSG00000005812.11	FBXL3	F-box and leucine rich repeat protein 3 [Source:HGNC Symbol;Acc:HGNC:13599]	protein_coding	681.315	617.608	570.471	552.129	536.331	517.806
ENSG00000005844.19	ITGAL	integrin subunit alpha L [Source:HGNC Symbol;Acc:HGNC:6148]	protein_coding	3434.76	3083.96	2843.28	2993.88	3096.22	3190.94
ENSG00000005882.12	PDK2	pyruvate dehydrogenase kinase 2 [Source:HGNC Symbol;Acc:HGNC:8810]	protein_coding	499.99	544.958	596.414	388.205	354.969	344.669
ENSG00000005884.18	ITGA3	integrin subunit alpha 3 [Source:HGNC Symbol;Acc:HGNC:6139]	protein_coding	125.358	108.11	123.612	89.6974	94.5333	110.416
ENSG00000005889.16	ZFX	zinc finger protein X-linked [Source:HGNC Symbol;Acc:HGNC:12869]	protein_coding	388.608	443.572	325.484	395.723	464.312	348.701
ENSG00000005893.16	LAMP2	lysosomal associated membrane protein 2 [Source:HGNC Symbol;Acc:HGNC:6501]	protein_coding	1146.43	1154.51	1108.57	1465.6	1302.65	1335.84
ENSG00000005961.19	ITGA2B	integrin subunit alpha 2b [Source:HGNC Symbol;Acc:HGNC:6138]	protein_coding	3.39661	3.04209	2.39151	11.9572	8.29825	3.83701
ENSG00000005981.13	ASB4	ankyrin repeat and SOCS box containing 4 [Source:HGNC Symbol;Acc:HGNC:16009]	protein_coding	0.965482	4.5029	0	2.48839	0	0.836308
ENSG00000006007.12	GDE1	glycerophosphodiester phosphodiesterase 1 [Source:HGNC Symbol;Acc:HGNC:29644]	protein_coding	1124.87	1077.96	1073.68	1051.29	1052.37	1042.8
ENSG00000006015.18	REX1BD	required for excision 1-B domain containing [Source:HGNC Symbol;Acc:HGNC:26098]	protein_coding	407.412	426.998	471.69	498.387	534.797	429.732
ENSG00000006016.11	CRLF1	cytokine receptor like factor 1 [Source:HGNC Symbol;Acc:HGNC:2364]	protein_coding	3.2566	0	3.02204	0	0	0
ENSG00000006025.12	OSBPL7	oxysterol binding protein like 7 [Source:HGNC Symbol;Acc:HGNC:16387]	protein_coding	1437.02	1414.19	1469.87	1004.36	1259.02	1189.53
ENSG00000006042.12	TMEM98	transmembrane protein 98 [Source:HGNC Symbol;Acc:HGNC:24529]	protein_coding	2.23501	2.88295	1.10587	1.95356	0	4.76289
ENSG00000006047.13	YBX2	Y-box binding protein 2 [Source:HGNC Symbol;Acc:HGNC:17948]	protein_coding	0	0	0	0	0	0
ENSG00000006059.4	KRT33A	keratin 33A [Source:HGNC Symbol;Acc:HGNC:6450]	protein_coding	0	0	0	0.958514	0	0
ENSG00000006062.18	MAP3K14	mitogen-activated protein kinase kinase kinase 14 [Source:HGNC Symbol;Acc:HGNC:6853]	protein_coding	1264.58	1353.74	1463.31	1220.65	1131.33	1192.66
ENSG00000006071.15	ABCC8	ATP binding cassette subfamily C member 8 [Source:HGNC Symbol;Acc:HGNC:59]	protein_coding	0	0	0	0	0	0
ENSG00000006118.15	TMEM132A	transmembrane protein 132A [Source:HGNC Symbol;Acc:HGNC:31092]	protein_coding	42.9052	103.073	49.3145	112.044	41.6362	43.4023
ENSG00000006125.18	AP2B1	adaptor related protein complex 2 subunit beta 1 [Source:HGNC Symbol;Acc:HGNC:563]	protein_coding	2418.52	3285.49	2883.01	3009.88	3030.67	2356.51
ENSG00000006128.12	TAC1	tachykinin precursor 1 [Source:HGNC Symbol;Acc:HGNC:11517]	protein_coding	0	0	0	0	0	0
ENSG00000006194.10	ZNF263	zinc finger protein 263 [Source:HGNC Symbol;Acc:HGNC:13056]	protein_coding	1039.79	1236	1046.94	1072.24	1157.59	1166.32
ENSG00000006210.7	CX3CL1	C-X3-C motif chemokine ligand 1 [Source:HGNC Symbol;Acc:HGNC:10647]	protein_coding	2.13298	0	11.4749	3.66089	4.73275	8.63135
ENSG00000006282.21	SPATA20	spermatogenesis associated 20 [Source:HGNC Symbol;Acc:HGNC:26125]	protein_coding	1969.79	1922.09	2132.88	1547.55	1770.22	1897.28
ENSG00000006283.18	CACNA1G	calcium voltage-gated channel subunit alpha1 G [Source:HGNC Symbol;Acc:HGNC:1394]	protein_coding	1.24788	8.49278	3.93922	30.2772	34.8386	10.4317
ENSG00000006327.14	TNFRSF12A	TNF receptor superfamily member 12A [Source:HGNC Symbol;Acc:HGNC:18152]	protein_coding	11.3023	23.0213	25.1339	4.01158	7.13012	3.66034
ENSG00000006377.11	DLX6	distal-less homeobox 6 [Source:HGNC Symbol;Acc:HGNC:2919]	protein_coding	0	0	0	0	0	0
ENSG00000006432.16	MAP3K9	mitogen-activated protein kinase kinase kinase 9 [Source:HGNC Symbol;Acc:HGNC:6861]	protein_coding	67.6768	61.0436	68.2006	63.4915	59.8354	81.5483
ENSG00000006451.8	RALA	RAS like proto-oncogene A [Source:HGNC Symbol;Acc:HGNC:9839]	protein_coding	1103.55	1044.25	974.041	1305.33	1329.64	1590.54
ENSG00000006453.14	BAIAP2L1	BAR/IMD domain containing adaptor protein 2 like 1 [Source:HGNC Symbol;Acc:HGNC:21649]	protein_coding	2453.74	2571.01	2735.93	1925.73	1824.04	2054.42
ENSG00000006459.11	KDM7A	lysine demethylase 7A [Source:HGNC Symbol;Acc:HGNC:22224]	protein_coding	17.6484	67.1425	22.7245	47.4278	65.3549	12.674
ENSG00000006468.14	ETV1	ETS variant transcription factor 1 [Source:HGNC Symbol;Acc:HGNC:3490]	protein_coding	82.8429	100.136	108.654	93.4389	102.483	115.689
ENSG00000006530.18	AGK	acylglycerol kinase [Source:HGNC Symbol;Acc:HGNC:21869]	protein_coding	1007.41	1050.78	1138.75	1335.35	1487.29	1327.67
ENSG00000006534.16	ALDH3B1	aldehyde dehydrogenase 3 family member B1 [Source:HGNC Symbol;Acc:HGNC:410]	protein_coding	3.74321	2.2064	2.51849	9.77502	12.753	15.5497
ENSG00000006555.11	TTC22	tetratricopeptide repeat domain 22 [Source:HGNC Symbol;Acc:HGNC:26067]	protein_coding	0	0.96385	0	10.5829	4.52178	6.78521
ENSG00000006576.16	PHTF2	putative homeodomain transcription factor 2 [Source:HGNC Symbol;Acc:HGNC:13411]	protein_coding	590.208	600.66	637.594	743.888	740.092	942.299
ENSG00000006606.9	CCL26	C-C motif chemokine ligand 26 [Source:HGNC Symbol;Acc:HGNC:10625]	protein_coding	0	0	0	0	0	0
ENSG00000006607.14	FARP2	FERM, ARH/RhoGEF and pleckstrin domain protein 2 [Source:HGNC Symbol;Acc:HGNC:16460]	protein_coding	690.348	744.61	809.284	987.391	797.286	1173.3
ENSG00000006611.17	USH1C	USH1 protein network component harmonin [Source:HGNC Symbol;Acc:HGNC:12597]	protein_coding	0	0	0	0	0	0
ENSG00000006625.18	GGCT	gamma-glutamylcyclotransferase [Source:HGNC Symbol;Acc:HGNC:21705]	protein_coding	1547.84	1515.82	1552.86	1972.36	1910.46	1933.88
ENSG00000006634.8	DBF4	DBF4 zinc finger [Source:HGNC Symbol;Acc:HGNC:17364]	protein_coding	1148.21	994.616	1099.71	1214.8	1340.58	1341.97
ENSG00000006638.13	TBXA2R	thromboxane A2 receptor [Source:HGNC Symbol;Acc:HGNC:11608]	protein_coding	20.1429	20.2284	29.7532	22.1973	18.9672	20.2816
ENSG00000006652.15	IFRD1	interferon related developmental regulator 1 [Source:HGNC Symbol;Acc:HGNC:5456]	protein_coding	522.541	510.86	546.195	638.467	763.923	716.31
ENSG00000006659.13	LGALS14	galectin 14 [Source:HGNC Symbol;Acc:HGNC:30054]	protein_coding	14.7448	15.5147	8.36581	7.4419	3.38129	2.67926
ENSG00000006695.12	COX10	cytochrome c oxidase assembly factor heme A:farnesyltransferase COX10 [Source:HGNC Symbol;Acc:HGNC:2260]	protein_coding	598.042	601.737	609.941	790.379	812.98	743.155
ENSG00000006704.11	GTF2IRD1	GTF2I repeat domain containing 1 [Source:HGNC Symbol;Acc:HGNC:4661]	protein_coding	234.831	272.524	209.7	174.558	124.545	117.342
ENSG00000006712.15	PAF1	PAF1 homolog, Paf1/RNA polymerase II complex component [Source:HGNC Symbol;Acc:HGNC:25459]	protein_coding	1645.04	1540.52	1468.89	1416.16	1354.05	1537.03
ENSG00000006715.16	VPS41	VPS41 subunit of HOPS complex [Source:HGNC Symbol;Acc:HGNC:12713]	protein_coding	1213.22	1482.79	1354.99	1256.78	1244.55	1406.37
ENSG00000006740.17	ARHGAP44	Rho GTPase activating protein 44 [Source:HGNC Symbol;Acc:HGNC:29096]	protein_coding	713.272	545.564	565.583	679.586	680.981	696.469
ENSG00000006744.19	ELAC2	elaC ribonuclease Z 2 [Source:HGNC Symbol;Acc:HGNC:14198]	protein_coding	3317.63	3079.99	3171.15	3993.1	3997.46	4523.02
ENSG00000006747.15	SCIN	scinderin [Source:HGNC Symbol;Acc:HGNC:21695]	protein_coding	1.99825	18.3387	0.981779	9.97056	16.8548	12.0038
ENSG00000006756.16	ARSD	arylsulfatase D [Source:HGNC Symbol;Acc:HGNC:717]	protein_coding	1.11914	0	0	0	0	0
ENSG00000006757.12	PNPLA4	patatin like phospholipase domain containing 4 [Source:HGNC Symbol;Acc:HGNC:24887]	protein_coding	565.62	505.865	519.566	605.62	623.159	620.555
ENSG00000006788.14	MYH13	myosin heavy chain 13 [Source:HGNC Symbol;Acc:HGNC:7571]	protein_coding	1.11914	0	0	0	0	0
ENSG00000006831.10	ADIPOR2	adiponectin receptor 2 [Source:HGNC Symbol;Acc:HGNC:24041]	protein_coding	2040.07	1893.06	2064.87	2408.26	2328.92	2194.35
ENSG00000006837.12	CDKL3	cyclin dependent kinase like 3 [Source:HGNC Symbol;Acc:HGNC:15483]	protein_coding	35.2483	38.0101	18.6133	22.737	31.2569	39.9613
ENSG00000007001.13	UPP2	uridine phosphorylase 2 [Source:HGNC Symbol;Acc:HGNC:23061]	protein_coding	0	0	0	0	0	0
ENSG00000007038.11	PRSS21	serine protease 21 [Source:HGNC Symbol;Acc:HGNC:9485]	protein_coding	0	0	0	0	0	0
ENSG00000007047.15	MARK4	microtubule affinity regulating kinase 4 [Source:HGNC Symbol;Acc:HGNC:13538]	protein_coding	1103.83	1501.79	1254.09	934.111	1002.63	1371.27
ENSG00000007062.12	PROM1	prominin 1 [Source:HGNC Symbol;Acc:HGNC:9454]	protein_coding	0	0	0	0	0	0
ENSG00000007080.11	CCDC124	coiled-coil domain containing 124 [Source:HGNC Symbol;Acc:HGNC:25171]	protein_coding	3145.64	3008.44	2998.88	3798.75	3810.07	3926.36
ENSG00000007129.18	CEACAM21	CEA cell adhesion molecule 21 [Source:HGNC Symbol;Acc:HGNC:28834]	protein_coding	89.5737	108.208	101.257	74.5794	65.1539	77.7233
ENSG00000007168.14	PAFAH1B1	platelet activating factor acetylhydrolase 1b regulatory subunit 1 [Source:HGNC Symbol;Acc:HGNC:8574]	protein_coding	1958.51	2171.33	2011.61	2759.79	3265.56	2946.03
ENSG00000007171.18	NOS2	nitric oxide synthase 2 [Source:HGNC Symbol;Acc:HGNC:7873]	protein_coding	1.26988	0	0	0.902389	0	3.64058
ENSG00000007174.18	DNAH9	dynein axonemal heavy chain 9 [Source:HGNC Symbol;Acc:HGNC:2953]	protein_coding	86.7414	188.9	68.1792	216.38	201.215	323.101
ENSG00000007202.15	KIAA0100	KIAA0100 [Source:HGNC Symbol;Acc:HGNC:28960]	protein_coding	4305.26	4519.06	4349.59	5139.97	4888.78	5178.96
ENSG00000007216.15	SLC13A2	solute carrier family 13 member 2 [Source:HGNC Symbol;Acc:HGNC:10917]	protein_coding	0	0	0	0	0	0
ENSG00000007237.19	GAS7	growth arrest specific 7 [Source:HGNC Symbol;Acc:HGNC:4169]	protein_coding	26.7588	1.85069	9.11015	1.84322	15.4695	11.1939
ENSG00000007255.10	TRAPPC6A	trafficking protein particle complex 6A [Source:HGNC Symbol;Acc:HGNC:23069]	protein_coding	1375.57	1192.86	1221.3	1122.33	1019.38	1069.68
ENSG00000007264.15	MATK	megakaryocyte-associated tyrosine kinase [Source:HGNC Symbol;Acc:HGNC:6906]	protein_coding	69.4712	83.0564	46.075	216.526	133.937	163.227
ENSG00000007306.15	CEACAM7	CEA cell adhesion molecule 7 [Source:HGNC Symbol;Acc:HGNC:1819]	protein_coding	0	0	0	0	0	0
ENSG00000007312.13	CD79B	CD79b molecule [Source:HGNC Symbol;Acc:HGNC:1699]	protein_coding	1334.47	1334.27	1083.47	912.506	1003.89	940.804
ENSG00000007314.12	SCN4A	sodium voltage-gated channel alpha subunit 4 [Source:HGNC Symbol;Acc:HGNC:10591]	protein_coding	13.4294	5.7824	8.79846	8.63895	3.61838	5.82544
ENSG00000007341.19	ST7L	suppression of tumorigenicity 7 like [Source:HGNC Symbol;Acc:HGNC:18441]	protein_coding	184.263	139.549	157.864	136.87	155.915	180.025
ENSG00000007350.17	TKTL1	transketolase like 1 [Source:HGNC Symbol;Acc:HGNC:11835]	protein_coding	1.11898	0	1.10103	0.962981	0.903665	1.93539
ENSG00000007372.24	PAX6	paired box 6 [Source:HGNC Symbol;Acc:HGNC:8620]	protein_coding	0	0	0	0	1.80993	0
ENSG00000007376.8	RPUSD1	RNA pseudouridine synthase domain containing 1 [Source:HGNC Symbol;Acc:HGNC:14173]	protein_coding	1262.57	1294.4	1333.74	1273.84	1305	1212.57
ENSG00000007384.15	RHBDF1	rhomboid 5 homolog 1 [Source:HGNC Symbol;Acc:HGNC:20561]	protein_coding	5.19743	9.30635	3.34079	0	2.52847	1.22565
ENSG00000007392.17	LUC7L	LUC7 like [Source:HGNC Symbol;Acc:HGNC:6723]	protein_coding	2037.66	1727.26	1423.31	1253.11	1018.96	1576.15
ENSG00000007402.12	CACNA2D2	calcium voltage-gated channel auxiliary subunit alpha2delta 2 [Source:HGNC Symbol;Acc:HGNC:1400]	protein_coding	0.891515	0	0	2.15438	2.02172	0
ENSG00000007516.14	BAIAP3	BAI1 associated protein 3 [Source:HGNC Symbol;Acc:HGNC:948]	protein_coding	6.82825	16.3458	16.9052	3.90864	8.07561	11.2202
ENSG00000007520.4	TSR3	TSR3 ribosome maturation factor [Source:HGNC Symbol;Acc:HGNC:14175]	protein_coding	1810.24	1687.08	1787.73	2479.08	2301.37	2279.29
ENSG00000007541.17	PIGQ	phosphatidylinositol glycan anchor biosynthesis class Q [Source:HGNC Symbol;Acc:HGNC:14135]	protein_coding	637.519	676.126	713.749	579.628	624.542	545.86
ENSG00000007545.16	CRAMP1	cramped chromatin regulator homolog 1 [Source:HGNC Symbol;Acc:HGNC:14122]	protein_coding	380.241	609.998	658.995	539.455	256.95	204.656
ENSG00000007908.16	SELE	selectin E [Source:HGNC Symbol;Acc:HGNC:10718]	protein_coding	0	0	0	0	0	0.972265
ENSG00000007923.16	DNAJC11	DnaJ heat shock protein family (Hsp40) member C11 [Source:HGNC Symbol;Acc:HGNC:25570]	protein_coding	1830.42	2200.23	2130.82	2493.26	2490.99	2749.71
ENSG00000007933.13	FMO3	flavin containing dimethylaniline monoxygenase 3 [Source:HGNC Symbol;Acc:HGNC:3771]	protein_coding	2.27554	0	5.55607	8.95926	8.39454	4.49098
ENSG00000007944.15	MYLIP	myosin regulatory light chain interacting protein [Source:HGNC Symbol;Acc:HGNC:21155]	protein_coding	1474.89	1479.05	1434.41	1307.5	1277.28	1360.75
ENSG00000007952.18	NOX1	NADPH oxidase 1 [Source:HGNC Symbol;Acc:HGNC:7889]	protein_coding	0	0	0	0	0	0
ENSG00000007968.7	E2F2	E2F transcription factor 2 [Source:HGNC Symbol;Acc:HGNC:3114]	protein_coding	1174.66	1125.17	998.77	955.497	875.831	874.299
ENSG00000008018.9	PSMB1	proteasome 20S subunit beta 1 [Source:HGNC Symbol;Acc:HGNC:9537]	protein_coding	4438.19	4179.94	4370.84	5178.07	4948.81	5041.76
ENSG00000008056.14	SYN1	synapsin I [Source:HGNC Symbol;Acc:HGNC:11494]	protein_coding	22.5056	11.9955	11.4469	443.329	407.661	337.388
ENSG00000008083.14	JARID2	jumonji and AT-rich interaction domain containing 2 [Source:HGNC Symbol;Acc:HGNC:6196]	protein_coding	1495.51	1539.35	1443.77	1518.41	1439.11	1443.98
ENSG00000008086.13	CDKL5	cyclin dependent kinase like 5 [Source:HGNC Symbol;Acc:HGNC:11411]	protein_coding	148.223	189.655	138.028	222.059	255.03	169.149
ENSG00000008118.10	CAMK1G	calcium/calmodulin dependent protein kinase IG [Source:HGNC Symbol;Acc:HGNC:14585]	protein_coding	4.26747	4.98893	0	6.22609	7.96581	4.54904
ENSG00000008128.23	CDK11A	cyclin dependent kinase 11A [Source:HGNC Symbol;Acc:HGNC:1730]	protein_coding	1682	1383.6	1714.96	1206.45	1116.03	1278.66
ENSG00000008130.15	NADK	NAD kinase [Source:HGNC Symbol;Acc:HGNC:29831]	protein_coding	2858.83	3337.66	2855.9	2610.35	2577.95	2645.07
ENSG00000008196.13	TFAP2B	transcription factor AP-2 beta [Source:HGNC Symbol;Acc:HGNC:11743]	protein_coding	0	0	0	0	0	0
ENSG00000008197.5	TFAP2D	transcription factor AP-2 delta [Source:HGNC Symbol;Acc:HGNC:15581]	protein_coding	0	0	0	0	0	0
ENSG00000008226.20	DLEC1	DLEC1 cilia and flagella associated protein [Source:HGNC Symbol;Acc:HGNC:2899]	protein_coding	2.86891	0	0	1.53384	1.42216	4.82614
ENSG00000008256.16	CYTH3	cytohesin 3 [Source:HGNC Symbol;Acc:HGNC:9504]	protein_coding	1420.52	1605.44	1563.57	1887.11	1980.87	1676.37
ENSG00000008277.14	ADAM22	ADAM metallopeptidase domain 22 [Source:HGNC Symbol;Acc:HGNC:201]	protein_coding	771.945	681.899	823.453	692.514	602.381	542.198
ENSG00000008282.9	SYPL1	synaptophysin like 1 [Source:HGNC Symbol;Acc:HGNC:11507]	protein_coding	39.4097	70.4613	22.0258	21.8163	31.6297	52.8833
ENSG00000008283.16	CYB561	cytochrome b561 [Source:HGNC Symbol;Acc:HGNC:2571]	protein_coding	7.13675	29.1674	8.58048	132.827	122.786	72.1731
ENSG00000008294.21	SPAG9	sperm associated antigen 9 [Source:HGNC Symbol;Acc:HGNC:14524]	protein_coding	1209.06	1456.27	1342.61	1637.94	1527.48	1424.21
ENSG00000008300.17	CELSR3	cadherin EGF LAG seven-pass G-type receptor 3 [Source:HGNC Symbol;Acc:HGNC:3230]	protein_coding	667.309	470.769	529.584	688.455	523.945	564.886
ENSG00000008311.16	AASS	aminoadipate-semialdehyde synthase [Source:HGNC Symbol;Acc:HGNC:17366]	protein_coding	185.39	243.57	218.279	211.852	238.497	266.865
ENSG00000008323.15	PLEKHG6	pleckstrin homology and RhoGEF domain containing G6 [Source:HGNC Symbol;Acc:HGNC:25562]	protein_coding	210.671	299.706	381.785	186.863	216.82	262.426
ENSG00000008324.12	SS18L2	SS18 like 2 [Source:HGNC Symbol;Acc:HGNC:15593]	protein_coding	43.3082	32.1316	41.5579	21.9241	30.3415	32.5816
ENSG00000008382.16	MPND	MPN domain containing [Source:HGNC Symbol;Acc:HGNC:25934]	protein_coding	203.954	208.323	163.087	214.121	226.651	224.49
ENSG00000008394.13	MGST1	microsomal glutathione S-transferase 1 [Source:HGNC Symbol;Acc:HGNC:7061]	protein_coding	0.741493	0	1.27689	4.98161	0	0
ENSG00000008405.12	CRY1	cryptochrome circadian regulator 1 [Source:HGNC Symbol;Acc:HGNC:2384]	protein_coding	415.797	406.258	401.164	404.16	381.634	416.539
ENSG00000008438.5	PGLYRP1	peptidoglycan recognition protein 1 [Source:HGNC Symbol;Acc:HGNC:8904]	protein_coding	0	0	0	0	0	0
ENSG00000008441.18	NFIX	nuclear factor I X [Source:HGNC Symbol;Acc:HGNC:7788]	protein_coding	2.65963	3.81705	2.61436	17.3308	48.0923	21.441
ENSG00000008513.16	ST3GAL1	ST3 beta-galactoside alpha-2,3-sialyltransferase 1 [Source:HGNC Symbol;Acc:HGNC:10862]	protein_coding	783.104	734.399	829.58	610.409	628.071	525.3
ENSG00000008516.18	MMP25	matrix metallopeptidase 25 [Source:HGNC Symbol;Acc:HGNC:14246]	protein_coding	2.23871	4.81902	0	2.88526	1.80872	2.90851
ENSG00000008517.18	IL32	interleukin 32 [Source:HGNC Symbol;Acc:HGNC:16830]	protein_coding	4046.12	3819.68	3934.63	6733.2	6901.34	7228.71
ENSG00000008710.20	PKD1	polycystin 1, transient receptor potential channel interacting [Source:HGNC Symbol;Acc:HGNC:9008]	protein_coding	1453.66	1493.72	1511.49	1485.09	1351.72	1424.8
ENSG00000008735.14	MAPK8IP2	mitogen-activated protein kinase 8 interacting protein 2 [Source:HGNC Symbol;Acc:HGNC:6883]	protein_coding	24.4636	11.4905	12.0232	5.72575	7.32882	6.88
ENSG00000008838.20	MED24	mediator complex subunit 24 [Source:HGNC Symbol;Acc:HGNC:22963]	protein_coding	2988.54	3081.73	2777	2819.37	2747.54	3080.29
ENSG00000008853.17	RHOBTB2	Rho related BTB domain containing 2 [Source:HGNC Symbol;Acc:HGNC:18756]	protein_coding	552.038	327.936	376.2	160.057	211.433	175.927
ENSG00000008869.12	HEATR5B	HEAT repeat containing 5B [Source:HGNC Symbol;Acc:HGNC:29273]	protein_coding	1067.8	1147.95	1078.85	741.993	636.318	739.214
ENSG00000008952.17	SEC62	SEC62 homolog, preprotein translocation factor [Source:HGNC Symbol;Acc:HGNC:11846]	protein_coding	2814.82	2896.02	2940.77	3088.57	3030.44	3288.97
ENSG00000008988.11	RPS20	ribosomal protein S20 [Source:HGNC Symbol;Acc:HGNC:10405]	protein_coding	768.166	663.612	709.118	492.607	559.363	639.04
ENSG00000009307.16	CSDE1	cold shock domain containing E1 [Source:HGNC Symbol;Acc:HGNC:29905]	protein_coding	9914.68	10578	10198.9	12097.2	12221.6	11368.8
ENSG00000009335.18	UBE3C	ubiquitin protein ligase E3C [Source:HGNC Symbol;Acc:HGNC:16803]	protein_coding	1826.85	1936.53	2030.46	2127.51	2152.47	2119.01
ENSG00000009413.16	REV3L	REV3 like, DNA directed polymerase zeta catalytic subunit [Source:HGNC Symbol;Acc:HGNC:9968]	protein_coding	681.459	481.052	687.072	667.138	546.069	667.457
ENSG00000009694.13	TENM1	teneurin transmembrane protein 1 [Source:HGNC Symbol;Acc:HGNC:8117]	protein_coding	7.83388	4.81892	8.79662	4.79667	11.7617	4.85725
ENSG00000009709.12	PAX7	paired box 7 [Source:HGNC Symbol;Acc:HGNC:8621]	protein_coding	0	0	0	0	0	0
ENSG00000009724.17	MASP2	mannan binding lectin serine peptidase 2 [Source:HGNC Symbol;Acc:HGNC:6902]	protein_coding	1.12809	0	0	0	1.79555	0
ENSG00000009765.15	IYD	iodotyrosine deiodinase [Source:HGNC Symbol;Acc:HGNC:21071]	protein_coding	1.56232	6.72472	0.805252	2.69158	7.15723	6.74939
ENSG00000009780.16	FAM76A	family with sequence similarity 76 member A [Source:HGNC Symbol;Acc:HGNC:28530]	protein_coding	26.414	38.541	66.1952	20.1724	48.1925	32.9579
ENSG00000009790.15	TRAF3IP3	TRAF3 interacting protein 3 [Source:HGNC Symbol;Acc:HGNC:30766]	protein_coding	1624.67	1585.06	1581.08	1435.07	1470.29	1477.86
ENSG00000009830.12	POMT2	protein O-mannosyltransferase 2 [Source:HGNC Symbol;Acc:HGNC:19743]	protein_coding	187.689	163.046	185.963	136.681	162.553	261.043
ENSG00000009844.16	VTA1	vesicle trafficking 1 [Source:HGNC Symbol;Acc:HGNC:20954]	protein_coding	1514.36	1559.17	1408.42	1613.24	1601.08	1645.91
ENSG00000009950.16	MLXIPL	MLX interacting protein like [Source:HGNC Symbol;Acc:HGNC:12744]	protein_coding	13.4287	10.5962	7.71259	16.3996	7.22648	6.7634
ENSG00000009954.11	BAZ1B	bromodomain adjacent to zinc finger domain 1B [Source:HGNC Symbol;Acc:HGNC:961]	protein_coding	3279.37	3606.52	3494.57	3067.1	2927.07	2935.42
ENSG00000010017.13	RANBP9	RAN binding protein 9 [Source:HGNC Symbol;Acc:HGNC:13727]	protein_coding	1197.09	1208.27	1183.31	1157.9	1064.44	1088.55
ENSG00000010030.14	ETV7	ETS variant transcription factor 7 [Source:HGNC Symbol;Acc:HGNC:18160]	protein_coding	3.32534	3.62363	5.16164	5.42826	1.10168	5.80721
ENSG00000010072.16	SPRTN	SprT-like N-terminal domain [Source:HGNC Symbol;Acc:HGNC:25356]	protein_coding	277.295	260.533	322.052	261.297	257.718	267.634
ENSG00000010165.20	EEF1AKNMT	eEF1A lysine and N-terminal methyltransferase [Source:HGNC Symbol;Acc:HGNC:24248]	protein_coding	1622.29	1682.86	1701.64	1737.33	1900.51	1905.98
ENSG00000010219.13	DYRK4	dual specificity tyrosine phosphorylation regulated kinase 4 [Source:HGNC Symbol;Acc:HGNC:3095]	protein_coding	368.869	418.158	451.705	360.243	370.741	380.481
ENSG00000010244.19	ZNF207	zinc finger protein 207 [Source:HGNC Symbol;Acc:HGNC:12998]	protein_coding	5900.85	6080.48	6090.05	6076.49	6417.15	6429.06
ENSG00000010256.11	UQCRC1	ubiquinol-cytochrome c reductase core protein 1 [Source:HGNC Symbol;Acc:HGNC:12585]	protein_coding	5551.2	5406.18	5611.75	5930.72	5887.27	5685.07
ENSG00000010270.14	STARD3NL	STARD3 N-terminal like [Source:HGNC Symbol;Acc:HGNC:19169]	protein_coding	716.609	582.867	666.351	991.519	853.513	971.584
ENSG00000010278.15	CD9	CD9 molecule [Source:HGNC Symbol;Acc:HGNC:1709]	protein_coding	95.0209	95.544	67.9052	96.9522	78.5895	88.4015
ENSG00000010282.15	HHATL	hedgehog acyltransferase like [Source:HGNC Symbol;Acc:HGNC:13242]	protein_coding	1.58734	1.35912	0	0	0	0
ENSG00000010292.13	NCAPD2	non-SMC condensin I complex subunit D2 [Source:HGNC Symbol;Acc:HGNC:24305]	protein_coding	7137.09	7194.5	7489.09	7453.81	7619.43	7827.46
ENSG00000010295.20	IFFO1	intermediate filament family orphan 1 [Source:HGNC Symbol;Acc:HGNC:24970]	protein_coding	941.835	805.266	906.03	592.775	571.392	503.748
ENSG00000010310.9	GIPR	gastric inhibitory polypeptide receptor [Source:HGNC Symbol;Acc:HGNC:4271]	protein_coding	1360.37	1147.21	1395.76	687.273	749.715	659.284
ENSG00000010318.21	PHF7	PHD finger protein 7 [Source:HGNC Symbol;Acc:HGNC:18458]	protein_coding	119.143	166.092	139.153	168.719	127.361	138.85
ENSG00000010319.7	SEMA3G	semaphorin 3G [Source:HGNC Symbol;Acc:HGNC:30400]	protein_coding	9.51322	1.34155	2.29733	1.33742	0.629509	0
ENSG00000010322.16	NISCH	nischarin [Source:HGNC Symbol;Acc:HGNC:18006]	protein_coding	2897.39	3265.58	3296.38	2321.22	2170.61	2053.23
ENSG00000010327.10	STAB1	stabilin 1 [Source:HGNC Symbol;Acc:HGNC:18628]	protein_coding	0	4.15911	2.27393	0.373484	1.05594	6.46829
ENSG00000010361.14	FUZ	fuzzy planar cell polarity protein [Source:HGNC Symbol;Acc:HGNC:26219]	protein_coding	566.636	517.897	550.637	482.775	467.424	418.941
ENSG00000010379.16	SLC6A13	solute carrier family 6 member 13 [Source:HGNC Symbol;Acc:HGNC:11046]	protein_coding	20.4598	17.7168	15.5335	6.1209	6.0468	9.62052
ENSG00000010404.18	IDS	iduronate 2-sulfatase [Source:HGNC Symbol;Acc:HGNC:5389]	protein_coding	1404.64	1494.54	1421.31	2080.3	2168.58	2009
ENSG00000010438.17	PRSS3	serine protease 3 [Source:HGNC Symbol;Acc:HGNC:9486]	protein_coding	0	0	0	0	0	0
ENSG00000010539.12	ZNF200	zinc finger protein 200 [Source:HGNC Symbol;Acc:HGNC:12993]	protein_coding	192.669	211.033	187.142	138.271	136.849	146.736
ENSG00000010610.10	CD4	CD4 molecule [Source:HGNC Symbol;Acc:HGNC:1678]	protein_coding	2.56469	2.20817	3.5318	7.17138	9.95565	15.4409
ENSG00000010626.15	LRRC23	leucine rich repeat containing 23 [Source:HGNC Symbol;Acc:HGNC:19138]	protein_coding	131.664	142.984	120.14	110.607	132.932	124.016
ENSG00000010671.16	BTK	Bruton tyrosine kinase [Source:HGNC Symbol;Acc:HGNC:1133]	protein_coding	308.442	254.895	210.586	173.132	163.216	165.073
ENSG00000010704.19	HFE	homeostatic iron regulator [Source:HGNC Symbol;Acc:HGNC:4886]	protein_coding	21.3762	20.4788	14.8939	0	4.08861	8.50673
ENSG00000010803.16	SCMH1	Scm polycomb group protein homolog 1 [Source:HGNC Symbol;Acc:HGNC:19003]	protein_coding	765.844	885.468	843.304	815.222	979.204	873.643
ENSG00000010810.17	FYN	FYN proto-oncogene, Src family tyrosine kinase [Source:HGNC Symbol;Acc:HGNC:4037]	protein_coding	4888.33	5097.06	5356.65	4945.03	4514.85	4496.86
ENSG00000010818.10	HIVEP2	HIVEP zinc finger 2 [Source:HGNC Symbol;Acc:HGNC:4921]	protein_coding	588.704	712.283	661.423	621.527	648.848	620.752
ENSG00000010932.17	FMO1	flavin containing dimethylaniline monoxygenase 1 [Source:HGNC Symbol;Acc:HGNC:3769]	protein_coding	0	0	0	0.958514	0	0
ENSG00000011007.12	ELOA	elongin A [Source:HGNC Symbol;Acc:HGNC:11620]	protein_coding	1292.48	1380.85	1305.81	1396.98	1436.28	1323.86
ENSG00000011009.11	LYPLA2	lysophospholipase 2 [Source:HGNC Symbol;Acc:HGNC:6738]	protein_coding	3193.79	3018.12	3201	2559.69	2415.38	2622.85
ENSG00000011021.23	CLCN6	chloride voltage-gated channel 6 [Source:HGNC Symbol;Acc:HGNC:2024]	protein_coding	814.312	930.404	797.216	1079.56	1256.82	1113.15
ENSG00000011028.14	MRC2	mannose receptor C type 2 [Source:HGNC Symbol;Acc:HGNC:16875]	protein_coding	1.65813	3.48765	4.58728	0	0.808985	0
ENSG00000011052.21	NME1-NME2	NME1-NME2 readthrough [Source:HGNC Symbol;Acc:HGNC:33531]	protein_coding	1093.91	840.976	997.157	887.127	1050.2	1161.86
ENSG00000011083.9	SLC6A7	solute carrier family 6 member 7 [Source:HGNC Symbol;Acc:HGNC:11054]	protein_coding	0	0	0	0	0	0
ENSG00000011105.14	TSPAN9	tetraspanin 9 [Source:HGNC Symbol;Acc:HGNC:21640]	protein_coding	4.53261	10.9281	9.80422	14.7917	25.9276	12.5683
ENSG00000011114.15	BTBD7	BTB domain containing 7 [Source:HGNC Symbol;Acc:HGNC:18269]	protein_coding	322.217	496.502	524.623	476.789	583.889	465.879
ENSG00000011132.12	APBA3	amyloid beta precursor protein binding family A member 3 [Source:HGNC Symbol;Acc:HGNC:580]	protein_coding	618.822	653.589	677.233	647.819	655.823	524.19
ENSG00000011143.19	MKS1	MKS transition zone complex subunit 1 [Source:HGNC Symbol;Acc:HGNC:7121]	protein_coding	25.4522	37.1202	51.7786	31.9354	22.8471	33.3496
ENSG00000011198.10	ABHD5	abhydrolase domain containing 5, lysophosphatidic acid acyltransferase [Source:HGNC Symbol;Acc:HGNC:21396]	protein_coding	337.517	400.151	315.993	378.943	326.43	322.929
ENSG00000011201.12	ANOS1	anosmin 1 [Source:HGNC Symbol;Acc:HGNC:6211]	protein_coding	0	0	0	2.96794	4.19352	32.9318
ENSG00000011243.19	AKAP8L	A-kinase anchoring protein 8 like [Source:HGNC Symbol;Acc:HGNC:29857]	protein_coding	2070.37	2237.19	2162.24	2019.53	2070.86	1904.01
ENSG00000011258.16	MBTD1	mbt domain containing 1 [Source:HGNC Symbol;Acc:HGNC:19866]	protein_coding	767.961	836.759	744.661	641.562	619.77	627.048
ENSG00000011260.14	UTP18	UTP18 small subunit processome component [Source:HGNC Symbol;Acc:HGNC:24274]	protein_coding	2102.85	2042.25	2086.67	2312.92	2398.86	2468.94
ENSG00000011275.19	RNF216	ring finger protein 216 [Source:HGNC Symbol;Acc:HGNC:21698]	protein_coding	1382.51	1388.52	1366.98	1494.51	1509.73	1630.64
ENSG00000011295.16	TTC19	tetratricopeptide repeat domain 19 [Source:HGNC Symbol;Acc:HGNC:26006]	protein_coding	737.229	679.749	703.116	844.973	752.594	744.739
ENSG00000011304.22	PTBP1	polypyrimidine tract binding protein 1 [Source:HGNC Symbol;Acc:HGNC:9583]	protein_coding	12372.3	13195	12518.7	13305.8	12786.6	13011.7
ENSG00000011332.20	DPF1	double PHD fingers 1 [Source:HGNC Symbol;Acc:HGNC:20225]	protein_coding	98.0259	117.496	166.98	71.3666	82.2308	82.5761
ENSG00000011347.10	SYT7	synaptotagmin 7 [Source:HGNC Symbol;Acc:HGNC:11514]	protein_coding	0	0	0.541196	1.94686	0	0
ENSG00000011376.12	LARS2	leucyl-tRNA synthetase 2, mitochondrial [Source:HGNC Symbol;Acc:HGNC:17095]	protein_coding	1219.32	1370.17	1307.64	1564.59	1390.86	1567.59
ENSG00000011405.13	PIK3C2A	phosphatidylinositol-4-phosphate 3-kinase catalytic subunit type 2 alpha [Source:HGNC Symbol;Acc:HGNC:8971]	protein_coding	347.938	494.864	387.758	456.812	473.903	530.924
ENSG00000011422.12	PLAUR	plasminogen activator, urokinase receptor [Source:HGNC Symbol;Acc:HGNC:9053]	protein_coding	131.506	166.396	154.603	73.8519	60.5536	63.3584
ENSG00000011426.11	ANLN	anillin actin binding protein [Source:HGNC Symbol;Acc:HGNC:14082]	protein_coding	592.336	600.509	646.26	774.425	806.358	963.893
ENSG00000011451.21	WIZ	WIZ zinc finger [Source:HGNC Symbol;Acc:HGNC:30917]	protein_coding	666.905	691.112	699.313	551.98	611.534	464.709
ENSG00000011454.18	RABGAP1	RAB GTPase activating protein 1 [Source:HGNC Symbol;Acc:HGNC:17155]	protein_coding	1054.71	1278.79	1032.16	812.52	962.158	847.11
ENSG00000011465.18	DCN	decorin [Source:HGNC Symbol;Acc:HGNC:2705]	protein_coding	0.191127	3.05687	1.49993	0	2.44893	0
ENSG00000011478.13	QPCTL	glutaminyl-peptide cyclotransferase like [Source:HGNC Symbol;Acc:HGNC:25952]	protein_coding	560.545	657.77	671.221	625.25	649.643	664.905
ENSG00000011485.15	PPP5C	protein phosphatase 5 catalytic subunit [Source:HGNC Symbol;Acc:HGNC:9322]	protein_coding	3190.92	3031.06	3151.48	3455.5	3569.94	3568.84
ENSG00000011523.14	CEP68	centrosomal protein 68 [Source:HGNC Symbol;Acc:HGNC:29076]	protein_coding	782.479	770.722	622.267	507.623	516.901	485.846
ENSG00000011566.15	MAP4K3	mitogen-activated protein kinase kinase kinase kinase 3 [Source:HGNC Symbol;Acc:HGNC:6865]	protein_coding	167.449	256.915	138.236	99.539	106.017	92.2891
ENSG00000011590.14	ZBTB32	zinc finger and BTB domain containing 32 [Source:HGNC Symbol;Acc:HGNC:16763]	protein_coding	1135.81	1003.89	1039.96	2613.11	2502.41	2574.21
ENSG00000011600.12	TYROBP	transmembrane immune signaling adaptor TYROBP [Source:HGNC Symbol;Acc:HGNC:12449]	protein_coding	0	2.34916	0	0	2.22783	0
ENSG00000011638.11	TMEM159	transmembrane protein 159 [Source:HGNC Symbol;Acc:HGNC:30136]	protein_coding	341.483	298.534	321.783	278.982	265.401	302.644
ENSG00000011677.13	GABRA3	gamma-aminobutyric acid type A receptor subunit alpha3 [Source:HGNC Symbol;Acc:HGNC:4077]	protein_coding	0	0	0	0	0	0
ENSG00000012048.23	BRCA1	BRCA1 DNA repair associated [Source:HGNC Symbol;Acc:HGNC:1100]	protein_coding	287.179	233.519	463.96	412.3	270.453	290.868
ENSG00000012061.16	ERCC1	ERCC excision repair 1, endonuclease non-catalytic subunit [Source:HGNC Symbol;Acc:HGNC:3433]	protein_coding	1164.5	1202.59	1153.84	1228.27	1239.45	1215.28
ENSG00000012124.17	CD22	CD22 molecule [Source:HGNC Symbol;Acc:HGNC:1643]	protein_coding	3916.35	3766.46	3734.41	8396.61	8766.64	8799.47
ENSG00000012171.20	SEMA3B	semaphorin 3B [Source:HGNC Symbol;Acc:HGNC:10724]	protein_coding	17.5402	12.7758	49.6813	10.522	28.0372	34.059
ENSG00000012174.12	MBTPS2	membrane bound transcription factor peptidase, site 2 [Source:HGNC Symbol;Acc:HGNC:15455]	protein_coding	232.872	272.93	293.557	337.999	309.853	285.89
ENSG00000012211.13	PRICKLE3	prickle planar cell polarity protein 3 [Source:HGNC Symbol;Acc:HGNC:6645]	protein_coding	744.607	695.196	683.393	771.37	806.201	760.258
ENSG00000012223.13	LTF	lactotransferrin [Source:HGNC Symbol;Acc:HGNC:6720]	protein_coding	0	0	0	0.958514	0	0
ENSG00000012232.9	EXTL3	exostosin like glycosyltransferase 3 [Source:HGNC Symbol;Acc:HGNC:3518]	protein_coding	597.11	698.498	403.194	653.418	689.512	533.838
ENSG00000012504.15	NR1H4	nuclear receptor subfamily 1 group H member 4 [Source:HGNC Symbol;Acc:HGNC:7967]	protein_coding	0	0	0	0	1.81477	0.969668
ENSG00000012660.14	ELOVL5	ELOVL fatty acid elongase 5 [Source:HGNC Symbol;Acc:HGNC:21308]	protein_coding	6382.32	6301.27	5983.71	7702.51	7721.54	7855.41
ENSG00000012779.11	ALOX5	arachidonate 5-lipoxygenase [Source:HGNC Symbol;Acc:HGNC:435]	protein_coding	45.3299	29.6488	55.8515	42.1409	59.8626	29.5644
ENSG00000012817.16	KDM5D	lysine demethylase 5D [Source:HGNC Symbol;Acc:HGNC:11115]	protein_coding	5.10932	2.78829	1.57419	8.98754	2.94931	1.76633
ENSG00000012822.16	CALCOCO1	calcium binding and coiled-coil domain 1 [Source:HGNC Symbol;Acc:HGNC:29306]	protein_coding	1285.98	1334.15	1255.12	772.884	681.067	716.347
ENSG00000012963.15	UBR7	ubiquitin protein ligase E3 component n-recognin 7 [Source:HGNC Symbol;Acc:HGNC:20344]	protein_coding	2831.77	2944.47	3097.35	2367.72	2144.39	2070.73
ENSG00000012983.11	MAP4K5	mitogen-activated protein kinase kinase kinase kinase 5 [Source:HGNC Symbol;Acc:HGNC:6867]	protein_coding	728.372	1054.26	844.364	1102	859.706	943.357
ENSG00000013016.16	EHD3	EH domain containing 3 [Source:HGNC Symbol;Acc:HGNC:3244]	protein_coding	295.445	287.168	324.553	395.839	383.447	325.929
ENSG00000013275.8	PSMC4	proteasome 26S subunit, ATPase 4 [Source:HGNC Symbol;Acc:HGNC:9551]	protein_coding	3365.61	2989.89	3282.18	3588.52	3338.7	3328.56
ENSG00000013288.9	MAN2B2	mannosidase alpha class 2B member 2 [Source:HGNC Symbol;Acc:HGNC:29623]	protein_coding	1034.14	1104.38	1006.1	815.531	679.087	790.057
ENSG00000013293.6	SLC7A14	solute carrier family 7 member 14 [Source:HGNC Symbol;Acc:HGNC:29326]	protein_coding	2.23825	1.92753	3.29902	2.87868	5.42809	3.88491
ENSG00000013297.12	CLDN11	claudin 11 [Source:HGNC Symbol;Acc:HGNC:8514]	protein_coding	0	0	0	0	0	0
ENSG00000013306.16	SLC25A39	solute carrier family 25 member 39 [Source:HGNC Symbol;Acc:HGNC:24279]	protein_coding	5323.36	4876.61	4841.95	5226.22	5115.01	5240.33
ENSG00000013364.19	MVP	major vault protein [Source:HGNC Symbol;Acc:HGNC:7531]	protein_coding	2769.21	2586.8	2707.68	2944.86	2740.33	2892.73
ENSG00000013374.17	NUB1	negative regulator of ubiquitin like proteins 1 [Source:HGNC Symbol;Acc:HGNC:17623]	protein_coding	1046.83	1092.47	876.512	1001.29	1303.56	1136.24
ENSG00000013375.16	PGM3	phosphoglucomutase 3 [Source:HGNC Symbol;Acc:HGNC:8907]	protein_coding	539.928	607.789	493.861	766.222	722.767	798.912
ENSG00000013392.8	RWDD2A	RWD domain containing 2A [Source:HGNC Symbol;Acc:HGNC:21385]	protein_coding	245.083	192.718	206.886	199.982	234.181	161.883
ENSG00000013441.16	CLK1	CDC like kinase 1 [Source:HGNC Symbol;Acc:HGNC:2068]	protein_coding	1928.45	1926.2	2149.77	1265.32	1237.3	1256.59
ENSG00000013503.10	POLR3B	RNA polymerase III subunit B [Source:HGNC Symbol;Acc:HGNC:30348]	protein_coding	233.578	232.408	264.674	227.041	245.016	246.377
ENSG00000013523.11	ANGEL1	angel homolog 1 [Source:HGNC Symbol;Acc:HGNC:19961]	protein_coding	72.2009	77.5776	71.8776	65.9537	73.2751	80.9865
ENSG00000013561.18	RNF14	ring finger protein 14 [Source:HGNC Symbol;Acc:HGNC:10058]	protein_coding	602.59	707.343	648.454	650.609	665.082	680.103
ENSG00000013563.14	DNASE1L1	deoxyribonuclease 1 like 1 [Source:HGNC Symbol;Acc:HGNC:2957]	protein_coding	370.359	335.455	336.735	276.887	260.707	263.65
ENSG00000013573.17	DDX11	DEAD/H-box helicase 11 [Source:HGNC Symbol;Acc:HGNC:2736]	protein_coding	3200.96	3113.92	3357.93	3105.32	3202.54	2966.25
ENSG00000013583.10	HEBP1	heme binding protein 1 [Source:HGNC Symbol;Acc:HGNC:17176]	protein_coding	0	0	1.09322	0.963792	0	0
ENSG00000013588.9	GPRC5A	G protein-coupled receptor class C group 5 member A [Source:HGNC Symbol;Acc:HGNC:9836]	protein_coding	0	0	0	0	0	0
ENSG00000013619.14	MAMLD1	mastermind like domain containing 1 [Source:HGNC Symbol;Acc:HGNC:2568]	protein_coding	0	0	0	0	0	0
ENSG00000013725.14	CD6	CD6 molecule [Source:HGNC Symbol;Acc:HGNC:1691]	protein_coding	2.47664	18.0494	5.6837	4.16169	3.33452	6.43253
ENSG00000013810.20	TACC3	transforming acidic coiled-coil containing protein 3 [Source:HGNC Symbol;Acc:HGNC:11524]	protein_coding	3554.75	3808.38	3651.43	4024.81	3946.69	3907.92
ENSG00000014123.10	UFL1	UFM1 specific ligase 1 [Source:HGNC Symbol;Acc:HGNC:23039]	protein_coding	1619.97	1827.35	1717.21	1974.57	1816.32	1820.66
ENSG00000014138.9	POLA2	DNA polymerase alpha 2, accessory subunit [Source:HGNC Symbol;Acc:HGNC:30073]	protein_coding	1571.38	1226.72	1518.95	1891.75	1326.58	1706.55
ENSG00000014164.7	ZC3H3	zinc finger CCCH-type containing 3 [Source:HGNC Symbol;Acc:HGNC:28972]	protein_coding	1073.93	1070.19	1013.74	908.607	904.275	770.848
ENSG00000014216.16	CAPN1	calpain 1 [Source:HGNC Symbol;Acc:HGNC:1476]	protein_coding	1537.3	1777.35	1400.33	1272.11	1508.88	1440.71
ENSG00000014257.16	ACP3	acid phosphatase 3 [Source:HGNC Symbol;Acc:HGNC:125]	protein_coding	4.62085	0	0	6.64284	3.28022	1.40608
ENSG00000014641.21	MDH1	malate dehydrogenase 1 [Source:HGNC Symbol;Acc:HGNC:6970]	protein_coding	10451.5	9799.12	9803.99	9878.53	9837	10005.8
ENSG00000014824.14	SLC30A9	solute carrier family 30 member 9 [Source:HGNC Symbol;Acc:HGNC:1329]	protein_coding	1027.58	1037.73	985.19	1162.27	1164.89	1140.01
ENSG00000014914.21	MTMR11	myotubularin related protein 11 [Source:HGNC Symbol;Acc:HGNC:24307]	protein_coding	5.34562	8.23416	5.56512	8.43308	13.8372	20.3749
ENSG00000014919.13	COX15	cytochrome c oxidase assembly homolog COX15 [Source:HGNC Symbol;Acc:HGNC:2263]	protein_coding	682.362	731.777	720.643	727.075	711.88	656.999
ENSG00000015133.19	CCDC88C	coiled-coil domain containing 88C [Source:HGNC Symbol;Acc:HGNC:19967]	protein_coding	1983.76	2048.1	2455.47	1996.69	1965.15	1953.96
ENSG00000015153.15	YAF2	YY1 associated factor 2 [Source:HGNC Symbol;Acc:HGNC:17363]	protein_coding	209.427	119.283	231.512	243.069	228.011	200.782
ENSG00000015171.20	ZMYND11	zinc finger MYND-type containing 11 [Source:HGNC Symbol;Acc:HGNC:16966]	protein_coding	837.852	1088.41	910.486	838.422	862.241	853.933
ENSG00000015285.11	WAS	WASP actin nucleation promoting factor [Source:HGNC Symbol;Acc:HGNC:12731]	protein_coding	192.593	267.655	242.705	264.709	255.418	248.393
ENSG00000015413.9	DPEP1	dipeptidase 1 [Source:HGNC Symbol;Acc:HGNC:3002]	protein_coding	0	0	0	0	0	2.91679
ENSG00000015475.19	BID	BH3 interacting domain death agonist [Source:HGNC Symbol;Acc:HGNC:1050]	protein_coding	1750.52	1690.03	1639.68	1942.17	1923.73	1953.77
ENSG00000015479.20	MATR3	matrin 3 [Source:HGNC Symbol;Acc:HGNC:6912]	protein_coding	5308.87	5038.88	5471.31	4224.22	4801.38	5162.95
ENSG00000015520.15	NPC1L1	NPC1 like intracellular cholesterol transporter 1 [Source:HGNC Symbol;Acc:HGNC:7898]	protein_coding	0	0	0	0	0	0.972265
ENSG00000015532.10	XYLT2	xylosyltransferase 2 [Source:HGNC Symbol;Acc:HGNC:15517]	protein_coding	1081.87	952.58	967.603	876.965	849.223	791.207
ENSG00000015568.13	RGPD5	RANBP2 like and GRIP domain containing 5 [Source:HGNC Symbol;Acc:HGNC:32418]	protein_coding	106.17	117.576	30.6357	218.808	114.484	49.0934
ENSG00000015592.16	STMN4	stathmin 4 [Source:HGNC Symbol;Acc:HGNC:16078]	protein_coding	1.32583	7.62988	12.0348	59.9056	45.038	43.8553
ENSG00000015676.18	NUDCD3	NudC domain containing 3 [Source:HGNC Symbol;Acc:HGNC:22208]	protein_coding	1529.51	1509.49	1489.06	1440.46	1648.02	1517.17
ENSG00000016082.15	ISL1	ISL LIM homeobox 1 [Source:HGNC Symbol;Acc:HGNC:6132]	protein_coding	0	0	0	0	0	0
ENSG00000016391.11	CHDH	choline dehydrogenase [Source:HGNC Symbol;Acc:HGNC:24288]	protein_coding	16.7868	6.74612	5.49908	39.3561	28.9469	22.3304
ENSG00000016402.13	IL20RA	interleukin 20 receptor subunit alpha [Source:HGNC Symbol;Acc:HGNC:6003]	protein_coding	0	0	0	0	3.62416	3.88443
ENSG00000016490.16	CLCA1	chloride channel accessory 1 [Source:HGNC Symbol;Acc:HGNC:2015]	protein_coding	0	0	0	0	0	0
ENSG00000016602.9	CLCA4	chloride channel accessory 4 [Source:HGNC Symbol;Acc:HGNC:2018]	protein_coding	0	0	0	0	0	0
ENSG00000016864.19	GLT8D1	glycosyltransferase 8 domain containing 1 [Source:HGNC Symbol;Acc:HGNC:24870]	protein_coding	794.138	895.714	829.555	582.018	680.13	639.953
ENSG00000017260.20	ATP2C1	ATPase secretory pathway Ca2+ transporting 1 [Source:HGNC Symbol;Acc:HGNC:13211]	protein_coding	2319.08	2403.94	2229.46	2447.67	2470.99	2650.64
ENSG00000017427.17	IGF1	insulin like growth factor 1 [Source:HGNC Symbol;Acc:HGNC:5464]	protein_coding	148.855	117.047	97.9457	129.021	128.588	150.379
ENSG00000017483.15	SLC38A5	solute carrier family 38 member 5 [Source:HGNC Symbol;Acc:HGNC:18070]	protein_coding	1484.6	1384.31	1444.91	1857.43	1919.23	2055.16
ENSG00000017797.13	RALBP1	ralA binding protein 1 [Source:HGNC Symbol;Acc:HGNC:9841]	protein_coding	2468.63	2577.59	2510.83	2357.5	2444.74	2333.9
ENSG00000018189.13	RUFY3	RUN and FYVE domain containing 3 [Source:HGNC Symbol;Acc:HGNC:30285]	protein_coding	342.91	466.343	452.87	219.892	275.51	204.02
ENSG00000018236.15	CNTN1	contactin 1 [Source:HGNC Symbol;Acc:HGNC:2171]	protein_coding	3.35741	0	0	0	0	0
ENSG00000018280.17	SLC11A1	solute carrier family 11 member 1 [Source:HGNC Symbol;Acc:HGNC:10907]	protein_coding	12.2145	10.5171	12.6283	14.5157	11.2845	4.8085
ENSG00000018408.15	WWTR1	WW domain containing transcription regulator 1 [Source:HGNC Symbol;Acc:HGNC:24042]	protein_coding	15.1087	10.3904	29.964	34.0137	37.9364	30.6147
ENSG00000018510.18	AGPS	alkylglycerone phosphate synthase [Source:HGNC Symbol;Acc:HGNC:327]	protein_coding	49.2283	63.5056	53.1176	67.3826	63.9123	73.5257
ENSG00000018607.7	ZNF806	zinc finger protein 806 [Source:HGNC Symbol;Acc:HGNC:33228]	transcribed_unprocessed_pseudogene	1.11914	0	0	0	0	0
ENSG00000018610.15	CXorf56	chromosome X open reading frame 56 [Source:HGNC Symbol;Acc:HGNC:26239]	protein_coding	796.871	714.168	828.186	771.465	769.323	757.617
ENSG00000018625.15	ATP1A2	ATPase Na+/K+ transporting subunit alpha 2 [Source:HGNC Symbol;Acc:HGNC:800]	protein_coding	1.07716	0	0	2.77492	3.78677	3.00193
ENSG00000018699.13	TTC27	tetratricopeptide repeat domain 27 [Source:HGNC Symbol;Acc:HGNC:25986]	protein_coding	665.929	688.004	624.041	879.264	939.598	857.948
ENSG00000018869.17	ZNF582	zinc finger protein 582 [Source:HGNC Symbol;Acc:HGNC:26421]	protein_coding	59.9146	35.5936	42.843	39.0973	30.3408	50.6844
ENSG00000019102.12	VSIG2	V-set and immunoglobulin domain containing 2 [Source:HGNC Symbol;Acc:HGNC:17149]	protein_coding	0	0	0	1.97988	1.7879	0.952994
ENSG00000019144.19	PHLDB1	pleckstrin homology like domain family B member 1 [Source:HGNC Symbol;Acc:HGNC:23697]	protein_coding	8.98122	11.19	15.4475	5.29754	9.05865	18.2732
ENSG00000019169.11	MARCO	macrophage receptor with collagenous structure [Source:HGNC Symbol;Acc:HGNC:6895]	protein_coding	27.9524	2.88152	17.7844	14.8715	17.0396	10.3639
ENSG00000019186.10	CYP24A1	cytochrome P450 family 24 subfamily A member 1 [Source:HGNC Symbol;Acc:HGNC:2602]	protein_coding	1.11914	0	0	0	0	0
ENSG00000019485.13	PRDM11	PR/SET domain 11 [Source:HGNC Symbol;Acc:HGNC:13996]	protein_coding	17.5744	61.9815	65.0232	67.7927	51.0249	61.0257
ENSG00000019505.8	SYT13	synaptotagmin 13 [Source:HGNC Symbol;Acc:HGNC:14962]	protein_coding	0	0	0	2.87959	0.903689	0
ENSG00000019549.13	SNAI2	snail family transcriptional repressor 2 [Source:HGNC Symbol;Acc:HGNC:11094]	protein_coding	0	0	0	0	0	0
ENSG00000019582.16	CD74	CD74 molecule [Source:HGNC Symbol;Acc:HGNC:1697]	protein_coding	20167.8	19510	18337.6	19011.3	18851.7	22691.6
ENSG00000019991.18	HGF	hepatocyte growth factor [Source:HGNC Symbol;Acc:HGNC:4893]	protein_coding	0	3.85479	1.10002	0	1.80894	0
ENSG00000019995.6	ZRANB1	zinc finger RANBP2-type containing 1 [Source:HGNC Symbol;Acc:HGNC:18224]	protein_coding	520.387	580.139	592.915	484.048	492.927	427.939
ENSG00000020129.16	NCDN	neurochondrin [Source:HGNC Symbol;Acc:HGNC:17597]	protein_coding	1195.4	1239.07	1294.96	1002.53	1012.2	945.116
ENSG00000020181.18	ADGRA2	adhesion G protein-coupled receptor A2 [Source:HGNC Symbol;Acc:HGNC:17849]	protein_coding	29.9786	6.9322	5.27444	3.4125	4.82166	1.7246
ENSG00000020219.9	CCT8L1P	chaperonin containing TCP1 subunit 8 like 1, pseudogene [Source:HGNC Symbol;Acc:HGNC:32153]	processed_pseudogene	0	0	0	0.958514	0	0
ENSG00000020256.20	ZFP64	ZFP64 zinc finger protein [Source:HGNC Symbol;Acc:HGNC:15940]	protein_coding	558.422	571.152	547.963	503.542	561.599	475.797
ENSG00000020426.11	MNAT1	MNAT1 component of CDK activating kinase [Source:HGNC Symbol;Acc:HGNC:7181]	protein_coding	653.701	615.404	545.441	575.21	667.454	640.441
ENSG00000020577.14	SAMD4A	sterile alpha motif domain containing 4A [Source:HGNC Symbol;Acc:HGNC:23023]	protein_coding	7.53578	0.927045	0	2.77087	4.22795	1.86743
ENSG00000020633.19	RUNX3	RUNX family transcription factor 3 [Source:HGNC Symbol;Acc:HGNC:10473]	protein_coding	2615.2	2215.33	2326.55	2931.39	2812.74	2945.15
ENSG00000020922.13	MRE11	MRE11 homolog, double strand break repair nuclease [Source:HGNC Symbol;Acc:HGNC:7230]	protein_coding	525.715	489.92	568.075	587.392	661.438	614.797
ENSG00000021300.14	PLEKHB1	pleckstrin homology domain containing B1 [Source:HGNC Symbol;Acc:HGNC:19079]	protein_coding	72.4651	102.017	65.8148	124.11	110.573	58.8798
ENSG00000021355.13	SERPINB1	serpin family B member 1 [Source:HGNC Symbol;Acc:HGNC:3311]	protein_coding	4.88653	3.60592	2.81626	4.97432	4.50989	0.603643
ENSG00000021461.17	CYP3A43	cytochrome P450 family 3 subfamily A member 43 [Source:HGNC Symbol;Acc:HGNC:17450]	protein_coding	0	0.661332	0	0	1.31894	0
ENSG00000021488.13	SLC7A9	solute carrier family 7 member 9 [Source:HGNC Symbol;Acc:HGNC:11067]	protein_coding	0.917158	2.36818	2.41916	0	0	2.63286
ENSG00000021574.13	SPAST	spastin [Source:HGNC Symbol;Acc:HGNC:11233]	protein_coding	57.6014	172.917	156.499	141.74	105.121	101.459
ENSG00000021645.20	NRXN3	neurexin 3 [Source:HGNC Symbol;Acc:HGNC:8010]	protein_coding	0.983993	2.45068	4.38452	6.59131	2.38527	3.46507
ENSG00000021762.20	OSBPL5	oxysterol binding protein like 5 [Source:HGNC Symbol;Acc:HGNC:16392]	protein_coding	0	0	0	4.8403	0.358416	0
ENSG00000021776.11	AQR	aquarius intron-binding spliceosomal factor [Source:HGNC Symbol;Acc:HGNC:29513]	protein_coding	1412.52	1355.71	1311.12	1207.8	1184.81	1332.34
ENSG00000021826.17	CPS1	carbamoyl-phosphate synthase 1 [Source:HGNC Symbol;Acc:HGNC:2323]	protein_coding	98.1239	102.523	121.43	77.0801	130.803	65.1241
ENSG00000021852.13	C8B	complement C8 beta chain [Source:HGNC Symbol;Acc:HGNC:1353]	protein_coding	0	0	0	0	0	0
ENSG00000022267.19	FHL1	four and a half LIM domains 1 [Source:HGNC Symbol;Acc:HGNC:3702]	protein_coding	0	1.54922	0.634033	0	1.95226	0
ENSG00000022277.13	RTF2	replication termination factor 2 [Source:HGNC Symbol;Acc:HGNC:15890]	protein_coding	2895.88	3001.1	2784.88	2713.54	2639.5	2760.37
ENSG00000022355.18	GABRA1	gamma-aminobutyric acid type A receptor subunit alpha1 [Source:HGNC Symbol;Acc:HGNC:4075]	protein_coding	0	0.83588	0	0	1.04352	0
ENSG00000022556.16	NLRP2	NLR family pyrin domain containing 2 [Source:HGNC Symbol;Acc:HGNC:22948]	protein_coding	5.02266	1.62632	5.73621	26.9776	15.6019	24.9386
ENSG00000022567.10	SLC45A4	solute carrier family 45 member 4 [Source:HGNC Symbol;Acc:HGNC:29196]	protein_coding	76.7323	198.845	196.86	90.9406	112.593	98.264
ENSG00000022840.16	RNF10	ring finger protein 10 [Source:HGNC Symbol;Acc:HGNC:10055]	protein_coding	3550.63	3815.84	3335.65	3143.26	3318.72	3356.16
ENSG00000022976.16	ZNF839	zinc finger protein 839 [Source:HGNC Symbol;Acc:HGNC:20345]	protein_coding	169.046	146.007	121.155	140.092	58.0211	170.738
ENSG00000023041.11	ZDHHC6	zinc finger DHHC-type palmitoyltransferase 6 [Source:HGNC Symbol;Acc:HGNC:19160]	protein_coding	757.472	852.423	884.151	704.138	741.696	793.869
ENSG00000023171.18	GRAMD1B	GRAM domain containing 1B [Source:HGNC Symbol;Acc:HGNC:29214]	protein_coding	1198.62	1453.73	1355.24	1938.98	1949.52	1834.93
ENSG00000023191.17	RNH1	ribonuclease/angiogenin inhibitor 1 [Source:HGNC Symbol;Acc:HGNC:10074]	protein_coding	4122.19	3817.94	3953.01	5606.92	5149.17	5298.9
ENSG00000023228.14	NDUFS1	NADH:ubiquinone oxidoreductase core subunit S1 [Source:HGNC Symbol;Acc:HGNC:7707]	protein_coding	2556.67	2350.16	2467.75	2839.37	2583.46	2586.27
ENSG00000023287.13	RB1CC1	RB1 inducible coiled-coil 1 [Source:HGNC Symbol;Acc:HGNC:15574]	protein_coding	758.229	602.164	577.298	659.194	637.052	569.116
ENSG00000023318.8	ERP44	endoplasmic reticulum protein 44 [Source:HGNC Symbol;Acc:HGNC:18311]	protein_coding	3496.09	3338.09	3501.88	2474.98	2393.82	2567.64
ENSG00000023330.15	ALAS1	5'-aminolevulinate synthase 1 [Source:HGNC Symbol;Acc:HGNC:396]	protein_coding	2691.41	2655.35	2719.19	3057.99	2812.55	2969.49
ENSG00000023445.16	BIRC3	baculoviral IAP repeat containing 3 [Source:HGNC Symbol;Acc:HGNC:591]	protein_coding	259.767	137.265	185.148	133.488	130.768	278.249
ENSG00000023516.9	AKAP11	A-kinase anchoring protein 11 [Source:HGNC Symbol;Acc:HGNC:369]	protein_coding	828.151	1142.06	1100.78	1145.74	1263.83	1233.43
ENSG00000023572.10	GLRX2	glutaredoxin 2 [Source:HGNC Symbol;Acc:HGNC:16065]	protein_coding	53.0119	50.3073	65.9332	67.1128	41.0945	52.5317
ENSG00000023608.5	SNAPC1	small nuclear RNA activating complex polypeptide 1 [Source:HGNC Symbol;Acc:HGNC:11134]	protein_coding	251.793	280.366	267.56	415.981	386.818	365.873
ENSG00000023697.13	DERA	deoxyribose-phosphate aldolase [Source:HGNC Symbol;Acc:HGNC:24269]	protein_coding	1084.26	1027.37	969.168	991.493	1050.39	1064.38
ENSG00000023734.11	STRAP	serine/threonine kinase receptor associated protein [Source:HGNC Symbol;Acc:HGNC:30796]	protein_coding	3830.41	4028.5	3912.35	4732.57	4631.87	4865.15
ENSG00000023839.12	ABCC2	ATP binding cassette subfamily C member 2 [Source:HGNC Symbol;Acc:HGNC:53]	protein_coding	5.41921	5.87939	2.66336	2.90658	8.59391	6.34057
ENSG00000023892.11	DEF6	DEF6 guanine nucleotide exchange factor [Source:HGNC Symbol;Acc:HGNC:2760]	protein_coding	2063.36	2170.4	1906.89	1814.69	1494.05	1564.87
ENSG00000023902.14	PLEKHO1	pleckstrin homology domain containing O1 [Source:HGNC Symbol;Acc:HGNC:24310]	protein_coding	3966.9	4100.56	4001.38	3873.23	3724.96	3696.36
ENSG00000023909.10	GCLM	glutamate-cysteine ligase modifier subunit [Source:HGNC Symbol;Acc:HGNC:4312]	protein_coding	411.091	355.615	341.294	625.54	545.496	557.315
ENSG00000024048.11	UBR2	ubiquitin protein ligase E3 component n-recognin 2 [Source:HGNC Symbol;Acc:HGNC:21289]	protein_coding	0	0	0	0	0	0
ENSG00000024422.12	EHD2	EH domain containing 2 [Source:HGNC Symbol;Acc:HGNC:3243]	protein_coding	0	0	0	0	0	0
ENSG00000024526.17	DEPDC1	DEP domain containing 1 [Source:HGNC Symbol;Acc:HGNC:22949]	protein_coding	490.144	513.066	617.069	694.225	774.849	798.865
ENSG00000025039.15	RRAGD	Ras related GTP binding D [Source:HGNC Symbol;Acc:HGNC:19903]	protein_coding	129.226	155.774	178.723	72.4627	48.6482	49.2476
ENSG00000025156.13	HSF2	heat shock transcription factor 2 [Source:HGNC Symbol;Acc:HGNC:5225]	protein_coding	579.182	473.028	490.536	549.822	595.651	488.993
ENSG00000025293.17	PHF20	PHD finger protein 20 [Source:HGNC Symbol;Acc:HGNC:16098]	protein_coding	1041.17	909.421	995.703	1085.89	1232.43	1257.54
ENSG00000025423.11	HSD17B6	hydroxysteroid 17-beta dehydrogenase 6 [Source:HGNC Symbol;Acc:HGNC:23316]	protein_coding	72.8431	76.2211	65.231	42.345	38.5927	38.3449
ENSG00000025434.19	NR1H3	nuclear receptor subfamily 1 group H member 3 [Source:HGNC Symbol;Acc:HGNC:7966]	protein_coding	123.226	126.586	118.525	125.673	109.745	82.8012
ENSG00000025708.14	TYMP	thymidine phosphorylase [Source:HGNC Symbol;Acc:HGNC:3148]	protein_coding	1710.9	1625.71	1761.53	2044.3	1808.23	1937.05
ENSG00000025770.19	NCAPH2	non-SMC condensin II complex subunit H2 [Source:HGNC Symbol;Acc:HGNC:25071]	protein_coding	2654.47	2444.93	2569.26	2325.39	2271.41	2371.58
ENSG00000025772.8	TOMM34	translocase of outer mitochondrial membrane 34 [Source:HGNC Symbol;Acc:HGNC:15746]	protein_coding	1684.18	1717.59	1770.47	2113.21	1980.16	2013.93
ENSG00000025796.14	SEC63	SEC63 homolog, protein translocation regulator [Source:HGNC Symbol;Acc:HGNC:21082]	protein_coding	2060.11	1727.73	1513.06	1883.91	1641.76	1968.37
ENSG00000025800.14	KPNA6	karyopherin subunit alpha 6 [Source:HGNC Symbol;Acc:HGNC:6399]	protein_coding	783.544	891.733	886.451	885.311	1403.37	1037.27
ENSG00000026025.16	VIM	vimentin [Source:HGNC Symbol;Acc:HGNC:12692]	protein_coding	18346.9	18023.4	18606.9	5700.92	5461.19	5301.1
ENSG00000026036.22	RTEL1-TNFRSF6B	RTEL1-TNFRSF6B readthrough (NMD candidate) [Source:HGNC Symbol;Acc:HGNC:44095]	protein_coding	420.87	361.467	468.743	315.466	434.589	407.557
ENSG00000026103.22	FAS	Fas cell surface death receptor [Source:HGNC Symbol;Acc:HGNC:11920]	protein_coding	2359.28	2329.84	2409.09	2868.24	2924.54	3095.5
ENSG00000026297.16	RNASET2	ribonuclease T2 [Source:HGNC Symbol;Acc:HGNC:21686]	protein_coding	494.843	465.352	507.078	702.651	868.34	696.71
ENSG00000026508.20	CD44	CD44 molecule (Indian blood group) [Source:HGNC Symbol;Acc:HGNC:1681]	protein_coding	75.4605	94.5384	62.5335	540.998	519.842	491.598
ENSG00000026559.14	KCNG1	potassium voltage-gated channel modifier subfamily G member 1 [Source:HGNC Symbol;Acc:HGNC:6248]	protein_coding	5.59896	2.89255	1.10116	0	4.52362	2.90977
ENSG00000026652.15	AGPAT4	1-acylglycerol-3-phosphate O-acyltransferase 4 [Source:HGNC Symbol;Acc:HGNC:20885]	protein_coding	25.759	68.9817	53.4047	70.703	73.8879	103.168
ENSG00000026751.17	SLAMF7	SLAM family member 7 [Source:HGNC Symbol;Acc:HGNC:21394]	protein_coding	6565.6	6739.45	6840.71	8346.14	8843.69	8959.01
ENSG00000026950.17	BTN3A1	butyrophilin subfamily 3 member A1 [Source:HGNC Symbol;Acc:HGNC:1138]	protein_coding	919.022	937.404	795.689	952.57	977.666	978.408
ENSG00000027001.10	MIPEP	mitochondrial intermediate peptidase [Source:HGNC Symbol;Acc:HGNC:7104]	protein_coding	571.318	578.147	575.308	626.433	584.771	503.437
ENSG00000027075.15	PRKCH	protein kinase C eta [Source:HGNC Symbol;Acc:HGNC:9403]	protein_coding	3952.73	3398.44	3330.66	3433.2	3421.11	3350.31
ENSG00000027644.5	INSRR	insulin receptor related receptor [Source:HGNC Symbol;Acc:HGNC:6093]	protein_coding	1.11791	0	0	0.959569	0	0
ENSG00000027697.15	IFNGR1	interferon gamma receptor 1 [Source:HGNC Symbol;Acc:HGNC:5439]	protein_coding	727.303	856.48	912.674	688.499	1072.41	1179.24
ENSG00000027847.14	B4GALT7	beta-1,4-galactosyltransferase 7 [Source:HGNC Symbol;Acc:HGNC:930]	protein_coding	482.097	450.277	548.955	476.853	539.913	479.981
ENSG00000027869.12	SH2D2A	SH2 domain containing 2A [Source:HGNC Symbol;Acc:HGNC:10821]	protein_coding	169.445	134.529	144.951	55.5316	102.158	69.3545
ENSG00000028116.18	VRK2	VRK serine/threonine kinase 2 [Source:HGNC Symbol;Acc:HGNC:12719]	protein_coding	255.988	290.148	235.543	356.479	240.181	360.594
ENSG00000028137.19	TNFRSF1B	TNF receptor superfamily member 1B [Source:HGNC Symbol;Acc:HGNC:11917]	protein_coding	2236.94	2340.76	2262.46	3267.9	2604.8	2784.66
ENSG00000028203.18	VEZT	vezatin, adherens junctions transmembrane protein [Source:HGNC Symbol;Acc:HGNC:18258]	protein_coding	1540.47	1598.74	1438.07	1374.74	1162.46	1223.26
ENSG00000028277.21	POU2F2	POU class 2 homeobox 2 [Source:HGNC Symbol;Acc:HGNC:9213]	protein_coding	2382.7	2371.48	2161.61	2461.98	2216.45	2218.63
ENSG00000028310.18	BRD9	bromodomain containing 9 [Source:HGNC Symbol;Acc:HGNC:25818]	protein_coding	1485.84	1617.12	1460.16	1919.4	1721.44	1730.17
ENSG00000028528.15	SNX1	sorting nexin 1 [Source:HGNC Symbol;Acc:HGNC:11172]	protein_coding	3301.58	3865.98	3533.04	3244.5	3078.5	3270.82
ENSG00000028839.10	TBPL1	TATA-box binding protein like 1 [Source:HGNC Symbol;Acc:HGNC:11589]	protein_coding	518.698	529.215	484.024	535.403	590.377	561.853
ENSG00000029153.14	ARNTL2	aryl hydrocarbon receptor nuclear translocator like 2 [Source:HGNC Symbol;Acc:HGNC:18984]	protein_coding	988.027	1009.1	1085.13	1325.96	1393.76	1353.62
ENSG00000029363.17	BCLAF1	BCL2 associated transcription factor 1 [Source:HGNC Symbol;Acc:HGNC:16863]	protein_coding	2995.64	3588.01	3238.1	3256.71	3591.57	3229.94
ENSG00000029364.12	SLC39A9	solute carrier family 39 member 9 [Source:HGNC Symbol;Acc:HGNC:20182]	protein_coding	991.338	1010.73	1004.85	1318.87	1232.47	1182.78
ENSG00000029534.21	ANK1	ankyrin 1 [Source:HGNC Symbol;Acc:HGNC:492]	protein_coding	36.2868	26.4484	28.1053	26.8738	28.4855	20.8839
ENSG00000029559.7	IBSP	integrin binding sialoprotein [Source:HGNC Symbol;Acc:HGNC:5341]	protein_coding	0	0	0	0	0	0.972265
ENSG00000029639.11	TFB1M	transcription factor B1, mitochondrial [Source:HGNC Symbol;Acc:HGNC:17037]	protein_coding	728.71	751.184	673.283	870.612	962.164	1159.85
ENSG00000029725.17	RABEP1	rabaptin, RAB GTPase binding effector protein 1 [Source:HGNC Symbol;Acc:HGNC:17677]	protein_coding	2255.97	2482.87	2132.49	2760.72	2621.31	2896.67
ENSG00000029993.15	HMGB3	high mobility group box 3 [Source:HGNC Symbol;Acc:HGNC:5004]	protein_coding	1862.24	1856.44	2034.13	1544.49	1686.42	1682.59
ENSG00000030066.13	NUP160	nucleoporin 160 [Source:HGNC Symbol;Acc:HGNC:18017]	protein_coding	2329.3	2501.21	2594.14	2457.52	2488.77	2397.39
ENSG00000030110.13	BAK1	BCL2 antagonist/killer 1 [Source:HGNC Symbol;Acc:HGNC:949]	protein_coding	1823.71	1731.1	1749.71	1597.08	1488.7	1583.24
ENSG00000030304.14	MUSK	muscle associated receptor tyrosine kinase [Source:HGNC Symbol;Acc:HGNC:7525]	protein_coding	0	0	0	0	0	0
ENSG00000030419.16	IKZF2	IKAROS family zinc finger 2 [Source:HGNC Symbol;Acc:HGNC:13177]	protein_coding	4484.99	6187.51	5807.02	5306.06	5458.08	5309.72
ENSG00000030582.18	GRN	granulin precursor [Source:HGNC Symbol;Acc:HGNC:4601]	protein_coding	7750.13	6957.48	7420.3	7159.72	7003.99	6935.76
ENSG00000031003.10	FAM13B	family with sequence similarity 13 member B [Source:HGNC Symbol;Acc:HGNC:1335]	protein_coding	731.678	880.693	936.921	511.824	530.836	561.529
ENSG00000031081.11	ARHGAP31	Rho GTPase activating protein 31 [Source:HGNC Symbol;Acc:HGNC:29216]	protein_coding	730.787	841.357	888.568	983.648	964.363	982.785
ENSG00000031691.7	CENPQ	centromere protein Q [Source:HGNC Symbol;Acc:HGNC:21347]	protein_coding	311.094	375.659	340.55	346.586	363.051	382.33
ENSG00000031698.13	SARS1	seryl-tRNA synthetase 1 [Source:HGNC Symbol;Acc:HGNC:10537]	protein_coding	4037.66	4132.43	4081.99	3567.52	3713.07	3892.63
ENSG00000031823.14	RANBP3	RAN binding protein 3 [Source:HGNC Symbol;Acc:HGNC:9850]	protein_coding	2027.33	1918.87	1898.28	2269.62	2107.89	2126.53
ENSG00000032219.19	ARID4A	AT-rich interaction domain 4A [Source:HGNC Symbol;Acc:HGNC:9885]	protein_coding	538.908	560.787	442.105	469.951	324.755	382.783
ENSG00000032389.13	EIPR1	EARP complex and GARP complex interacting protein 1 [Source:HGNC Symbol;Acc:HGNC:12383]	protein_coding	169.544	116.581	108.48	71.2307	141.507	143.549
ENSG00000032444.17	PNPLA6	patatin like phospholipase domain containing 6 [Source:HGNC Symbol;Acc:HGNC:16268]	protein_coding	1284.42	1198.36	1214.71	915.401	937.377	904.689
ENSG00000032742.18	IFT88	intraflagellar transport 88 [Source:HGNC Symbol;Acc:HGNC:20606]	protein_coding	20.6042	34.6668	44.6182	34.9782	41.4304	20.8646
ENSG00000033011.13	ALG1	ALG1 chitobiosyldiphosphodolichol beta-mannosyltransferase [Source:HGNC Symbol;Acc:HGNC:18294]	protein_coding	131.443	121.642	126.73	96.6645	133.524	125.494
ENSG00000033030.15	ZCCHC8	zinc finger CCHC-type containing 8 [Source:HGNC Symbol;Acc:HGNC:25265]	protein_coding	129.17	94.5781	144.048	99.3925	110.436	135.018
ENSG00000033050.9	ABCF2	ATP binding cassette subfamily F member 2 [Source:HGNC Symbol;Acc:HGNC:71]	protein_coding	2304.6	1878.2	1771.61	2098.69	2000.1	1986.43
ENSG00000033100.16	CHPF2	chondroitin polymerizing factor 2 [Source:HGNC Symbol;Acc:HGNC:29270]	protein_coding	1402.25	1380.08	1550.06	1096.79	1191.39	1240.46
ENSG00000033122.21	LRRC7	leucine rich repeat containing 7 [Source:HGNC Symbol;Acc:HGNC:18531]	protein_coding	0	0	1.09924	0	0	0
ENSG00000033170.17	FUT8	fucosyltransferase 8 [Source:HGNC Symbol;Acc:HGNC:4019]	protein_coding	671.753	651.557	763.404	796.037	789.717	903.831
ENSG00000033178.13	UBA6	ubiquitin like modifier activating enzyme 6 [Source:HGNC Symbol;Acc:HGNC:25581]	protein_coding	542.97	1476.44	1072.52	1378.55	1405.86	1762.41
ENSG00000033327.13	GAB2	GRB2 associated binding protein 2 [Source:HGNC Symbol;Acc:HGNC:14458]	protein_coding	63.1107	102.746	64.7039	95.2018	75.2566	93.1554
ENSG00000033627.17	ATP6V0A1	ATPase H+ transporting V0 subunit a1 [Source:HGNC Symbol;Acc:HGNC:865]	protein_coding	1865.66	2065.84	2054.01	1578.72	1754.21	1677.7
ENSG00000033800.14	PIAS1	protein inhibitor of activated STAT 1 [Source:HGNC Symbol;Acc:HGNC:2752]	protein_coding	741.037	828.691	648.759	911.249	847.213	941.005
ENSG00000033867.16	SLC4A7	solute carrier family 4 member 7 [Source:HGNC Symbol;Acc:HGNC:11033]	protein_coding	763.317	880.873	860.927	1030.43	1125.59	1001.58
ENSG00000034053.14	APBA2	amyloid beta precursor protein binding family A member 2 [Source:HGNC Symbol;Acc:HGNC:579]	protein_coding	0.980495	1.6884	4.88673	0.842938	0	0
ENSG00000034152.19	MAP2K3	mitogen-activated protein kinase kinase 3 [Source:HGNC Symbol;Acc:HGNC:6843]	protein_coding	1109.92	1208.71	1159.82	1292.35	1155.99	1342.1
ENSG00000034239.11	EFCAB1	EF-hand calcium binding domain 1 [Source:HGNC Symbol;Acc:HGNC:25678]	protein_coding	0	0	0	0	3.61985	0
ENSG00000034510.6	TMSB10	thymosin beta 10 [Source:HGNC Symbol;Acc:HGNC:11879]	protein_coding	35538.5	32833.5	33423	28044	27693.4	28470.4
ENSG00000034533.12	ASTE1	asteroid homolog 1 [Source:HGNC Symbol;Acc:HGNC:25021]	protein_coding	35.5762	12.92	54.5692	26.8131	35.8916	39.751
ENSG00000034677.13	RNF19A	ring finger protein 19A, RBR E3 ubiquitin protein ligase [Source:HGNC Symbol;Acc:HGNC:13432]	protein_coding	2314.12	2632.01	2528.73	2100.71	2209.03	2321.78
ENSG00000034693.15	PEX3	peroxisomal biogenesis factor 3 [Source:HGNC Symbol;Acc:HGNC:8858]	protein_coding	564.189	630.966	377.801	628.321	720.161	741.471
ENSG00000034713.8	GABARAPL2	GABA type A receptor associated protein like 2 [Source:HGNC Symbol;Acc:HGNC:13291]	protein_coding	3689.31	3698.35	3553.5	3760.41	3709.54	3599.25
ENSG00000034971.17	MYOC	myocilin [Source:HGNC Symbol;Acc:HGNC:7610]	protein_coding	0	0	0	0	0	1.94453
ENSG00000035115.22	SH3YL1	SH3 and SYLF domain containing 1 [Source:HGNC Symbol;Acc:HGNC:29546]	protein_coding	409.18	372.691	351.244	222.565	172.495	239.042
ENSG00000035141.8	FAM136A	family with sequence similarity 136 member A [Source:HGNC Symbol;Acc:HGNC:25911]	protein_coding	2604.12	2568.82	2596.17	3316.65	3402.29	3356.78
ENSG00000035403.18	VCL	vinculin [Source:HGNC Symbol;Acc:HGNC:12665]	protein_coding	188.915	174.091	140.923	145.928	139.378	162.668
ENSG00000035499.13	DEPDC1B	DEP domain containing 1B [Source:HGNC Symbol;Acc:HGNC:24902]	protein_coding	794.281	827.983	894.57	1043.18	1057.67	1036.09
ENSG00000035664.11	DAPK2	death associated protein kinase 2 [Source:HGNC Symbol;Acc:HGNC:2675]	protein_coding	86.9903	73.7844	86.3405	149.727	143.909	217.107
ENSG00000035681.9	NSMAF	neutral sphingomyelinase activation associated factor [Source:HGNC Symbol;Acc:HGNC:8017]	protein_coding	1324.83	1382.64	1385.47	1184.7	1239.01	1381.91
ENSG00000035687.10	ADSS2	adenylosuccinate synthase 2 [Source:HGNC Symbol;Acc:HGNC:292]	protein_coding	2064.48	2053.28	2135.96	1846.31	1735.19	1712.96
ENSG00000035720.8	STAP1	signal transducing adaptor family member 1 [Source:HGNC Symbol;Acc:HGNC:24133]	protein_coding	87.1859	86.911	89.8772	29.1759	36.4317	42.6695
ENSG00000035862.12	TIMP2	TIMP metallopeptidase inhibitor 2 [Source:HGNC Symbol;Acc:HGNC:11821]	protein_coding	0	0	1.09924	0	0	0
ENSG00000035928.16	RFC1	replication factor C subunit 1 [Source:HGNC Symbol;Acc:HGNC:9969]	protein_coding	2166.53	1637.62	1879.99	1676.62	1502.94	1342.86
ENSG00000036054.13	TBC1D23	TBC1 domain family member 23 [Source:HGNC Symbol;Acc:HGNC:25622]	protein_coding	478.206	448.547	464.356	451.016	428.32	651.272
ENSG00000036257.13	CUL3	cullin 3 [Source:HGNC Symbol;Acc:HGNC:2553]	protein_coding	2005.58	2141.02	2072.42	2095.31	2191.91	2183.5
ENSG00000036448.10	MYOM2	myomesin 2 [Source:HGNC Symbol;Acc:HGNC:7614]	protein_coding	0	0	0	2.26128	3.45236	0
ENSG00000036473.8	OTC	ornithine carbamoyltransferase [Source:HGNC Symbol;Acc:HGNC:8512]	protein_coding	0	0	0	0	0	0
ENSG00000036530.9	CYP46A1	cytochrome P450 family 46 subfamily A member 1 [Source:HGNC Symbol;Acc:HGNC:2641]	protein_coding	4.25829	1.83348	2.09262	10.9602	6.96738	8.31011
ENSG00000036549.13	ZZZ3	zinc finger ZZ-type containing 3 [Source:HGNC Symbol;Acc:HGNC:24523]	protein_coding	548.79	581.395	702.084	585.982	606.297	586.679
ENSG00000036565.15	SLC18A1	solute carrier family 18 member A1 [Source:HGNC Symbol;Acc:HGNC:10934]	protein_coding	0	0	0	0	0	0
ENSG00000036672.16	USP2	ubiquitin specific peptidase 2 [Source:HGNC Symbol;Acc:HGNC:12618]	protein_coding	11.974	10.9041	2.38072	3.4372	2.21997	1.61898
ENSG00000036828.17	CASR	calcium sensing receptor [Source:HGNC Symbol;Acc:HGNC:1514]	protein_coding	0	0	2.19847	0	0	0
ENSG00000037042.9	TUBG2	tubulin gamma 2 [Source:HGNC Symbol;Acc:HGNC:12419]	protein_coding	514.943	452.847	558.243	407.933	458.808	403.211
ENSG00000037241.7	RPL26L1	ribosomal protein L26 like 1 [Source:HGNC Symbol;Acc:HGNC:17050]	protein_coding	1342.37	1276.58	1298.18	1580.92	1599.66	1575.63
ENSG00000037280.16	FLT4	fms related receptor tyrosine kinase 4 [Source:HGNC Symbol;Acc:HGNC:3767]	protein_coding	3.35731	7.709	3.30091	5.76643	1.80855	3.87894
ENSG00000037474.15	NSUN2	NOP2/Sun RNA methyltransferase 2 [Source:HGNC Symbol;Acc:HGNC:25994]	protein_coding	3387.86	3264.99	3446.25	4010.26	3858.95	3902.69
ENSG00000037637.11	FBXO42	F-box protein 42 [Source:HGNC Symbol;Acc:HGNC:29249]	protein_coding	713.879	736.193	789.855	634.55	737.516	774.346
ENSG00000037749.13	MFAP3	microfibril associated protein 3 [Source:HGNC Symbol;Acc:HGNC:7034]	protein_coding	173.02	231.808	196.477	271.123	242.459	198.556
ENSG00000037757.14	MRI1	methylthioribose-1-phosphate isomerase 1 [Source:HGNC Symbol;Acc:HGNC:28469]	protein_coding	997.491	1092.83	972.991	764.518	887.383	707.421
ENSG00000037897.17	METTL1	methyltransferase like 1 [Source:HGNC Symbol;Acc:HGNC:7030]	protein_coding	252.134	287.657	270.806	456.957	443.847	493.526
ENSG00000037965.6	HOXC8	homeobox C8 [Source:HGNC Symbol;Acc:HGNC:5129]	protein_coding	0	0	0	0	0	0
ENSG00000038002.9	AGA	aspartylglucosaminidase [Source:HGNC Symbol;Acc:HGNC:318]	protein_coding	293.169	299.826	295.115	294.644	255.538	360.865
ENSG00000038210.14	PI4K2B	phosphatidylinositol 4-kinase type 2 beta [Source:HGNC Symbol;Acc:HGNC:18215]	protein_coding	1464.22	1461.18	1357.13	1582.19	1337.54	1297.82
ENSG00000038219.13	BOD1L1	biorientation of chromosomes in cell division 1 like 1 [Source:HGNC Symbol;Acc:HGNC:31792]	protein_coding	1400.62	1230.11	1076.33	905.489	865.551	877.523
ENSG00000038274.17	MAT2B	methionine adenosyltransferase 2B [Source:HGNC Symbol;Acc:HGNC:6905]	protein_coding	2093.75	1986.68	2095.03	2044.04	2141.63	2038.64
ENSG00000038295.8	TLL1	tolloid like 1 [Source:HGNC Symbol;Acc:HGNC:11843]	protein_coding	8.65683	10.3966	17.0737	6.9105	9.09635	8.13957
ENSG00000038358.15	EDC4	enhancer of mRNA decapping 4 [Source:HGNC Symbol;Acc:HGNC:17157]	protein_coding	3473.68	3605.39	3922	3002.01	3237.27	3382.73
ENSG00000038382.20	TRIO	trio Rho guanine nucleotide exchange factor [Source:HGNC Symbol;Acc:HGNC:12303]	protein_coding	1670.42	2213.1	2310.57	2572.89	2322.25	2139.38
ENSG00000038427.16	VCAN	versican [Source:HGNC Symbol;Acc:HGNC:2464]	protein_coding	14.0414	1.64973	17.6389	12.082	3.27585	3.32435
ENSG00000038532.16	CLEC16A	C-type lectin domain containing 16A [Source:HGNC Symbol;Acc:HGNC:29013]	protein_coding	1197.99	1275.49	1267.7	1855.04	1617.5	1561.58
ENSG00000038945.15	MSR1	macrophage scavenger receptor 1 [Source:HGNC Symbol;Acc:HGNC:7376]	protein_coding	0	0	1.43135	102.961	193.98	135.25
ENSG00000039068.20	CDH1	cadherin 1 [Source:HGNC Symbol;Acc:HGNC:1748]	protein_coding	166.855	167.27	162.945	197.239	134.789	169.428
ENSG00000039123.16	MTREX	Mtr4 exosome RNA helicase [Source:HGNC Symbol;Acc:HGNC:18734]	protein_coding	2036.39	1900.69	1917.61	2446.29	2263.1	2410.26
ENSG00000039139.10	DNAH5	dynein axonemal heavy chain 5 [Source:HGNC Symbol;Acc:HGNC:2950]	protein_coding	0	0.96474	4.41269	0	0.904763	8.7131
ENSG00000039319.17	ZFYVE16	zinc finger FYVE-type containing 16 [Source:HGNC Symbol;Acc:HGNC:20756]	protein_coding	209.978	508.701	206.489	230.702	173.066	329.998
ENSG00000039523.20	RIPOR1	RHO family interacting cell polarization regulator 1 [Source:HGNC Symbol;Acc:HGNC:25836]	protein_coding	51.842	67.2163	141.39	470.967	400.899	388.908
ENSG00000039537.14	C6	complement C6 [Source:HGNC Symbol;Acc:HGNC:1339]	protein_coding	0	0	0	0	0	0.972265
ENSG00000039560.14	RAI14	retinoic acid induced 14 [Source:HGNC Symbol;Acc:HGNC:14873]	protein_coding	64.2911	82.2274	12.2998	12.4593	61.0432	35.8766
ENSG00000039600.11	SOX30	SRY-box transcription factor 30 [Source:HGNC Symbol;Acc:HGNC:30635]	protein_coding	0	1.06472	1.21844	1.68197	2.9946	5.7434
ENSG00000039650.12	PNKP	polynucleotide kinase 3'-phosphatase [Source:HGNC Symbol;Acc:HGNC:9154]	protein_coding	1192.58	1130.41	1180.5	988.264	955.444	995.068
ENSG00000039987.7	BEST2	bestrophin 2 [Source:HGNC Symbol;Acc:HGNC:17107]	protein_coding	0	0	0	0	0.904963	0
ENSG00000040199.18	PHLPP2	PH domain and leucine rich repeat protein phosphatase 2 [Source:HGNC Symbol;Acc:HGNC:29149]	protein_coding	264.66	279.478	324.625	326.403	258.661	347.629
ENSG00000040275.17	SPDL1	spindle apparatus coiled-coil protein 1 [Source:HGNC Symbol;Acc:HGNC:26010]	protein_coding	1000.42	772.593	803.07	853.722	859.759	995.319
ENSG00000040341.18	STAU2	staufen double-stranded RNA binding protein 2 [Source:HGNC Symbol;Acc:HGNC:11371]	protein_coding	988.098	1085.13	1015.39	1022.85	1018.92	1027.02
ENSG00000040487.13	SLC66A1	solute carrier family 66 member 1 [Source:HGNC Symbol;Acc:HGNC:26001]	protein_coding	357.899	352.018	350.997	310.976	306.377	316.951
ENSG00000040531.16	CTNS	cystinosin, lysosomal cystine transporter [Source:HGNC Symbol;Acc:HGNC:2518]	protein_coding	9.06985	0	23.7227	9.79747	6.28972	5.52122
ENSG00000040608.14	RTN4R	reticulon 4 receptor [Source:HGNC Symbol;Acc:HGNC:18601]	protein_coding	4.69351	6.2747	2.05036	6.07274	0	2.02504
ENSG00000040633.13	PHF23	PHD finger protein 23 [Source:HGNC Symbol;Acc:HGNC:28428]	protein_coding	879.435	914.177	996.376	901.883	827.884	834.521
ENSG00000040731.10	CDH10	cadherin 10 [Source:HGNC Symbol;Acc:HGNC:1749]	protein_coding	0.830978	0	0	0	6.09388	0
ENSG00000040933.16	INPP4A	inositol polyphosphate-4-phosphatase type I A [Source:HGNC Symbol;Acc:HGNC:6074]	protein_coding	2234.66	2913.11	3089.95	2482.32	2753.96	2595.67
ENSG00000041353.10	RAB27B	RAB27B, member RAS oncogene family [Source:HGNC Symbol;Acc:HGNC:9767]	protein_coding	0	1.9268	0	0.959727	2.71275	0
ENSG00000041357.16	PSMA4	proteasome 20S subunit alpha 4 [Source:HGNC Symbol;Acc:HGNC:9533]	protein_coding	4886.7	4950.14	4793.8	6194.72	5968.51	6088.54
ENSG00000041515.16	MYO16	myosin XVI [Source:HGNC Symbol;Acc:HGNC:29822]	protein_coding	0	0	0	25.2673	18.9055	13.5855
ENSG00000041802.11	LSG1	large 60S subunit nuclear export GTPase 1 [Source:HGNC Symbol;Acc:HGNC:25652]	protein_coding	1453.83	1372.46	1538.1	1703.87	1757.42	1696.92
ENSG00000041880.15	PARP3	poly(ADP-ribose) polymerase family member 3 [Source:HGNC Symbol;Acc:HGNC:273]	protein_coding	386.528	530.259	439.966	440.763	386.113	449.827
ENSG00000041982.16	TNC	tenascin C [Source:HGNC Symbol;Acc:HGNC:5318]	protein_coding	0	0	7.76849	1.39957	7.07247	18.8073
ENSG00000041988.15	THAP3	THAP domain containing 3 [Source:HGNC Symbol;Acc:HGNC:20855]	protein_coding	425.193	354.1	367.776	495.685	428.092	436.308
ENSG00000042062.13	RIPOR3	RIPOR family member 3 [Source:HGNC Symbol;Acc:HGNC:16168]	protein_coding	5.59541	1.92695	5.50496	8.66458	6.32682	4.84052
ENSG00000042088.14	TDP1	tyrosyl-DNA phosphodiesterase 1 [Source:HGNC Symbol;Acc:HGNC:18884]	protein_coding	1388.45	1460.43	1318.02	1275.3	1279.52	1245.05
ENSG00000042286.15	AIFM2	apoptosis inducing factor mitochondria associated 2 [Source:HGNC Symbol;Acc:HGNC:21411]	protein_coding	991.738	933.52	968.705	1304.47	1365.75	1308.15
ENSG00000042304.13	C2orf83	chromosome 2 open reading frame 83 [Source:HGNC Symbol;Acc:HGNC:25344]	transcribed_unprocessed_pseudogene	0	0	0	0	0	0
ENSG00000042317.17	SPATA7	spermatogenesis associated 7 [Source:HGNC Symbol;Acc:HGNC:20423]	protein_coding	94.1692	49.6059	48.985	71.228	49.9191	59.9912
ENSG00000042429.12	MED17	mediator complex subunit 17 [Source:HGNC Symbol;Acc:HGNC:2375]	protein_coding	974.972	929.379	1054.23	833.564	790.429	688.03
ENSG00000042445.14	RETSAT	retinol saturase [Source:HGNC Symbol;Acc:HGNC:25991]	protein_coding	1272.14	1289.09	1129.83	1055.52	1126.47	1269.18
ENSG00000042493.16	CAPG	capping actin protein, gelsolin like [Source:HGNC Symbol;Acc:HGNC:1474]	protein_coding	484.506	486.022	492.845	612.983	531.47	578.088
ENSG00000042753.12	AP2S1	adaptor related protein complex 2 subunit sigma 1 [Source:HGNC Symbol;Acc:HGNC:565]	protein_coding	856.522	742.609	906.829	542.601	753.372	544.042
ENSG00000042781.14	USH2A	usherin [Source:HGNC Symbol;Acc:HGNC:12601]	protein_coding	0	0	0	1.91823	1.80972	1.94353
ENSG00000042813.8	ZPBP	zona pellucida binding protein [Source:HGNC Symbol;Acc:HGNC:15662]	protein_coding	0.909483	3.55852	0	0.788931	1.46583	0
ENSG00000042832.12	TG	thyroglobulin [Source:HGNC Symbol;Acc:HGNC:11764]	protein_coding	0	0	0.79998	5.84253	1.63203	0
ENSG00000042980.13	ADAM28	ADAM metallopeptidase domain 28 [Source:HGNC Symbol;Acc:HGNC:206]	protein_coding	2.71754	4.5159	0	0	0	2.05103
ENSG00000043039.7	BARX2	BARX homeobox 2 [Source:HGNC Symbol;Acc:HGNC:956]	protein_coding	0	0	0	1.03192	0	1.8062
ENSG00000043093.15	DCUN1D1	defective in cullin neddylation 1 domain containing 1 [Source:HGNC Symbol;Acc:HGNC:18184]	protein_coding	568.009	570.493	800.276	812.563	839.689	794.944
ENSG00000043143.21	JADE2	jade family PHD finger 2 [Source:HGNC Symbol;Acc:HGNC:22984]	protein_coding	1450.89	1648.87	1594.4	2054.33	1709.72	2017.12
ENSG00000043355.12	ZIC2	Zic family member 2 [Source:HGNC Symbol;Acc:HGNC:12873]	protein_coding	0	0	0	0	1.81241	1.94186
ENSG00000043462.13	LCP2	lymphocyte cytosolic protein 2 [Source:HGNC Symbol;Acc:HGNC:6529]	protein_coding	194.881	304.536	305.756	658.818	427.69	434.935
ENSG00000043514.17	TRIT1	tRNA isopentenyltransferase 1 [Source:HGNC Symbol;Acc:HGNC:20286]	protein_coding	693.375	665.794	695.976	847.882	873.792	891.713
ENSG00000043591.6	ADRB1	adrenoceptor beta 1 [Source:HGNC Symbol;Acc:HGNC:285]	protein_coding	72.7408	84.7898	68.2482	59.6574	68.7017	32.9327
ENSG00000044012.4	GUCA2B	guanylate cyclase activator 2B [Source:HGNC Symbol;Acc:HGNC:4683]	protein_coding	0	0	0	0	0	0
ENSG00000044090.11	CUL7	cullin 7 [Source:HGNC Symbol;Acc:HGNC:21024]	protein_coding	7.83122	13.4675	27.6874	10.7684	7.19671	10.48
ENSG00000044115.21	CTNNA1	catenin alpha 1 [Source:HGNC Symbol;Acc:HGNC:2509]	protein_coding	3541.28	3555.76	3664.08	2676.84	2700.88	2708.32
ENSG00000044446.12	PHKA2	phosphorylase kinase regulatory subunit alpha 2 [Source:HGNC Symbol;Acc:HGNC:8926]	protein_coding	1357.88	973.171	1027.2	1074.11	936.67	994.203
ENSG00000044459.15	CNTLN	centlein [Source:HGNC Symbol;Acc:HGNC:23432]	protein_coding	121.436	105.085	104.107	158.993	180.202	210.814
ENSG00000044524.11	EPHA3	EPH receptor A3 [Source:HGNC Symbol;Acc:HGNC:3387]	protein_coding	368.014	426.975	409.857	916.201	893.82	860.669
ENSG00000044574.9	HSPA5	heat shock protein family A (Hsp70) member 5 [Source:HGNC Symbol;Acc:HGNC:5238]	protein_coding	30738.3	29960.3	30348.2	22986.3	22817.7	22510.4
ENSG00000046604.13	DSG2	desmoglein 2 [Source:HGNC Symbol;Acc:HGNC:3049]	protein_coding	2902.58	3262.2	3159.77	2737.96	2769.35	2789.66
ENSG00000046647.14	GEMIN8	gem nuclear organelle associated protein 8 [Source:HGNC Symbol;Acc:HGNC:26044]	protein_coding	432.722	405.926	480.079	658.93	664.892	616.094
ENSG00000046651.15	OFD1	OFD1 centriole and centriolar satellite protein [Source:HGNC Symbol;Acc:HGNC:2567]	protein_coding	952.079	839.142	834.116	953.399	1025.37	1084.07
ENSG00000046653.15	GPM6B	glycoprotein M6B [Source:HGNC Symbol;Acc:HGNC:4461]	protein_coding	0	0	0	0	0.904963	0
ENSG00000046774.10	MAGEC2	MAGE family member C2 [Source:HGNC Symbol;Acc:HGNC:13574]	protein_coding	0	0	0	0	0	0
ENSG00000046889.19	PREX2	phosphatidylinositol-3,4,5-trisphosphate dependent Rac exchange factor 2 [Source:HGNC Symbol;Acc:HGNC:22950]	protein_coding	1.11892	0	1.09945	0	0	0
ENSG00000047056.16	WDR37	WD repeat domain 37 [Source:HGNC Symbol;Acc:HGNC:31406]	protein_coding	428.846	387.271	391.579	304.751	374.693	317.428
ENSG00000047188.16	YTHDC2	YTH domain containing 2 [Source:HGNC Symbol;Acc:HGNC:24721]	protein_coding	882.437	975.191	935.437	1097.6	898.274	1034.62
ENSG00000047230.15	CTPS2	CTP synthase 2 [Source:HGNC Symbol;Acc:HGNC:2520]	protein_coding	698.883	746.488	775.144	845.439	720.819	722.262
ENSG00000047249.18	ATP6V1H	ATPase H+ transporting V1 subunit H [Source:HGNC Symbol;Acc:HGNC:18303]	protein_coding	1047.58	1060.17	1173.83	759.685	870.414	799
ENSG00000047315.17	POLR2B	RNA polymerase II subunit B [Source:HGNC Symbol;Acc:HGNC:9188]	protein_coding	4199.44	4680.61	4171.37	4124.49	4049.71	4374.14
ENSG00000047346.12	FAM214A	family with sequence similarity 214 member A [Source:HGNC Symbol;Acc:HGNC:25609]	protein_coding	559.459	561.493	481.334	265.485	260.449	235.54
ENSG00000047365.12	ARAP2	ArfGAP with RhoGAP domain, ankyrin repeat and PH domain 2 [Source:HGNC Symbol;Acc:HGNC:16924]	protein_coding	282.307	624.565	321.097	388.386	397.73	384.384
ENSG00000047410.14	TPR	translocated promoter region, nuclear basket protein [Source:HGNC Symbol;Acc:HGNC:12017]	protein_coding	3013.36	2611.42	3117.32	3151.78	2476.92	3404.34
ENSG00000047457.14	CP	ceruloplasmin [Source:HGNC Symbol;Acc:HGNC:2295]	protein_coding	0	0	0	0	1.80993	0
ENSG00000047578.13	KATNIP	katanin interacting protein [Source:HGNC Symbol;Acc:HGNC:29068]	protein_coding	438.856	586.019	496.345	412.309	371.462	527.565
ENSG00000047579.20	DTNBP1	dystrobrevin binding protein 1 [Source:HGNC Symbol;Acc:HGNC:17328]	protein_coding	108.856	100.695	201.638	163.819	66.4093	69.4189
ENSG00000047597.7	XK	X-linked Kx blood group [Source:HGNC Symbol;Acc:HGNC:12811]	protein_coding	0	0	0	0	0	0
ENSG00000047617.15	ANO2	anoctamin 2 [Source:HGNC Symbol;Acc:HGNC:1183]	protein_coding	0	0	0	9.07104	0.510077	1.64045
ENSG00000047621.12	C12orf4	chromosome 12 open reading frame 4 [Source:HGNC Symbol;Acc:HGNC:1184]	protein_coding	433.731	571.148	489.078	444.932	431.511	551.152
ENSG00000047634.15	SCML1	Scm polycomb group protein like 1 [Source:HGNC Symbol;Acc:HGNC:10580]	protein_coding	8.89074	7.32756	2.49918	244.964	323.873	330.181
ENSG00000047644.19	WWC3	WWC family member 3 [Source:HGNC Symbol;Acc:HGNC:29237]	protein_coding	31.3055	23.0434	30.0315	54.6619	53.7795	48.8884
ENSG00000047648.23	ARHGAP6	Rho GTPase activating protein 6 [Source:HGNC Symbol;Acc:HGNC:676]	protein_coding	143.054	171.666	165.353	37.533	35.5351	65.0448
ENSG00000047662.5	FAM184B	family with sequence similarity 184 member B [Source:HGNC Symbol;Acc:HGNC:29235]	protein_coding	4.47651	3.85489	3.29973	0	2.71363	0
ENSG00000047849.21	MAP4	microtubule associated protein 4 [Source:HGNC Symbol;Acc:HGNC:6862]	protein_coding	6135.6	6241.19	5674.49	5774.78	5587.63	5820.63
ENSG00000047932.14	GOPC	golgi associated PDZ and coiled-coil motif containing [Source:HGNC Symbol;Acc:HGNC:17643]	protein_coding	1294.97	1233.35	1321.31	1407.7	1391.84	1412.11
ENSG00000047936.11	ROS1	ROS proto-oncogene 1, receptor tyrosine kinase [Source:HGNC Symbol;Acc:HGNC:10261]	protein_coding	0	0	0	0	0	0
ENSG00000048028.11	USP28	ubiquitin specific peptidase 28 [Source:HGNC Symbol;Acc:HGNC:12625]	protein_coding	1062.11	1054.01	948.32	1270.95	1135.65	1094.65
ENSG00000048052.23	HDAC9	histone deacetylase 9 [Source:HGNC Symbol;Acc:HGNC:14065]	protein_coding	119.523	64.9477	65.7654	43.3933	82.1329	109.617
ENSG00000048140.18	TSPAN17	tetraspanin 17 [Source:HGNC Symbol;Acc:HGNC:13594]	protein_coding	885.221	826.644	862.974	663.485	668.789	659.781
ENSG00000048162.21	NOP16	NOP16 nucleolar protein [Source:HGNC Symbol;Acc:HGNC:26934]	protein_coding	911.72	860.29	753.011	1076.9	1130.8	1296.71
ENSG00000048342.18	CC2D2A	coiled-coil and C2 domain containing 2A [Source:HGNC Symbol;Acc:HGNC:29253]	protein_coding	4.349	13.7117	30.1349	38.0473	11.6574	0.782522
ENSG00000048392.12	RRM2B	ribonucleotide reductase regulatory TP53 inducible subunit M2B [Source:HGNC Symbol;Acc:HGNC:17296]	protein_coding	156.383	184.206	195.856	225.953	141.723	176.212
ENSG00000048405.10	ZNF800	zinc finger protein 800 [Source:HGNC Symbol;Acc:HGNC:27267]	protein_coding	487.633	562.312	598.76	586.122	710.295	534.269
ENSG00000048462.11	TNFRSF17	TNF receptor superfamily member 17 [Source:HGNC Symbol;Acc:HGNC:11913]	protein_coding	5997.5	5818.87	5858.32	2860.29	2920.12	2829.96
ENSG00000048471.14	SNX29	sorting nexin 29 [Source:HGNC Symbol;Acc:HGNC:30542]	protein_coding	3402.11	3725.23	3713.69	3457.55	3389.17	3557.25
ENSG00000048540.15	LMO3	LIM domain only 3 [Source:HGNC Symbol;Acc:HGNC:6643]	protein_coding	0	0	3.11812	0.576467	0	0.56991
ENSG00000048544.6	MRPS10	mitochondrial ribosomal protein S10 [Source:HGNC Symbol;Acc:HGNC:14502]	protein_coding	1138.09	1047.16	1065.2	1120.27	1140.18	1165.93
ENSG00000048545.17	GUCA1A	guanylate cyclase activator 1A [Source:HGNC Symbol;Acc:HGNC:4678]	protein_coding	0	0	0	0	0	0
ENSG00000048649.13	RSF1	remodeling and spacing factor 1 [Source:HGNC Symbol;Acc:HGNC:18118]	protein_coding	719.143	883.076	672.655	757.896	590.619	748.696
ENSG00000048707.15	VPS13D	vacuolar protein sorting 13 homolog D [Source:HGNC Symbol;Acc:HGNC:23595]	protein_coding	374.96	341.638	577.951	335.337	492.029	442.956
ENSG00000048740.18	CELF2	CUGBP Elav-like family member 2 [Source:HGNC Symbol;Acc:HGNC:2550]	protein_coding	4213.59	4673.77	4653.53	3501.1	3177.96	2942.59
ENSG00000048828.17	FAM120A	family with sequence similarity 120A [Source:HGNC Symbol;Acc:HGNC:13247]	protein_coding	5071.29	5397.75	5207.8	5641.81	5409.01	5315.28
ENSG00000048991.16	R3HDM1	R3H domain containing 1 [Source:HGNC Symbol;Acc:HGNC:9757]	protein_coding	1433.08	1555.66	1603.3	1295.69	1555.67	1449.46
ENSG00000049089.15	COL9A2	collagen type IX alpha 2 chain [Source:HGNC Symbol;Acc:HGNC:2218]	protein_coding	3161.78	3198.19	3448.79	2965.16	2814.22	2892.45
ENSG00000049130.16	KITLG	KIT ligand [Source:HGNC Symbol;Acc:HGNC:6343]	protein_coding	0	0.963858	0	0	0	0
ENSG00000049167.15	ERCC8	ERCC excision repair 8, CSA ubiquitin ligase complex subunit [Source:HGNC Symbol;Acc:HGNC:3439]	protein_coding	48.7612	79.1858	90.8535	80.0997	128.255	108.519
ENSG00000049192.15	ADAMTS6	ADAM metallopeptidase with thrombospondin type 1 motif 6 [Source:HGNC Symbol;Acc:HGNC:222]	protein_coding	130.648	195.522	304.553	135.682	190.2	304.416
ENSG00000049239.13	H6PD	hexose-6-phosphate dehydrogenase/glucose 1-dehydrogenase [Source:HGNC Symbol;Acc:HGNC:4795]	protein_coding	0	25.0697	32.9764	83.0849	13.9437	118.847
ENSG00000049245.13	VAMP3	vesicle associated membrane protein 3 [Source:HGNC Symbol;Acc:HGNC:12644]	protein_coding	608.541	588.162	688.848	527.329	483.117	456.134
ENSG00000049246.14	PER3	period circadian regulator 3 [Source:HGNC Symbol;Acc:HGNC:8847]	protein_coding	43.3922	19.8142	23.4618	42.9788	28.4658	32.0975
ENSG00000049247.14	UTS2	urotensin 2 [Source:HGNC Symbol;Acc:HGNC:12636]	protein_coding	0	0	0	0	0	0
ENSG00000049249.9	TNFRSF9	TNF receptor superfamily member 9 [Source:HGNC Symbol;Acc:HGNC:11924]	protein_coding	18.1956	29.2288	47.4487	57.4588	102.811	97.5871
ENSG00000049283.18	EPN3	epsin 3 [Source:HGNC Symbol;Acc:HGNC:18235]	protein_coding	0	0	0	0	0.904963	0
ENSG00000049323.16	LTBP1	latent transforming growth factor beta binding protein 1 [Source:HGNC Symbol;Acc:HGNC:6714]	protein_coding	3.57318	1.02561	3.41201	4.9606	4.34452	1.00193
ENSG00000049449.10	RCN1	reticulocalbin 1 [Source:HGNC Symbol;Acc:HGNC:9934]	protein_coding	416.657	367.058	365.139	305.026	455.138	347.795
ENSG00000049540.18	ELN	elastin [Source:HGNC Symbol;Acc:HGNC:3327]	protein_coding	0	0	0	1.74934	1.98342	0
ENSG00000049541.11	RFC2	replication factor C subunit 2 [Source:HGNC Symbol;Acc:HGNC:9970]	protein_coding	2883.31	2889.84	2523.13	2693.26	2801.55	2842.95
ENSG00000049618.24	ARID1B	AT-rich interaction domain 1B [Source:HGNC Symbol;Acc:HGNC:18040]	protein_coding	929.807	1231.44	849.602	1087.32	1075.14	984.668
ENSG00000049656.14	CLPTM1L	CLPTM1 like [Source:HGNC Symbol;Acc:HGNC:24308]	protein_coding	3587.48	4144.37	4013.66	3296.49	3470.12	3169.06
ENSG00000049759.20	NEDD4L	NEDD4 like E3 ubiquitin protein ligase [Source:HGNC Symbol;Acc:HGNC:7728]	protein_coding	616.517	684.284	574.416	691.61	649.032	607.798
ENSG00000049768.16	FOXP3	forkhead box P3 [Source:HGNC Symbol;Acc:HGNC:6106]	protein_coding	5.27256	3.06878	0	0	0	0
ENSG00000049769.14	PPP1R3F	protein phosphatase 1 regulatory subunit 3F [Source:HGNC Symbol;Acc:HGNC:14944]	protein_coding	58.87	55.0388	136.746	47.7052	49.3751	50.5697
ENSG00000049860.14	HEXB	hexosaminidase subunit beta [Source:HGNC Symbol;Acc:HGNC:4879]	protein_coding	1023.44	1061.95	972.387	1044.37	1086.22	1205.23
ENSG00000049883.15	PTCD2	pentatricopeptide repeat domain 2 [Source:HGNC Symbol;Acc:HGNC:25734]	protein_coding	566.406	608.614	544.511	681.224	737.144	576.36
ENSG00000050030.16	NEXMIF	neurite extension and migration factor [Source:HGNC Symbol;Acc:HGNC:29433]	protein_coding	173.464	178.299	189.133	322.364	303.081	169.018
ENSG00000050130.18	JKAMP	JNK1/MAPK8 associated membrane protein [Source:HGNC Symbol;Acc:HGNC:20184]	protein_coding	690.041	740.861	727.665	720.495	670.953	727.588
ENSG00000050165.18	DKK3	dickkopf WNT signaling pathway inhibitor 3 [Source:HGNC Symbol;Acc:HGNC:2893]	protein_coding	8.05421	0	0	0	0	0.40529
ENSG00000050327.15	ARHGEF5	Rho guanine nucleotide exchange factor 5 [Source:HGNC Symbol;Acc:HGNC:13209]	protein_coding	18.2603	17.0085	13.8945	53.0179	65.4779	70.8326
ENSG00000050344.9	NFE2L3	nuclear factor, erythroid 2 like 3 [Source:HGNC Symbol;Acc:HGNC:7783]	protein_coding	803.397	609.721	621.603	1098.8	995.53	907.084
ENSG00000050393.11	MCUR1	mitochondrial calcium uniporter regulator 1 [Source:HGNC Symbol;Acc:HGNC:21097]	protein_coding	852.649	834.083	777.582	911.828	1001.75	1116.06
ENSG00000050405.13	LIMA1	LIM domain and actin binding 1 [Source:HGNC Symbol;Acc:HGNC:24636]	protein_coding	2147.53	2226.06	2291.49	2072.35	2067.67	2100.87
ENSG00000050426.16	LETMD1	LETM1 domain containing 1 [Source:HGNC Symbol;Acc:HGNC:24241]	protein_coding	1936.02	1853.76	1925.35	1649.28	1673.36	1665.96
ENSG00000050438.17	SLC4A8	solute carrier family 4 member 8 [Source:HGNC Symbol;Acc:HGNC:11034]	protein_coding	149.173	131.475	121.535	80.3278	90.3083	128.56
ENSG00000050555.19	LAMC3	laminin subunit gamma 3 [Source:HGNC Symbol;Acc:HGNC:6494]	protein_coding	1.11911	0	0	1.91989	0	0.970836
ENSG00000050628.20	PTGER3	prostaglandin E receptor 3 [Source:HGNC Symbol;Acc:HGNC:9595]	protein_coding	0	1.92701	1.09964	0	0	0
ENSG00000050730.16	TNIP3	TNFAIP3 interacting protein 3 [Source:HGNC Symbol;Acc:HGNC:19315]	protein_coding	8.27409	12.3528	15.3961	2.9029	2.72316	1.0187
ENSG00000050748.18	MAPK9	mitogen-activated protein kinase 9 [Source:HGNC Symbol;Acc:HGNC:6886]	protein_coding	956.993	906.866	918.634	874.874	1065.21	921.101
ENSG00000050767.18	COL23A1	collagen type XXIII alpha 1 chain [Source:HGNC Symbol;Acc:HGNC:22990]	protein_coding	0	0	0	0	0.904963	0
ENSG00000050820.17	BCAR1	BCAR1 scaffold protein, Cas family member [Source:HGNC Symbol;Acc:HGNC:971]	protein_coding	172.27	170.063	178.639	220.851	150.534	142.114
ENSG00000051009.11	FAM160A2	family with sequence similarity 160 member A2 [Source:HGNC Symbol;Acc:HGNC:25378]	protein_coding	577.128	595.933	531.261	336.648	465.973	470.249
ENSG00000051108.15	HERPUD1	homocysteine inducible ER protein with ubiquitin like domain 1 [Source:HGNC Symbol;Acc:HGNC:13744]	protein_coding	5151.52	4984.4	5172.35	5637.59	5345.38	5585.4
ENSG00000051128.19	HOMER3	homer scaffold protein 3 [Source:HGNC Symbol;Acc:HGNC:17514]	protein_coding	48.2329	53.4305	51.8334	204.027	207.804	154.622
ENSG00000051180.17	RAD51	RAD51 recombinase [Source:HGNC Symbol;Acc:HGNC:9817]	protein_coding	864.778	909.416	873.468	888.643	897.022	1117.88
ENSG00000051341.14	POLQ	DNA polymerase theta [Source:HGNC Symbol;Acc:HGNC:9186]	protein_coding	705.331	822.993	960.65	711.485	820.939	794.715
ENSG00000051382.9	PIK3CB	phosphatidylinositol-4,5-bisphosphate 3-kinase catalytic subunit beta [Source:HGNC Symbol;Acc:HGNC:8976]	protein_coding	387.436	395.001	404.38	625.534	554.052	627.188
ENSG00000051523.11	CYBA	cytochrome b-245 alpha chain [Source:HGNC Symbol;Acc:HGNC:2577]	protein_coding	6786	6364.58	6732.22	6002.29	5714.17	5654.07
ENSG00000051596.10	THOC3	THO complex 3 [Source:HGNC Symbol;Acc:HGNC:19072]	protein_coding	224.669	259.602	157.743	252.354	143.073	245.132
ENSG00000051620.11	HEBP2	heme binding protein 2 [Source:HGNC Symbol;Acc:HGNC:15716]	protein_coding	918.134	954.362	881.269	1171.53	1073.17	1094.72
ENSG00000051825.15	MPHOSPH9	M-phase phosphoprotein 9 [Source:HGNC Symbol;Acc:HGNC:7215]	protein_coding	620.94	789.945	703.51	665.975	729.206	804.179
ENSG00000052126.15	PLEKHA5	pleckstrin homology domain containing A5 [Source:HGNC Symbol;Acc:HGNC:30036]	protein_coding	2.39735	4.12887	0.785415	4.11373	1.93764	10.4569
ENSG00000052344.16	PRSS8	serine protease 8 [Source:HGNC Symbol;Acc:HGNC:9491]	protein_coding	0	0	0	0	0	0
ENSG00000052723.12	SIKE1	suppressor of IKBKE 1 [Source:HGNC Symbol;Acc:HGNC:26119]	protein_coding	704.651	767.482	592.3	786.509	611.471	790.368
ENSG00000052749.14	RRP12	ribosomal RNA processing 12 homolog [Source:HGNC Symbol;Acc:HGNC:29100]	protein_coding	158.925	195.174	138.14	114.766	130.348	148.784
ENSG00000052795.13	FNIP2	folliculin interacting protein 2 [Source:HGNC Symbol;Acc:HGNC:29280]	protein_coding	11.0845	0.699823	3.19477	3.48575	0.656859	0.704931
ENSG00000052802.13	MSMO1	methylsterol monooxygenase 1 [Source:HGNC Symbol;Acc:HGNC:10545]	protein_coding	1171.5	1096.62	1084.65	1719.06	1843.62	1890.64
ENSG00000052841.15	TTC17	tetratricopeptide repeat domain 17 [Source:HGNC Symbol;Acc:HGNC:25596]	protein_coding	1051.34	1263.2	1232.46	1200.39	1292.15	1232.22
ENSG00000052850.8	ALX4	ALX homeobox 4 [Source:HGNC Symbol;Acc:HGNC:450]	protein_coding	1.11914	0	0	0	0	0
ENSG00000053108.17	FSTL4	follistatin like 4 [Source:HGNC Symbol;Acc:HGNC:21389]	protein_coding	1.11485	0.958532	0	3.90816	3.58467	0
ENSG00000053254.16	FOXN3	forkhead box N3 [Source:HGNC Symbol;Acc:HGNC:1928]	protein_coding	1132.84	1516.65	1279.85	1107.88	986.338	1018.63
ENSG00000053328.8	METTL24	methyltransferase like 24 [Source:HGNC Symbol;Acc:HGNC:21566]	protein_coding	0	0	0	0	0	0
ENSG00000053371.13	AKR7A2	aldo-keto reductase family 7 member A2 [Source:HGNC Symbol;Acc:HGNC:389]	protein_coding	28.0774	30.5648	46.2599	13.1879	13.8112	26.5038
ENSG00000053372.5	MRTO4	MRT4 homolog, ribosome maturation factor [Source:HGNC Symbol;Acc:HGNC:18477]	protein_coding	2067.72	2004.45	1892.54	2794.87	2833.56	2875.95
ENSG00000053438.11	NNAT	neuronatin [Source:HGNC Symbol;Acc:HGNC:7860]	protein_coding	0	0	0	0	0	0
ENSG00000053501.13	USE1	unconventional SNARE in the ER 1 [Source:HGNC Symbol;Acc:HGNC:30882]	protein_coding	252.795	312.965	276.145	262.93	278.766	280.53
ENSG00000053524.12	MCF2L2	MCF.2 cell line derived transforming sequence-like 2 [Source:HGNC Symbol;Acc:HGNC:30319]	protein_coding	4.90347	5.57244	9.16996	11.5991	9.08548	14.8471
ENSG00000053702.15	NRIP2	nuclear receptor interacting protein 2 [Source:HGNC Symbol;Acc:HGNC:23078]	protein_coding	0	0	0	0	0	0.972265
ENSG00000053747.17	LAMA3	laminin subunit alpha 3 [Source:HGNC Symbol;Acc:HGNC:6483]	protein_coding	2.308	0.691314	0.789239	26.2574	7.78538	26.8505
ENSG00000053770.12	AP5M1	adaptor related protein complex 5 subunit mu 1 [Source:HGNC Symbol;Acc:HGNC:20192]	protein_coding	1080.99	1164.66	1185.68	1236.68	1258.98	1143.49
ENSG00000053900.11	ANAPC4	anaphase promoting complex subunit 4 [Source:HGNC Symbol;Acc:HGNC:19990]	protein_coding	308.665	248.795	324.567	316.453	376.855	243.744
ENSG00000053918.18	KCNQ1	potassium voltage-gated channel subfamily Q member 1 [Source:HGNC Symbol;Acc:HGNC:6294]	protein_coding	47.0016	48.1752	49.5384	123.187	120.221	153.98
ENSG00000054116.12	TRAPPC3	trafficking protein particle complex 3 [Source:HGNC Symbol;Acc:HGNC:19942]	protein_coding	1507.5	1526.09	1440.99	1491.49	1531.97	1705.82
ENSG00000054118.15	THRAP3	thyroid hormone receptor associated protein 3 [Source:HGNC Symbol;Acc:HGNC:22964]	protein_coding	3680.79	3789.17	3438.55	3465.15	3203.61	3271.38
ENSG00000054148.18	PHPT1	phosphohistidine phosphatase 1 [Source:HGNC Symbol;Acc:HGNC:30033]	protein_coding	1599.38	1627.9	1736.23	1433.64	1330.75	1523.4
ENSG00000054179.12	ENTPD2	ectonucleoside triphosphate diphosphohydrolase 2 [Source:HGNC Symbol;Acc:HGNC:3364]	protein_coding	36.7919	28.106	50.8173	67.0654	72.1902	82.6333
ENSG00000054219.11	LY75	lymphocyte antigen 75 [Source:HGNC Symbol;Acc:HGNC:6729]	protein_coding	2613.76	2847.13	2931.47	5970.17	5762.27	5659.68
ENSG00000054267.22	ARID4B	AT-rich interaction domain 4B [Source:HGNC Symbol;Acc:HGNC:15550]	protein_coding	824.4	1056.68	1007.11	1029.43	752.7	969.396
ENSG00000054277.14	OPN3	opsin 3 [Source:HGNC Symbol;Acc:HGNC:14007]	protein_coding	8.291	10.3786	31.2631	8.44215	5.95203	3.98419
ENSG00000054282.16	SDCCAG8	SHH signaling and ciliogenesis regulator SDCCAG8 [Source:HGNC Symbol;Acc:HGNC:10671]	protein_coding	419.849	344.019	368.876	301.161	229.442	375.212
ENSG00000054356.14	PTPRN	protein tyrosine phosphatase receptor type N [Source:HGNC Symbol;Acc:HGNC:9676]	protein_coding	0	0	1.09924	0	0	0
ENSG00000054392.13	HHAT	hedgehog acyltransferase [Source:HGNC Symbol;Acc:HGNC:18270]	protein_coding	288.943	263.535	300.031	267.386	208.488	183.207
ENSG00000054523.18	KIF1B	kinesin family member 1B [Source:HGNC Symbol;Acc:HGNC:16636]	protein_coding	685.106	744.962	650.045	673.777	648.006	725.088
ENSG00000054598.9	FOXC1	forkhead box C1 [Source:HGNC Symbol;Acc:HGNC:3800]	protein_coding	20.1438	17.3449	18.7066	11.5354	12.6591	10.6648
ENSG00000054611.14	TBC1D22A	TBC1 domain family member 22A [Source:HGNC Symbol;Acc:HGNC:1309]	protein_coding	1382.18	1411.56	1384.09	1565.17	1502.95	1536.56
ENSG00000054654.19	SYNE2	spectrin repeat containing nuclear envelope protein 2 [Source:HGNC Symbol;Acc:HGNC:17084]	protein_coding	539.462	376.389	425.079	254.903	432.619	135.302
ENSG00000054690.14	PLEKHH1	pleckstrin homology, MyTH4 and FERM domain containing H1 [Source:HGNC Symbol;Acc:HGNC:17733]	protein_coding	10.9316	13.7393	17.5115	13.2915	25.4814	12.9454
ENSG00000054793.14	ATP9A	ATPase phospholipid transporting 9A (putative) [Source:HGNC Symbol;Acc:HGNC:13540]	protein_coding	0	0	0	2.87981	0	3.88329
ENSG00000054796.13	SPO11	SPO11 initiator of meiotic double stranded breaks [Source:HGNC Symbol;Acc:HGNC:11250]	protein_coding	0	0	0	0	0	0
ENSG00000054803.4	CBLN4	cerebellin 4 precursor [Source:HGNC Symbol;Acc:HGNC:16231]	protein_coding	0	0	0	0	0	0
ENSG00000054938.16	CHRDL2	chordin like 2 [Source:HGNC Symbol;Acc:HGNC:24168]	protein_coding	0	0	0	0	0	0
ENSG00000054965.11	FAM168A	family with sequence similarity 168 member A [Source:HGNC Symbol;Acc:HGNC:28999]	protein_coding	1580.7	1694.63	1592.15	1301.2	1303.04	1258.71
ENSG00000054967.13	RELT	RELT TNF receptor [Source:HGNC Symbol;Acc:HGNC:13764]	protein_coding	1496.28	1423.07	1585.04	2041.81	1919.28	1832.38
ENSG00000054983.17	GALC	galactosylceramidase [Source:HGNC Symbol;Acc:HGNC:4115]	protein_coding	234.484	296.128	307.582	381.81	339.929	382.835
ENSG00000055044.11	NOP58	NOP58 ribonucleoprotein [Source:HGNC Symbol;Acc:HGNC:29926]	protein_coding	4436.54	4444.56	4248.3	4597.18	4596.63	4801.66
ENSG00000055070.17	SZRD1	SUZ RNA binding domain containing 1 [Source:HGNC Symbol;Acc:HGNC:30232]	protein_coding	6046.9	6012.35	6079.12	7115.25	6493.63	6457.05
ENSG00000055118.16	KCNH2	potassium voltage-gated channel subfamily H member 2 [Source:HGNC Symbol;Acc:HGNC:6251]	protein_coding	16.636	12.1878	12.9816	0	2.78602	1.38344
ENSG00000055130.17	CUL1	cullin 1 [Source:HGNC Symbol;Acc:HGNC:2551]	protein_coding	1919.7	1870.01	1853.5	2086.92	2064.09	2184.11
ENSG00000055147.19	FAM114A2	family with sequence similarity 114 member A2 [Source:HGNC Symbol;Acc:HGNC:1333]	protein_coding	552.168	516.032	567.583	556.617	580.237	614.56
ENSG00000055163.20	CYFIP2	cytoplasmic FMR1 interacting protein 2 [Source:HGNC Symbol;Acc:HGNC:13760]	protein_coding	5635.73	4988.03	4497.14	5183.31	5136.15	5225.76
ENSG00000055208.19	TAB2	TGF-beta activated kinase 1 (MAP3K7) binding protein 2 [Source:HGNC Symbol;Acc:HGNC:17075]	protein_coding	1349.3	1320.68	1424.35	1322.05	1230.55	1321.31
ENSG00000055211.14	GINM1	glycoprotein integral membrane 1 [Source:HGNC Symbol;Acc:HGNC:21074]	protein_coding	814.564	911.867	831.129	919.161	893.213	919.638
ENSG00000055332.19	EIF2AK2	eukaryotic translation initiation factor 2 alpha kinase 2 [Source:HGNC Symbol;Acc:HGNC:9437]	protein_coding	604.809	564.813	513.889	634.984	611.976	501.282
ENSG00000055483.19	USP36	ubiquitin specific peptidase 36 [Source:HGNC Symbol;Acc:HGNC:20062]	protein_coding	2357.98	2795.09	2532.14	2139.03	1953.42	2141.73
ENSG00000055609.20	KMT2C	lysine methyltransferase 2C [Source:HGNC Symbol;Acc:HGNC:13726]	protein_coding	244.43	136.691	355.534	0	5.63464	231.81
ENSG00000055732.13	MCOLN3	mucolipin 3 [Source:HGNC Symbol;Acc:HGNC:13358]	protein_coding	7.79987	3.71041	2.24353	2.94259	1.84183	2.86444
ENSG00000055813.6	CCDC85A	coiled-coil domain containing 85A [Source:HGNC Symbol;Acc:HGNC:29400]	protein_coding	63.7889	66.4894	56.1179	34.6028	27.1273	22.3012
ENSG00000055917.16	PUM2	pumilio RNA binding family member 2 [Source:HGNC Symbol;Acc:HGNC:14958]	protein_coding	1200.93	1134.08	994.387	1509.77	1106.85	897.083
ENSG00000055950.16	MRPL43	mitochondrial ribosomal protein L43 [Source:HGNC Symbol;Acc:HGNC:14517]	protein_coding	1320.72	1226.26	1358.25	1217.32	1184.75	1145.71
ENSG00000055955.17	ITIH4	inter-alpha-trypsin inhibitor heavy chain 4 [Source:HGNC Symbol;Acc:HGNC:6169]	protein_coding	8.43715	19.2683	18.7749	7.1419	11.4114	5.511
ENSG00000055957.11	ITIH1	inter-alpha-trypsin inhibitor heavy chain 1 [Source:HGNC Symbol;Acc:HGNC:6166]	protein_coding	0.991731	4.52845	5.13879	54.8932	34.2655	30.6517
ENSG00000056050.7	HPF1	histone PARylation factor 1 [Source:HGNC Symbol;Acc:HGNC:26051]	protein_coding	803.31	838.362	760.046	1007.35	991.001	910.498
ENSG00000056097.16	ZFR	zinc finger RNA binding protein [Source:HGNC Symbol;Acc:HGNC:17277]	protein_coding	1907.31	2120.05	1820.33	1753.03	1721.48	1702.07
ENSG00000056277.16	ZNF280C	zinc finger protein 280C [Source:HGNC Symbol;Acc:HGNC:25955]	protein_coding	132.981	179.27	146.811	189.049	189.375	221.3
ENSG00000056291.18	NPFFR2	neuropeptide FF receptor 2 [Source:HGNC Symbol;Acc:HGNC:4525]	protein_coding	0	0	0	0	0	0
ENSG00000056487.16	PHF21B	PHD finger protein 21B [Source:HGNC Symbol;Acc:HGNC:25161]	protein_coding	213.475	194.193	304.082	81.1113	75.6559	111.863
ENSG00000056558.11	TRAF1	TNF receptor associated factor 1 [Source:HGNC Symbol;Acc:HGNC:12031]	protein_coding	4550.41	4400.4	4467.33	8465.84	8085.65	8191.01
ENSG00000056586.16	RC3H2	ring finger and CCCH-type domains 2 [Source:HGNC Symbol;Acc:HGNC:21461]	protein_coding	526.454	549	625.219	633.563	668.902	790.032
ENSG00000056736.10	IL17RB	interleukin 17 receptor B [Source:HGNC Symbol;Acc:HGNC:18015]	protein_coding	0	0	0	9.62879	2.71265	5.81193
ENSG00000056972.20	TRAF3IP2	TRAF3 interacting protein 2 [Source:HGNC Symbol;Acc:HGNC:1343]	protein_coding	798.331	821.761	636.537	604.248	754.521	867.214
ENSG00000056998.20	GYG2	glycogenin 2 [Source:HGNC Symbol;Acc:HGNC:4700]	protein_coding	0	0	0	0	0	0
ENSG00000057019.16	DCBLD2	discoidin, CUB and LCCL domain containing 2 [Source:HGNC Symbol;Acc:HGNC:24627]	protein_coding	108.211	209.781	168.693	130.448	210.344	183.893
ENSG00000057149.16	SERPINB3	serpin family B member 3 [Source:HGNC Symbol;Acc:HGNC:10569]	protein_coding	0	0	0	0	0	0
ENSG00000057252.13	SOAT1	sterol O-acyltransferase 1 [Source:HGNC Symbol;Acc:HGNC:11177]	protein_coding	941.488	781.793	826.017	1318.92	1305.23	993.328
ENSG00000057294.15	PKP2	plakophilin 2 [Source:HGNC Symbol;Acc:HGNC:9024]	protein_coding	0	0	0	1.35671	2.55742	0
ENSG00000057468.7	MSH4	mutS homolog 4 [Source:HGNC Symbol;Acc:HGNC:7327]	protein_coding	6.71412	0	3.30177	2.88562	0.903987	4.84411
ENSG00000057593.14	F7	coagulation factor VII [Source:HGNC Symbol;Acc:HGNC:3544]	protein_coding	0	0	0	0	0	0
ENSG00000057608.17	GDI2	GDP dissociation inhibitor 2 [Source:HGNC Symbol;Acc:HGNC:4227]	protein_coding	6367.37	6494.02	6115.14	6516.72	6565.72	6672.69
ENSG00000057657.17	PRDM1	PR/SET domain 1 [Source:HGNC Symbol;Acc:HGNC:9346]	protein_coding	1249.03	1341.59	1272.03	224.03	237.68	221.198
ENSG00000057663.16	ATG5	autophagy related 5 [Source:HGNC Symbol;Acc:HGNC:589]	protein_coding	776.644	905.007	829.848	512.442	609.317	698.541
ENSG00000057704.13	TMCC3	transmembrane and coiled-coil domain family 3 [Source:HGNC Symbol;Acc:HGNC:29199]	protein_coding	803.949	927.436	807.544	518.52	482.387	661.852
ENSG00000057757.10	PITHD1	PITH domain containing 1 [Source:HGNC Symbol;Acc:HGNC:25022]	protein_coding	1602.62	1675.72	1460.79	1699.5	1674.89	1622.91
ENSG00000057935.14	MTA3	metastasis associated 1 family member 3 [Source:HGNC Symbol;Acc:HGNC:23784]	protein_coding	715.108	617.445	688.309	648.702	651.698	618.781
ENSG00000058056.10	USP13	ubiquitin specific peptidase 13 [Source:HGNC Symbol;Acc:HGNC:12611]	protein_coding	744.086	864.25	776.071	1383.52	1261.22	1210.09
ENSG00000058063.16	ATP11B	ATPase phospholipid transporting 11B (putative) [Source:HGNC Symbol;Acc:HGNC:13553]	protein_coding	1307.49	2013.25	1550.5	2431.84	2439.8	2277.72
ENSG00000058085.15	LAMC2	laminin subunit gamma 2 [Source:HGNC Symbol;Acc:HGNC:6493]	protein_coding	7.06456	9.12501	5.20828	15.6466	16.0169	27.4097
ENSG00000058091.17	CDK14	cyclin dependent kinase 14 [Source:HGNC Symbol;Acc:HGNC:8883]	protein_coding	911.022	856.403	1007.76	1126.38	1169.28	798.585
ENSG00000058262.10	SEC61A1	SEC61 translocon subunit alpha 1 [Source:HGNC Symbol;Acc:HGNC:18276]	protein_coding	7500.75	6988.31	7160.57	5904.06	5668.75	5698.48
ENSG00000058272.19	PPP1R12A	protein phosphatase 1 regulatory subunit 12A [Source:HGNC Symbol;Acc:HGNC:7618]	protein_coding	1388.64	1390.12	1499.1	1167.12	1230.79	1370.11
ENSG00000058335.16	RASGRF1	Ras protein specific guanine nucleotide releasing factor 1 [Source:HGNC Symbol;Acc:HGNC:9875]	protein_coding	2.14235	7.74499	30.3112	22.6836	17.0853	9.65022
ENSG00000058404.20	CAMK2B	calcium/calmodulin dependent protein kinase II beta [Source:HGNC Symbol;Acc:HGNC:1461]	protein_coding	2.45481	2.46876	0.237739	2.16493	1.31897	0
ENSG00000058453.17	CROCC	ciliary rootlet coiled-coil, rootletin [Source:HGNC Symbol;Acc:HGNC:21299]	protein_coding	160.921	140.234	213.145	809.454	823.856	750.517
ENSG00000058600.16	POLR3E	RNA polymerase III subunit E [Source:HGNC Symbol;Acc:HGNC:30347]	protein_coding	1282.29	1384.13	1289.77	1876.03	1815.4	1633.2
ENSG00000058668.15	ATP2B4	ATPase plasma membrane Ca2+ transporting 4 [Source:HGNC Symbol;Acc:HGNC:817]	protein_coding	60.1385	85.2908	34.5432	36.605	38.1508	32.8092
ENSG00000058673.17	ZC3H11A	zinc finger CCCH-type containing 11A [Source:HGNC Symbol;Acc:HGNC:29093]	protein_coding	2301.76	2416.2	2113.32	2238.59	2045.21	2230.93
ENSG00000058729.11	RIOK2	RIO kinase 2 [Source:HGNC Symbol;Acc:HGNC:18999]	protein_coding	923.637	1098.98	930.317	983.318	1134.51	1152.55
ENSG00000058799.15	YIPF1	Yip1 domain family member 1 [Source:HGNC Symbol;Acc:HGNC:25231]	protein_coding	534.095	555.293	599.468	396.831	474.377	375.513
ENSG00000058804.12	NDC1	NDC1 transmembrane nucleoporin [Source:HGNC Symbol;Acc:HGNC:25525]	protein_coding	1220.17	1295.1	1375.18	1915.83	1899.08	1753.87
ENSG00000058866.15	DGKG	diacylglycerol kinase gamma [Source:HGNC Symbol;Acc:HGNC:2853]	protein_coding	0.315344	0	3.90112	0	0	0
ENSG00000059122.17	FLYWCH1	FLYWCH-type zinc finger 1 [Source:HGNC Symbol;Acc:HGNC:25404]	protein_coding	1183.85	1050.23	1249.31	958.986	783.101	887.426
ENSG00000059145.19	UNKL	unk like zinc finger [Source:HGNC Symbol;Acc:HGNC:14184]	protein_coding	331.172	190.85	282.813	577.476	488.514	637.684
ENSG00000059377.18	TBXAS1	thromboxane A synthase 1 [Source:HGNC Symbol;Acc:HGNC:11609]	protein_coding	60.2802	32.7176	32.7479	25.3052	32.4819	15.4611
ENSG00000059378.13	PARP12	poly(ADP-ribose) polymerase family member 12 [Source:HGNC Symbol;Acc:HGNC:21919]	protein_coding	6.06554	11.4428	15.0374	22.9119	20.1842	16.1106
ENSG00000059573.9	ALDH18A1	aldehyde dehydrogenase 18 family member A1 [Source:HGNC Symbol;Acc:HGNC:9722]	protein_coding	3645.52	3545.07	3610.77	4163.61	3892.76	4412.68
ENSG00000059588.10	TARBP1	TAR (HIV-1) RNA binding protein 1 [Source:HGNC Symbol;Acc:HGNC:11568]	protein_coding	1972.1	1973.19	1796.9	2072.65	2414.11	2333.79
ENSG00000059691.12	GATB	glutamyl-tRNA amidotransferase subunit B [Source:HGNC Symbol;Acc:HGNC:8849]	protein_coding	1138.35	917.531	947.36	1129.68	1111.49	998.442
ENSG00000059728.11	MXD1	MAX dimerization protein 1 [Source:HGNC Symbol;Acc:HGNC:6761]	protein_coding	168.23	173.454	149.668	108.665	126.037	124.413
ENSG00000059758.8	CDK17	cyclin dependent kinase 17 [Source:HGNC Symbol;Acc:HGNC:8750]	protein_coding	494.078	554.17	624.698	665.995	646.881	786.983
ENSG00000059769.20	DNAJC25	DnaJ heat shock protein family (Hsp40) member C25 [Source:HGNC Symbol;Acc:HGNC:34187]	protein_coding	206.242	241.801	222.622	223.033	195.681	186.513
ENSG00000059804.16	SLC2A3	solute carrier family 2 member 3 [Source:HGNC Symbol;Acc:HGNC:11007]	protein_coding	186.963	149.316	176.444	412.357	306.099	482.282
ENSG00000059915.17	PSD	pleckstrin and Sec7 domain containing [Source:HGNC Symbol;Acc:HGNC:9507]	protein_coding	32.4181	38.9452	39.8293	17.397	35.6412	27.8623
ENSG00000060069.17	CTDP1	CTD phosphatase subunit 1 [Source:HGNC Symbol;Acc:HGNC:2498]	protein_coding	992.091	965.998	879.296	959.965	970.862	941.444
ENSG00000060138.13	YBX3	Y-box binding protein 3 [Source:HGNC Symbol;Acc:HGNC:2428]	protein_coding	5200.89	5488.49	5317.8	7320.28	6809.65	6869.4
ENSG00000060140.9	STYK1	serine/threonine/tyrosine kinase 1 [Source:HGNC Symbol;Acc:HGNC:18889]	protein_coding	0	0	1.09775	0.959815	0	0
ENSG00000060237.19	WNK1	WNK lysine deficient protein kinase 1 [Source:HGNC Symbol;Acc:HGNC:14540]	protein_coding	4011.27	5269.62	4256.17	4295.31	4438.05	4281.52
ENSG00000060303.5	RPS17P5	ribosomal protein S17 pseudogene 5 [Source:HGNC Symbol;Acc:HGNC:21352]	processed_pseudogene	0	0	0	0	0	0
ENSG00000060339.14	CCAR1	cell division cycle and apoptosis regulator 1 [Source:HGNC Symbol;Acc:HGNC:24236]	protein_coding	2507.36	2824.99	2889.9	2616.65	2595.9	2060.31
ENSG00000060491.17	OGFR	opioid growth factor receptor [Source:HGNC Symbol;Acc:HGNC:15768]	protein_coding	2239.69	2369.58	2250.35	2353.17	2145.85	2069.22
ENSG00000060558.4	GNA15	G protein subunit alpha 15 [Source:HGNC Symbol;Acc:HGNC:4383]	protein_coding	1402.08	1405.09	1357.72	1049.27	1042.09	1058.66
ENSG00000060566.14	CREB3L3	cAMP responsive element binding protein 3 like 3 [Source:HGNC Symbol;Acc:HGNC:18855]	protein_coding	0.887044	2.87422	0	0	0.382878	0
ENSG00000060642.11	PIGV	phosphatidylinositol glycan anchor biosynthesis class V [Source:HGNC Symbol;Acc:HGNC:26031]	protein_coding	0	12.4977	4.41653	11.6685	0	2.8699
ENSG00000060656.20	PTPRU	protein tyrosine phosphatase receptor type U [Source:HGNC Symbol;Acc:HGNC:9683]	protein_coding	45.9629	3.44079	37.2261	22.8391	14.3039	31.3336
ENSG00000060688.13	SNRNP40	small nuclear ribonucleoprotein U5 subunit 40 [Source:HGNC Symbol;Acc:HGNC:30857]	protein_coding	1761.19	1824.04	1781.56	1810.61	1793.21	1926.66
ENSG00000060709.15	RIMBP2	RIMS binding protein 2 [Source:HGNC Symbol;Acc:HGNC:30339]	protein_coding	1012.74	1025.8	1067.18	1680.17	1411.86	1348.84
ENSG00000060718.22	COL11A1	collagen type XI alpha 1 chain [Source:HGNC Symbol;Acc:HGNC:2186]	protein_coding	0	0	0	0	0	0
ENSG00000060749.16	QSER1	glutamine and serine rich 1 [Source:HGNC Symbol;Acc:HGNC:26154]	protein_coding	69.5292	372.972	261.696	133.6	205.717	212.867
ENSG00000060762.19	MPC1	mitochondrial pyruvate carrier 1 [Source:HGNC Symbol;Acc:HGNC:21606]	protein_coding	1070.66	1015.82	1036.78	1035.19	934.145	930.404
ENSG00000060971.19	ACAA1	acetyl-CoA acyltransferase 1 [Source:HGNC Symbol;Acc:HGNC:82]	protein_coding	2156.11	2001.57	2191.4	1766.91	1691.41	1749.6
ENSG00000060982.15	BCAT1	branched chain amino acid transaminase 1 [Source:HGNC Symbol;Acc:HGNC:976]	protein_coding	484.902	879.07	639.857	1988.02	2332.96	2187.62
ENSG00000061273.18	HDAC7	histone deacetylase 7 [Source:HGNC Symbol;Acc:HGNC:14067]	protein_coding	339.717	422.642	367.943	338.665	316.763	435.762
ENSG00000061337.15	LZTS1	leucine zipper tumor suppressor 1 [Source:HGNC Symbol;Acc:HGNC:13861]	protein_coding	3.35733	1.92735	1.10006	3.842	4.52215	1.9406
ENSG00000061455.11	PRDM6	PR/SET domain 6 [Source:HGNC Symbol;Acc:HGNC:9350]	protein_coding	0	0	0	0	0	0
ENSG00000061492.12	WNT8A	Wnt family member 8A [Source:HGNC Symbol;Acc:HGNC:12788]	protein_coding	0	0	0	0	0	0
ENSG00000061656.11	SPAG4	sperm associated antigen 4 [Source:HGNC Symbol;Acc:HGNC:11214]	protein_coding	97.2796	123.107	127.326	51.9574	73.4617	68.3503
ENSG00000061676.15	NCKAP1	NCK associated protein 1 [Source:HGNC Symbol;Acc:HGNC:7666]	protein_coding	1.76051	4.54854	1.72956	0.754328	3.00553	3.05734
ENSG00000061794.13	MRPS35	mitochondrial ribosomal protein S35 [Source:HGNC Symbol;Acc:HGNC:16635]	protein_coding	1885.87	1855.7	1806.8	2154.81	2290.35	2276.74
ENSG00000061918.14	GUCY1B1	guanylate cyclase 1 soluble subunit beta 1 [Source:HGNC Symbol;Acc:HGNC:4687]	protein_coding	1.18426	0	0	0	0.955978	1.73953
ENSG00000061936.10	SFSWAP	splicing factor SWAP [Source:HGNC Symbol;Acc:HGNC:10790]	protein_coding	480.666	454.855	379.053	500.982	580.446	438.095
ENSG00000061938.20	TNK2	tyrosine kinase non receptor 2 [Source:HGNC Symbol;Acc:HGNC:19297]	protein_coding	679.466	651.21	545.423	1043.31	1138.4	1121.62
ENSG00000061987.16	MON2	MON2 homolog, regulator of endosome-to-Golgi trafficking [Source:HGNC Symbol;Acc:HGNC:29177]	protein_coding	992.205	1184.87	908.892	875.782	995.331	963.125
ENSG00000062038.15	CDH3	cadherin 3 [Source:HGNC Symbol;Acc:HGNC:1762]	protein_coding	2.7888	7.90496	4.4475	4.58687	7.08653	10.7075
ENSG00000062096.15	ARSF	arylsulfatase F [Source:HGNC Symbol;Acc:HGNC:721]	protein_coding	0	0	0	0	0	0
ENSG00000062194.16	GPBP1	GC-rich promoter binding protein 1 [Source:HGNC Symbol;Acc:HGNC:29520]	protein_coding	1815.65	1675.17	1746.24	1729.21	1709.37	1556.8
ENSG00000062282.15	DGAT2	diacylglycerol O-acyltransferase 2 [Source:HGNC Symbol;Acc:HGNC:16940]	protein_coding	278.158	281.807	263.357	406.543	456.222	403.495
ENSG00000062370.17	ZNF112	zinc finger protein 112 [Source:HGNC Symbol;Acc:HGNC:12892]	protein_coding	0	0	0	0	0	0
ENSG00000062485.19	CS	citrate synthase [Source:HGNC Symbol;Acc:HGNC:2422]	protein_coding	6945.42	7461.56	6995.43	9029.65	8981.91	8978.29
ENSG00000062524.16	LTK	leukocyte receptor tyrosine kinase [Source:HGNC Symbol;Acc:HGNC:6721]	protein_coding	427.861	418.699	367.471	168.622	153.436	154.786
ENSG00000062582.14	MRPS24	mitochondrial ribosomal protein S24 [Source:HGNC Symbol;Acc:HGNC:14510]	protein_coding	1963.8	1872.43	1850.88	2174.3	2048.04	2098.34
ENSG00000062598.18	ELMO2	engulfment and cell motility 2 [Source:HGNC Symbol;Acc:HGNC:17233]	protein_coding	987.344	968.946	926.331	963.95	955.322	951.225
ENSG00000062650.20	WAPL	WAPL cohesin release factor [Source:HGNC Symbol;Acc:HGNC:23293]	protein_coding	1331.14	1308.97	1199.31	1221.83	1530.79	1295.09
ENSG00000062716.13	VMP1	vacuole membrane protein 1 [Source:HGNC Symbol;Acc:HGNC:29559]	protein_coding	4092.44	3728.75	4109.44	3239.54	3441.81	3163.52
ENSG00000062725.10	APPBP2	amyloid beta precursor protein binding protein 2 [Source:HGNC Symbol;Acc:HGNC:622]	protein_coding	409.184	641.743	675.05	510.015	613.184	704.977
ENSG00000062822.15	POLD1	DNA polymerase delta 1, catalytic subunit [Source:HGNC Symbol;Acc:HGNC:9175]	protein_coding	924.546	805.514	847.824	958.007	715.139	918.02
ENSG00000063015.20	SEZ6	seizure related 6 homolog [Source:HGNC Symbol;Acc:HGNC:15955]	protein_coding	0.474372	4.55325	0.93305	0	2.12977	0
ENSG00000063046.18	EIF4B	eukaryotic translation initiation factor 4B [Source:HGNC Symbol;Acc:HGNC:3285]	protein_coding	3735.22	4410.12	4203.69	4633.44	4569.81	5027.41
ENSG00000063127.16	SLC6A16	solute carrier family 6 member 16 [Source:HGNC Symbol;Acc:HGNC:13622]	protein_coding	38.4627	22.6131	12.6946	43.6257	7.15481	29.0467
ENSG00000063169.11	BICRA	BRD4 interacting chromatin remodeling complex associated protein [Source:HGNC Symbol;Acc:HGNC:4332]	protein_coding	504.346	506.168	448.316	333.598	377.691	343.687
ENSG00000063176.16	SPHK2	sphingosine kinase 2 [Source:HGNC Symbol;Acc:HGNC:18859]	protein_coding	1301.38	1327.38	1280.34	1183.28	1167.97	1105.97
ENSG00000063177.13	RPL18	ribosomal protein L18 [Source:HGNC Symbol;Acc:HGNC:10310]	protein_coding	39890.9	37050.3	38488.1	39121.3	37513.1	38129.2
ENSG00000063180.9	CA11	carbonic anhydrase 11 [Source:HGNC Symbol;Acc:HGNC:1370]	protein_coding	201.684	157.064	121.092	78.4403	58.1883	96.416
ENSG00000063241.8	ISOC2	isochorismatase domain containing 2 [Source:HGNC Symbol;Acc:HGNC:26278]	protein_coding	2574.98	2482.89	2628.55	2701.3	2511.99	2360.41
ENSG00000063244.13	U2AF2	U2 small nuclear RNA auxiliary factor 2 [Source:HGNC Symbol;Acc:HGNC:23156]	protein_coding	7998.74	7734.29	7721.36	8208.06	7824.85	8035.88
ENSG00000063245.15	EPN1	epsin 1 [Source:HGNC Symbol;Acc:HGNC:21604]	protein_coding	1723.76	1932.96	1809.93	1972.02	1690.18	1633.26
ENSG00000063322.15	MED29	mediator complex subunit 29 [Source:HGNC Symbol;Acc:HGNC:23074]	protein_coding	1003.17	1028.09	905.391	905.454	867.999	930.14
ENSG00000063438.19	AHRR	aryl-hydrocarbon receptor repressor [Source:HGNC Symbol;Acc:HGNC:346]	protein_coding	262.596	299.542	279.817	495.56	384.777	441.879
ENSG00000063587.15	ZNF275	zinc finger protein 275 [Source:HGNC Symbol;Acc:HGNC:13069]	protein_coding	23.6757	28.7281	29.618	60.1544	106.382	36.3955
ENSG00000063601.17	MTMR1	myotubularin related protein 1 [Source:HGNC Symbol;Acc:HGNC:7449]	protein_coding	914.534	1060.94	1048.17	1077.59	992.007	1000.46
ENSG00000063660.9	GPC1	glypican 1 [Source:HGNC Symbol;Acc:HGNC:4449]	protein_coding	0	3.40492	1.95282	4.91416	3.52093	3.35525
ENSG00000063761.16	ADCK1	aarF domain containing kinase 1 [Source:HGNC Symbol;Acc:HGNC:19038]	protein_coding	126.923	135.371	146.447	131.69	142.575	134.098
ENSG00000063854.13	HAGH	hydroxyacylglutathione hydrolase [Source:HGNC Symbol;Acc:HGNC:4805]	protein_coding	736.713	750.82	671.951	598.907	692.67	687.081
ENSG00000063978.16	RNF4	ring finger protein 4 [Source:HGNC Symbol;Acc:HGNC:10067]	protein_coding	3675.49	3655.49	3654.33	3363.7	3610.43	3642.84
ENSG00000064012.22	CASP8	caspase 8 [Source:HGNC Symbol;Acc:HGNC:1509]	protein_coding	566.572	599.406	705.53	711.461	568.265	527.503
ENSG00000064042.18	LIMCH1	LIM and calponin homology domains 1 [Source:HGNC Symbol;Acc:HGNC:29191]	protein_coding	0	0	0	0.958514	0	0
ENSG00000064102.15	INTS13	integrator complex subunit 13 [Source:HGNC Symbol;Acc:HGNC:20174]	protein_coding	904.365	997.327	976.396	1434.78	1414.34	1432.11
ENSG00000064115.11	TM7SF3	transmembrane 7 superfamily member 3 [Source:HGNC Symbol;Acc:HGNC:23049]	protein_coding	5045.2	5103.63	4975.38	3299.12	3214.9	3312.23
ENSG00000064195.7	DLX3	distal-less homeobox 3 [Source:HGNC Symbol;Acc:HGNC:2916]	protein_coding	0	0	0	0	0	0
ENSG00000064199.7	SPA17	sperm autoantigenic protein 17 [Source:HGNC Symbol;Acc:HGNC:11210]	protein_coding	15.832	84.6791	20.5666	34.748	35.497	47.0622
ENSG00000064201.16	TSPAN32	tetraspanin 32 [Source:HGNC Symbol;Acc:HGNC:13410]	protein_coding	0	0	2.20097	0	0.903936	0
ENSG00000064205.11	CCN5	cellular communication network factor 5 [Source:HGNC Symbol;Acc:HGNC:12770]	protein_coding	0	1.92772	0	0	0	0
ENSG00000064218.5	DMRT3	doublesex and mab-3 related transcription factor 3 [Source:HGNC Symbol;Acc:HGNC:13909]	protein_coding	1.12173	0	0	0	0	0.970019
ENSG00000064225.12	ST3GAL6	ST3 beta-galactoside alpha-2,3-sialyltransferase 6 [Source:HGNC Symbol;Acc:HGNC:18080]	protein_coding	837.521	999.235	950.197	1310.8	1410.03	1208.66
ENSG00000064270.13	ATP2C2	ATPase secretory pathway Ca2+ transporting 2 [Source:HGNC Symbol;Acc:HGNC:29103]	protein_coding	0	0	0	3.90717	0.444013	0
ENSG00000064300.9	NGFR	nerve growth factor receptor [Source:HGNC Symbol;Acc:HGNC:7809]	protein_coding	1.76056	1.53515	0.876741	4.55456	2.16059	7.71934
ENSG00000064309.15	CDON	cell adhesion associated, oncogene regulated [Source:HGNC Symbol;Acc:HGNC:17104]	protein_coding	261.003	245.128	133.158	130.834	127.211	144.362
ENSG00000064313.12	TAF2	TATA-box binding protein associated factor 2 [Source:HGNC Symbol;Acc:HGNC:11536]	protein_coding	849.943	868.451	965.477	815.037	997.538	933.909
ENSG00000064393.16	HIPK2	homeodomain interacting protein kinase 2 [Source:HGNC Symbol;Acc:HGNC:14402]	protein_coding	1004.51	1533.82	1319.25	921.969	1024.55	919.168
ENSG00000064419.13	TNPO3	transportin 3 [Source:HGNC Symbol;Acc:HGNC:17103]	protein_coding	2504.46	2679.09	2637.95	2681.36	2709.55	2623.66
ENSG00000064489.23	BORCS8-MEF2B	BORCS8-MEF2B readthrough [Source:HGNC Symbol;Acc:HGNC:39979]	protein_coding	233.586	204.503	231.523	171.344	184.208	154.133
ENSG00000064490.14	RFXANK	regulatory factor X associated ankyrin containing protein [Source:HGNC Symbol;Acc:HGNC:9987]	protein_coding	2575.35	2285.39	2230.67	2024.34	1950.75	1937.49
ENSG00000064545.15	TMEM161A	transmembrane protein 161A [Source:HGNC Symbol;Acc:HGNC:26020]	protein_coding	1088.35	1109.64	1125.8	1343.18	1105.12	1209.21
ENSG00000064547.14	LPAR2	lysophosphatidic acid receptor 2 [Source:HGNC Symbol;Acc:HGNC:3168]	protein_coding	414.347	421.749	388.447	444.645	356.385	373.77
ENSG00000064601.20	CTSA	cathepsin A [Source:HGNC Symbol;Acc:HGNC:9251]	protein_coding	97.6191	117.891	40.0328	89.1026	127.725	30.9426
ENSG00000064607.17	SUGP2	SURP and G-patch domain containing 2 [Source:HGNC Symbol;Acc:HGNC:18641]	protein_coding	7839.47	7745.19	8025.25	6035.31	6738.35	6596.68
ENSG00000064651.14	SLC12A2	solute carrier family 12 member 2 [Source:HGNC Symbol;Acc:HGNC:10911]	protein_coding	420.064	447.816	321.234	541.305	470.861	481.982
ENSG00000064652.11	SNX24	sorting nexin 24 [Source:HGNC Symbol;Acc:HGNC:21533]	protein_coding	0	5.98711	3.43933	8.96121	10.3786	5.64368
ENSG00000064655.19	EYA2	EYA transcriptional coactivator and phosphatase 2 [Source:HGNC Symbol;Acc:HGNC:3520]	protein_coding	4.52971	7.79931	6.68633	376.765	370.912	431.043
ENSG00000064666.15	CNN2	calponin 2 [Source:HGNC Symbol;Acc:HGNC:2156]	protein_coding	7541.7	7273.15	7805.06	4653.15	4477.99	4585.59
ENSG00000064687.13	ABCA7	ATP binding cassette subfamily A member 7 [Source:HGNC Symbol;Acc:HGNC:37]	protein_coding	236.392	239.214	211.651	81.8781	102.431	147.468
ENSG00000064692.20	SNCAIP	synuclein alpha interacting protein [Source:HGNC Symbol;Acc:HGNC:11139]	protein_coding	95.3394	63.2313	61.6497	206.02	199.05	216.422
ENSG00000064703.13	DDX20	DEAD-box helicase 20 [Source:HGNC Symbol;Acc:HGNC:2743]	protein_coding	760.051	754.704	773.969	801.204	728.145	690.9
ENSG00000064726.10	BTBD1	BTB domain containing 1 [Source:HGNC Symbol;Acc:HGNC:1120]	protein_coding	2886.17	3044.3	3090.16	3059.01	3016.21	3095.21
ENSG00000064763.11	FAR2	fatty acyl-CoA reductase 2 [Source:HGNC Symbol;Acc:HGNC:25531]	protein_coding	0	0	1.53558	1.35547	0	0.492163
ENSG00000064787.13	BCAS1	brain enriched myelin associated protein 1 [Source:HGNC Symbol;Acc:HGNC:974]	protein_coding	37.0711	23.1319	34.2345	77.2369	122.377	98.5886
ENSG00000064835.11	POU1F1	POU class 1 homeobox 1 [Source:HGNC Symbol;Acc:HGNC:9210]	protein_coding	0	0	0	0	0	0
ENSG00000064886.14	CHI3L2	chitinase 3 like 2 [Source:HGNC Symbol;Acc:HGNC:1933]	protein_coding	407.046	359.517	376.882	1137.98	1106.36	1038.2
ENSG00000064932.16	SBNO2	strawberry notch homolog 2 [Source:HGNC Symbol;Acc:HGNC:29158]	protein_coding	1637.07	1606.49	1616.13	1423.77	1312.34	1458.35
ENSG00000064933.18	PMS1	PMS1 homolog 1, mismatch repair system component [Source:HGNC Symbol;Acc:HGNC:9121]	protein_coding	368.795	355.235	304.135	411.022	402.689	447.043
ENSG00000064961.19	HMG20B	high mobility group 20B [Source:HGNC Symbol;Acc:HGNC:5002]	protein_coding	4076.63	3836.78	3880.65	3232.1	3036.42	2955.76
ENSG00000064989.13	CALCRL	calcitonin receptor like receptor [Source:HGNC Symbol;Acc:HGNC:16709]	protein_coding	129.586	153.488	114.034	157.962	123.782	143.669
ENSG00000064995.18	TAF11	TATA-box binding protein associated factor 11 [Source:HGNC Symbol;Acc:HGNC:11544]	protein_coding	1077.5	1045.18	1072.61	1079.92	1085.83	1106.76
ENSG00000064999.15	ANKS1A	ankyrin repeat and sterile alpha motif domain containing 1A [Source:HGNC Symbol;Acc:HGNC:20961]	protein_coding	246.569	283.047	272.22	252.212	268.715	274.133
ENSG00000065000.19	AP3D1	adaptor related protein complex 3 subunit delta 1 [Source:HGNC Symbol;Acc:HGNC:568]	protein_coding	2200.59	1995.17	2113.92	1871.86	1728.93	1854.55
ENSG00000065029.15	ZNF76	zinc finger protein 76 [Source:HGNC Symbol;Acc:HGNC:13149]	protein_coding	1044.64	891.307	1104.79	1012.75	960.173	1091.67
ENSG00000065054.14	SLC9A3R2	SLC9A3 regulator 2 [Source:HGNC Symbol;Acc:HGNC:11076]	protein_coding	8.06157	5.5198	7.92224	6.033	6.89505	6.18644
ENSG00000065057.9	NTHL1	nth like DNA glycosylase 1 [Source:HGNC Symbol;Acc:HGNC:8028]	protein_coding	1127.28	1095.83	1006.22	1418.23	1394.49	1346.86
ENSG00000065060.17	UHRF1BP1	UHRF1 binding protein 1 [Source:HGNC Symbol;Acc:HGNC:21216]	protein_coding	505.821	657.334	583.363	712.849	687.673	576.965
ENSG00000065150.21	IPO5	importin 5 [Source:HGNC Symbol;Acc:HGNC:6402]	protein_coding	5880.22	6201.76	5979.24	7006.86	6547.88	6832.88
ENSG00000065154.12	OAT	ornithine aminotransferase [Source:HGNC Symbol;Acc:HGNC:8091]	protein_coding	3.36179	0	8.82728	0	0	0.967323
ENSG00000065183.16	WDR3	WD repeat domain 3 [Source:HGNC Symbol;Acc:HGNC:12755]	protein_coding	1489.84	1680.72	1349.95	1974.66	1962.58	2426.79
ENSG00000065243.20	PKN2	protein kinase N2 [Source:HGNC Symbol;Acc:HGNC:9406]	protein_coding	469.052	617.508	691.749	581.227	394.484	413.333
ENSG00000065268.11	WDR18	WD repeat domain 18 [Source:HGNC Symbol;Acc:HGNC:17956]	protein_coding	153.468	162.451	160.92	247.667	163.465	312.712
ENSG00000065308.5	TRAM2	translocation associated membrane protein 2 [Source:HGNC Symbol;Acc:HGNC:16855]	protein_coding	1034.06	1093.82	1091.07	876.513	767.062	858.148
ENSG00000065320.9	NTN1	netrin 1 [Source:HGNC Symbol;Acc:HGNC:8029]	protein_coding	340.904	304.541	315.373	177.384	182.55	153.789
ENSG00000065325.13	GLP2R	glucagon like peptide 2 receptor [Source:HGNC Symbol;Acc:HGNC:4325]	protein_coding	0	0	0	0	0	0
ENSG00000065328.17	MCM10	minichromosome maintenance 10 replication initiation factor [Source:HGNC Symbol;Acc:HGNC:18043]	protein_coding	219.581	200.906	188.949	182.486	448.595	298.889
ENSG00000065357.20	DGKA	diacylglycerol kinase alpha [Source:HGNC Symbol;Acc:HGNC:2849]	protein_coding	1172.86	1489.78	1333.98	733.547	945.372	894.882
ENSG00000065361.16	ERBB3	erb-b2 receptor tyrosine kinase 3 [Source:HGNC Symbol;Acc:HGNC:3431]	protein_coding	0	2.31585	0	0	1.33328	4.39457
ENSG00000065371.17	ROPN1	rhophilin associated tail protein 1 [Source:HGNC Symbol;Acc:HGNC:17692]	protein_coding	0	0	0	0	0	0
ENSG00000065413.20	ANKRD44	ankyrin repeat domain 44 [Source:HGNC Symbol;Acc:HGNC:25259]	protein_coding	1045.74	622.255	668.681	758.071	1545.74	938.207
ENSG00000065427.15	KARS1	lysyl-tRNA synthetase 1 [Source:HGNC Symbol;Acc:HGNC:6215]	protein_coding	948.014	906.342	1009.09	1027.9	1197.93	1243.65
ENSG00000065457.11	ADAT1	adenosine deaminase tRNA specific 1 [Source:HGNC Symbol;Acc:HGNC:228]	protein_coding	408.867	565.663	456.329	403.063	372.394	335.192
ENSG00000065485.20	PDIA5	protein disulfide isomerase family A member 5 [Source:HGNC Symbol;Acc:HGNC:24811]	protein_coding	713.63	787.545	747.777	823.198	837.573	838.307
ENSG00000065491.8	TBC1D22B	TBC1 domain family member 22B [Source:HGNC Symbol;Acc:HGNC:21602]	protein_coding	849.394	783.379	779.208	700.14	661.801	664.792
ENSG00000065518.8	NDUFB4	NADH:ubiquinone oxidoreductase subunit B4 [Source:HGNC Symbol;Acc:HGNC:7699]	protein_coding	4004.61	3809.12	4027.89	4343.03	4441.92	4549.54
ENSG00000065526.12	SPEN	spen family transcriptional repressor [Source:HGNC Symbol;Acc:HGNC:17575]	protein_coding	2096.44	2097.23	1814.81	2020.66	1885.97	1710.03
ENSG00000065534.19	MYLK	myosin light chain kinase [Source:HGNC Symbol;Acc:HGNC:7590]	protein_coding	4.61543	3.30743	4.53975	0.992018	3.72831	6.99153
ENSG00000065548.18	ZC3H15	zinc finger CCCH-type containing 15 [Source:HGNC Symbol;Acc:HGNC:29528]	protein_coding	2363.2	2373.37	2452.64	2466.16	2696.38	2682.45
ENSG00000065559.15	MAP2K4	mitogen-activated protein kinase kinase 4 [Source:HGNC Symbol;Acc:HGNC:6844]	protein_coding	609.628	726.596	573.759	774.395	827.213	745.059
ENSG00000065600.13	PACC1	proton activated chloride channel 1 [Source:HGNC Symbol;Acc:HGNC:25593]	protein_coding	281.08	296.823	226.259	259.166	301.652	330.631
ENSG00000065609.14	SNAP91	synaptosome associated protein 91 [Source:HGNC Symbol;Acc:HGNC:14986]	protein_coding	0	0	0	1.0631	2.95883	0.536228
ENSG00000065613.15	SLK	STE20 like kinase [Source:HGNC Symbol;Acc:HGNC:11088]	protein_coding	614.526	653.875	714.416	864.686	1055.86	947.481
ENSG00000065615.14	CYB5R4	cytochrome b5 reductase 4 [Source:HGNC Symbol;Acc:HGNC:20147]	protein_coding	956.109	1055.11	1081.72	939.007	985.468	1086.91
ENSG00000065618.21	COL17A1	collagen type XVII alpha 1 chain [Source:HGNC Symbol;Acc:HGNC:2194]	protein_coding	0	0	0	0	0	0
ENSG00000065621.15	GSTO2	glutathione S-transferase omega 2 [Source:HGNC Symbol;Acc:HGNC:23064]	protein_coding	10.1487	22.5037	11.3837	12.6846	11.5456	7.0409
ENSG00000065665.21	SEC61A2	SEC61 translocon subunit alpha 2 [Source:HGNC Symbol;Acc:HGNC:17702]	protein_coding	354.403	377.069	326.452	334.195	449.844	230.571
ENSG00000065675.15	PRKCQ	protein kinase C theta [Source:HGNC Symbol;Acc:HGNC:9410]	protein_coding	0	0	0	0	0	0.972265
ENSG00000065717.15	TLE2	TLE family member 2, transcriptional corepressor [Source:HGNC Symbol;Acc:HGNC:11838]	protein_coding	8.23238	4.33104	23.1152	4.06736	5.74281	3.56345
ENSG00000065802.12	ASB1	ankyrin repeat and SOCS box containing 1 [Source:HGNC Symbol;Acc:HGNC:16011]	protein_coding	971.604	941.676	804.282	1073.47	1076.54	1226.86
ENSG00000065809.14	FAM107B	family with sequence similarity 107 member B [Source:HGNC Symbol;Acc:HGNC:23726]	protein_coding	5707.56	6054.69	5989.26	3193.75	3340.63	3149.43
ENSG00000065833.9	ME1	malic enzyme 1 [Source:HGNC Symbol;Acc:HGNC:6983]	protein_coding	391.683	433.599	450.158	697.348	621.093	643.389
ENSG00000065882.16	TBC1D1	TBC1 domain family member 1 [Source:HGNC Symbol;Acc:HGNC:11578]	protein_coding	1448.63	1680.57	1422.81	1516.34	1465.48	1210.01
ENSG00000065883.16	CDK13	cyclin dependent kinase 13 [Source:HGNC Symbol;Acc:HGNC:1733]	protein_coding	1055.9	1100.13	1111.13	1108.64	1022.38	1032.52
ENSG00000065911.13	MTHFD2	methylenetetrahydrofolate dehydrogenase (NADP+ dependent) 2, methenyltetrahydrofolate cyclohydrolase [Source:HGNC Symbol;Acc:HGNC:7434]	protein_coding	4614.9	4582.91	4669.63	5569.46	5463.8	5761.59
ENSG00000065923.10	SLC9A7	solute carrier family 9 member A7 [Source:HGNC Symbol;Acc:HGNC:17123]	protein_coding	1362.41	1007.25	951.609	1241.44	1042.15	1032.37
ENSG00000065970.9	FOXJ2	forkhead box J2 [Source:HGNC Symbol;Acc:HGNC:24818]	protein_coding	450.684	399.033	426.555	448.953	447.288	400.884
ENSG00000065978.19	YBX1	Y-box binding protein 1 [Source:HGNC Symbol;Acc:HGNC:8014]	protein_coding	34366.8	35049.8	34486.3	39825.3	38838.9	40905.7
ENSG00000065989.16	PDE4A	phosphodiesterase 4A [Source:HGNC Symbol;Acc:HGNC:8780]	protein_coding	101.045	106.081	87.6163	278.438	288.84	232.085
ENSG00000066027.12	PPP2R5A	protein phosphatase 2 regulatory subunit B'alpha [Source:HGNC Symbol;Acc:HGNC:9309]	protein_coding	1190.14	1154.11	1155.21	1434.53	1194.6	1194.81
ENSG00000066032.19	CTNNA2	catenin alpha 2 [Source:HGNC Symbol;Acc:HGNC:2510]	protein_coding	1003.09	952.944	985.305	766.273	749.389	787.595
ENSG00000066044.15	ELAVL1	ELAV like RNA binding protein 1 [Source:HGNC Symbol;Acc:HGNC:3312]	protein_coding	3583.43	3468.5	3387.93	3885.15	3899.51	3864.54
ENSG00000066056.14	TIE1	tyrosine kinase with immunoglobulin like and EGF like domains 1 [Source:HGNC Symbol;Acc:HGNC:11809]	protein_coding	58.6678	46.0445	32.2419	231.692	363.904	179.807
ENSG00000066084.13	DIP2B	disco interacting protein 2 homolog B [Source:HGNC Symbol;Acc:HGNC:29284]	protein_coding	806.696	972.285	910.833	1162.9	1168.85	1045.53
ENSG00000066117.15	SMARCD1	SWI/SNF related, matrix associated, actin dependent regulator of chromatin, subfamily d, member 1 [Source:HGNC Symbol;Acc:HGNC:11106]	protein_coding	2956.56	2935.43	2753.99	2379.57	2417.06	2392.22
ENSG00000066135.13	KDM4A	lysine demethylase 4A [Source:HGNC Symbol;Acc:HGNC:22978]	protein_coding	1724.96	1732.34	1535.99	1135.67	1054.89	1078.09
ENSG00000066136.20	NFYC	nuclear transcription factor Y subunit gamma [Source:HGNC Symbol;Acc:HGNC:7806]	protein_coding	1938.43	1836.39	1952.83	1792.66	1759.69	1892.31
ENSG00000066185.13	ZMYND12	zinc finger MYND-type containing 12 [Source:HGNC Symbol;Acc:HGNC:21192]	protein_coding	18.5709	29.9958	22.9172	42.0602	11.9625	35.6612
ENSG00000066230.12	SLC9A3	solute carrier family 9 member A3 [Source:HGNC Symbol;Acc:HGNC:11073]	protein_coding	323.592	273.825	341.714	385.832	320.325	320.329
ENSG00000066248.15	NGEF	neuronal guanine nucleotide exchange factor [Source:HGNC Symbol;Acc:HGNC:7807]	protein_coding	0	1.0006	0	1.03725	0.800105	0.978895
ENSG00000066279.19	ASPM	assembly factor for spindle microtubules [Source:HGNC Symbol;Acc:HGNC:19048]	protein_coding	629.879	910.015	982.16	1224.81	1178.02	1217.43
ENSG00000066294.15	CD84	CD84 molecule [Source:HGNC Symbol;Acc:HGNC:1704]	protein_coding	49.784	88.8214	100.219	156.583	136.978	97.2317
ENSG00000066322.15	ELOVL1	ELOVL fatty acid elongase 1 [Source:HGNC Symbol;Acc:HGNC:14418]	protein_coding	1305.12	1297.75	1374.31	1535.17	1445.47	1521.57
ENSG00000066336.12	SPI1	Spi-1 proto-oncogene [Source:HGNC Symbol;Acc:HGNC:11241]	protein_coding	209.443	223.041	225.434	184.912	242.781	191.651
ENSG00000066379.15	POLR1H	RNA polymerase I subunit H [Source:HGNC Symbol;Acc:HGNC:13182]	protein_coding	747.485	695.34	734.878	880.287	791.076	798.973
ENSG00000066382.17	MPPED2	metallophosphoesterase domain containing 2 [Source:HGNC Symbol;Acc:HGNC:1180]	protein_coding	0	0	0	0	0	1.94453
ENSG00000066405.13	CLDN18	claudin 18 [Source:HGNC Symbol;Acc:HGNC:2039]	protein_coding	0	0.96385	0	7.69708	6.33043	1.93855
ENSG00000066422.5	ZBTB11	zinc finger and BTB domain containing 11 [Source:HGNC Symbol;Acc:HGNC:16740]	protein_coding	774.634	871.43	869.226	826.806	967.794	852.429
ENSG00000066427.24	ATXN3	ataxin 3 [Source:HGNC Symbol;Acc:HGNC:7106]	protein_coding	398.288	306.868	254.285	278.676	385.936	353.901
ENSG00000066455.13	GOLGA5	golgin A5 [Source:HGNC Symbol;Acc:HGNC:4428]	protein_coding	675.71	604.766	586.19	610.126	520.92	603.686
ENSG00000066468.23	FGFR2	fibroblast growth factor receptor 2 [Source:HGNC Symbol;Acc:HGNC:3689]	protein_coding	1.84178	0	1.81206	0.792298	0.743743	2.1102
ENSG00000066557.6	LRRC40	leucine rich repeat containing 40 [Source:HGNC Symbol;Acc:HGNC:26004]	protein_coding	673.689	689.863	617.601	846.034	784.581	745.617
ENSG00000066583.12	ISOC1	isochorismatase domain containing 1 [Source:HGNC Symbol;Acc:HGNC:24254]	protein_coding	825.063	862.433	808.798	1244.64	1183.32	1194.76
ENSG00000066629.18	EML1	EMAP like 1 [Source:HGNC Symbol;Acc:HGNC:3330]	protein_coding	0.979285	0.877192	4.84619	15.8928	30.7804	0
ENSG00000066651.20	TRMT11	tRNA methyltransferase 11 homolog [Source:HGNC Symbol;Acc:HGNC:21080]	protein_coding	1022.25	899.157	893.497	1343.04	1284.85	1297.93
ENSG00000066654.14	THUMPD1	THUMP domain containing 1 [Source:HGNC Symbol;Acc:HGNC:23807]	protein_coding	925.174	884.189	957.905	1076.28	961.367	1027.97
ENSG00000066697.15	MSANTD3	Myb/SANT DNA binding domain containing 3 [Source:HGNC Symbol;Acc:HGNC:23370]	protein_coding	193.165	191.156	129.724	225.622	134.454	152.467
ENSG00000066735.14	KIF26A	kinesin family member 26A [Source:HGNC Symbol;Acc:HGNC:20226]	protein_coding	1.0416	0	1.22512	13.4042	5.89316	4.32283
ENSG00000066739.12	ATG2B	autophagy related 2B [Source:HGNC Symbol;Acc:HGNC:20187]	protein_coding	394.993	612.644	477.504	341.126	325.697	301.493
ENSG00000066777.9	ARFGEF1	ADP ribosylation factor guanine nucleotide exchange factor 1 [Source:HGNC Symbol;Acc:HGNC:15772]	protein_coding	1021.05	1221.56	1100.96	1014.56	743.421	788.434
ENSG00000066813.14	ACSM2B	acyl-CoA synthetase medium chain family member 2B [Source:HGNC Symbol;Acc:HGNC:30931]	protein_coding	0	0	0	0	0.918153	0.958297
ENSG00000066827.16	ZFAT	zinc finger and AT-hook domain containing [Source:HGNC Symbol;Acc:HGNC:19899]	protein_coding	2004.53	1894.03	2006.5	1407.09	1119.03	1242
ENSG00000066855.16	MTFR1	mitochondrial fission regulator 1 [Source:HGNC Symbol;Acc:HGNC:29510]	protein_coding	463.553	462.777	533.735	404.634	418.081	568.319
ENSG00000066923.18	STAG3	stromal antigen 3 [Source:HGNC Symbol;Acc:HGNC:11356]	protein_coding	451.17	383.111	442.904	880.05	940.101	891.213
ENSG00000066926.12	FECH	ferrochelatase [Source:HGNC Symbol;Acc:HGNC:3647]	protein_coding	566.607	555.804	541.534	425.506	471.81	447.997
ENSG00000066933.16	MYO9A	myosin IXA [Source:HGNC Symbol;Acc:HGNC:7608]	protein_coding	460.089	601.307	546.759	316.905	357.769	484.269
ENSG00000067048.17	DDX3Y	DEAD-box helicase 3 Y-linked [Source:HGNC Symbol;Acc:HGNC:2699]	protein_coding	28.4859	15.9789	6.99973	12.2274	13.8304	2.05657
ENSG00000067057.18	PFKP	phosphofructokinase, platelet [Source:HGNC Symbol;Acc:HGNC:8878]	protein_coding	5275.82	5728.79	5520.7	8138.96	7888.87	8061.77
ENSG00000067064.12	IDI1	isopentenyl-diphosphate delta isomerase 1 [Source:HGNC Symbol;Acc:HGNC:5387]	protein_coding	396.9	331.866	415.344	619.852	510.074	533.274
ENSG00000067066.17	SP100	SP100 nuclear antigen [Source:HGNC Symbol;Acc:HGNC:11206]	protein_coding	3052.59	2999.51	3281.94	3363.25	3482.26	3604.86
ENSG00000067082.15	KLF6	Kruppel like factor 6 [Source:HGNC Symbol;Acc:HGNC:2235]	protein_coding	1143.62	1138.78	1035.38	1549.45	1306.26	1259.47
ENSG00000067113.17	PLPP1	phospholipid phosphatase 1 [Source:HGNC Symbol;Acc:HGNC:9228]	protein_coding	147.351	198.506	132.797	107.359	141.873	156.165
ENSG00000067141.17	NEO1	neogenin 1 [Source:HGNC Symbol;Acc:HGNC:7754]	protein_coding	74.269	62.7349	23.1394	33.1795	27.7113	29.8893
ENSG00000067167.8	TRAM1	translocation associated membrane protein 1 [Source:HGNC Symbol;Acc:HGNC:20568]	protein_coding	5279.13	5814.51	5655.53	3427.1	3567.54	3562.32
ENSG00000067177.15	PHKA1	phosphorylase kinase regulatory subunit alpha 1 [Source:HGNC Symbol;Acc:HGNC:8925]	protein_coding	3.69715	0	3.16025	0	0	3.68529
ENSG00000067182.8	TNFRSF1A	TNF receptor superfamily member 1A [Source:HGNC Symbol;Acc:HGNC:11916]	protein_coding	48.0776	66.6539	41.8525	48.3132	52.4803	26.2265
ENSG00000067191.16	CACNB1	calcium voltage-gated channel auxiliary subunit beta 1 [Source:HGNC Symbol;Acc:HGNC:1401]	protein_coding	528.22	451.528	507.537	559.133	445.272	376.502
ENSG00000067208.14	EVI5	ecotropic viral integration site 5 [Source:HGNC Symbol;Acc:HGNC:3501]	protein_coding	22.6075	3.46328	1.6939	40.3627	43.8384	24.6639
ENSG00000067221.14	STOML1	stomatin like 1 [Source:HGNC Symbol;Acc:HGNC:14560]	protein_coding	292.286	270.157	242.292	282.014	292.779	263.5
ENSG00000067225.19	PKM	pyruvate kinase M1/2 [Source:HGNC Symbol;Acc:HGNC:9021]	protein_coding	44216.1	43341.8	43167.6	50222.4	47592.5	49422.1
ENSG00000067248.10	DHX29	DExH-box helicase 29 [Source:HGNC Symbol;Acc:HGNC:15815]	protein_coding	697.39	655.252	666.493	797.408	629.479	614.019
ENSG00000067334.14	DNTTIP2	deoxynucleotidyltransferase terminal interacting protein 2 [Source:HGNC Symbol;Acc:HGNC:24013]	protein_coding	1487.2	1419.54	1514.78	1810.95	1894.18	1868.18
ENSG00000067365.15	METTL22	methyltransferase like 22 [Source:HGNC Symbol;Acc:HGNC:28368]	protein_coding	351.411	380.637	413.937	447.875	560.556	510.685
ENSG00000067369.14	TP53BP1	tumor protein p53 binding protein 1 [Source:HGNC Symbol;Acc:HGNC:11999]	protein_coding	1139.34	1116.16	1196.39	1105.85	1057.64	877.594
ENSG00000067445.21	TRO	trophinin [Source:HGNC Symbol;Acc:HGNC:12326]	protein_coding	0	0	0	9.51381	4.96998	0.891815
ENSG00000067533.6	RRP15	ribosomal RNA processing 15 homolog [Source:HGNC Symbol;Acc:HGNC:24255]	protein_coding	565.181	640.258	584.288	773.158	916.208	956.695
ENSG00000067560.14	RHOA	ras homolog family member A [Source:HGNC Symbol;Acc:HGNC:667]	protein_coding	14893.5	14568.2	14348.8	14142.8	13868	14004.8
ENSG00000067596.12	DHX8	DEAH-box helicase 8 [Source:HGNC Symbol;Acc:HGNC:2749]	protein_coding	1253.52	1592.72	1361.53	1265.29	1090.17	1394.98
ENSG00000067601.8	PMS2P4	PMS1 homolog 2, mismatch repair system component pseudogene 4 [Source:HGNC Symbol;Acc:HGNC:9129]	transcribed_unprocessed_pseudogene	181.036	157.155	142.307	141.998	126.107	122.896
ENSG00000067606.17	PRKCZ	protein kinase C zeta [Source:HGNC Symbol;Acc:HGNC:9412]	protein_coding	0.608971	0	1.70449	7.83384	8.98635	16.1009
ENSG00000067646.12	ZFY	zinc finger protein Y-linked [Source:HGNC Symbol;Acc:HGNC:12870]	protein_coding	2.63779	0	1.73069	4.71961	1.48579	0
ENSG00000067704.10	IARS2	isoleucyl-tRNA synthetase 2, mitochondrial [Source:HGNC Symbol;Acc:HGNC:29685]	protein_coding	2730.07	2737.35	2790.7	3435.16	3398.02	3546.11
ENSG00000067715.14	SYT1	synaptotagmin 1 [Source:HGNC Symbol;Acc:HGNC:11509]	protein_coding	0	0	0	0	0	0
ENSG00000067798.16	NAV3	neuron navigator 3 [Source:HGNC Symbol;Acc:HGNC:15998]	protein_coding	6.43061	31.49	22.5736	26.9345	33.7393	19.9036
ENSG00000067829.19	IDH3G	isocitrate dehydrogenase (NAD(+)) 3 non-catalytic subunit gamma [Source:HGNC Symbol;Acc:HGNC:5386]	protein_coding	2131.01	2037.1	1988.42	2167.84	2082.92	2154.65
ENSG00000067836.13	ROGDI	rogdi atypical leucine zipper [Source:HGNC Symbol;Acc:HGNC:29478]	protein_coding	482.688	353.355	414.665	508.636	354.955	405.879
ENSG00000067840.12	PDZD4	PDZ domain containing 4 [Source:HGNC Symbol;Acc:HGNC:21167]	protein_coding	0	0	0	0.958514	0	0
ENSG00000067842.17	ATP2B3	ATPase plasma membrane Ca2+ transporting 3 [Source:HGNC Symbol;Acc:HGNC:816]	protein_coding	0	3.62308	0.446493	0	2.96355	0
ENSG00000067900.8	ROCK1	Rho associated coiled-coil containing protein kinase 1 [Source:HGNC Symbol;Acc:HGNC:10251]	protein_coding	1639.35	1780.68	1686.88	1613.16	1612.92	1608
ENSG00000067955.15	CBFB	core-binding factor subunit beta [Source:HGNC Symbol;Acc:HGNC:1539]	protein_coding	1873.96	2265.54	2265.7	1810.6	1723	1961.99
ENSG00000067992.16	PDK3	pyruvate dehydrogenase kinase 3 [Source:HGNC Symbol;Acc:HGNC:8811]	protein_coding	377.33	595.401	489.935	667.872	417.358	419.731
ENSG00000068001.14	HYAL2	hyaluronidase 2 [Source:HGNC Symbol;Acc:HGNC:5321]	protein_coding	530.241	525.983	517.265	550.253	512.984	638.914
ENSG00000068024.17	HDAC4	histone deacetylase 4 [Source:HGNC Symbol;Acc:HGNC:14063]	protein_coding	149.447	321.866	269.685	375.725	244.765	213.945
ENSG00000068028.17	RASSF1	Ras association domain family member 1 [Source:HGNC Symbol;Acc:HGNC:9882]	protein_coding	1757.44	1642.56	1737.98	1650.93	1603.42	1478.52
ENSG00000068078.20	FGFR3	fibroblast growth factor receptor 3 [Source:HGNC Symbol;Acc:HGNC:3690]	protein_coding	0	0	0	0	2.71489	0
ENSG00000068079.8	IFI35	interferon induced protein 35 [Source:HGNC Symbol;Acc:HGNC:5399]	protein_coding	316.333	297.13	390.638	319.677	430.528	371.777
ENSG00000068097.15	HEATR6	HEAT repeat containing 6 [Source:HGNC Symbol;Acc:HGNC:24076]	protein_coding	2.35408	10.5022	17.1614	14.3309	26.4609	18.9071
ENSG00000068120.15	COASY	Coenzyme A synthase [Source:HGNC Symbol;Acc:HGNC:29932]	protein_coding	3321.47	3111.27	3159.36	3282.18	3313.24	3467.43
ENSG00000068137.15	PLEKHH3	pleckstrin homology, MyTH4 and FERM domain containing H3 [Source:HGNC Symbol;Acc:HGNC:26105]	protein_coding	3945.78	4160.62	4204.42	3294.48	3129.31	3001.24
ENSG00000068305.17	MEF2A	myocyte enhancer factor 2A [Source:HGNC Symbol;Acc:HGNC:6993]	protein_coding	728.811	695.697	833.658	833.276	729.296	766.28
ENSG00000068308.14	OTUD5	OTU deubiquitinase 5 [Source:HGNC Symbol;Acc:HGNC:25402]	protein_coding	955.34	1015.92	1158.81	882.212	973.118	1017.03
ENSG00000068323.17	TFE3	transcription factor binding to IGHM enhancer 3 [Source:HGNC Symbol;Acc:HGNC:11752]	protein_coding	1107.47	1032.74	992.022	1113.1	1031.09	975.772
ENSG00000068354.16	TBC1D25	TBC1 domain family member 25 [Source:HGNC Symbol;Acc:HGNC:8092]	protein_coding	607.342	694.426	699.87	595.543	525.128	685.707
ENSG00000068366.20	ACSL4	acyl-CoA synthetase long chain family member 4 [Source:HGNC Symbol;Acc:HGNC:3571]	protein_coding	886.776	1076.43	1113.69	1200.21	1315.77	1088.2
ENSG00000068383.19	INPP5A	inositol polyphosphate-5-phosphatase A [Source:HGNC Symbol;Acc:HGNC:6076]	protein_coding	120.985	102.049	106.332	160.175	166.335	175.852
ENSG00000068394.11	GPKOW	G-patch domain and KOW motifs [Source:HGNC Symbol;Acc:HGNC:30677]	protein_coding	844.874	784.037	820.089	922.363	912.035	923.589
ENSG00000068400.13	GRIPAP1	GRIP1 associated protein 1 [Source:HGNC Symbol;Acc:HGNC:18706]	protein_coding	1947.06	2062.86	1972.49	1837.86	1755.33	1739.2
ENSG00000068438.15	FTSJ1	FtsJ RNA 2'-O-methyltransferase 1 [Source:HGNC Symbol;Acc:HGNC:13254]	protein_coding	1306	1411.67	1502.96	1563.07	1467.94	1530.47
ENSG00000068489.13	PRR11	proline rich 11 [Source:HGNC Symbol;Acc:HGNC:25619]	protein_coding	711.081	690.983	827.756	860.802	908.956	834.378
ENSG00000068615.19	REEP1	receptor accessory protein 1 [Source:HGNC Symbol;Acc:HGNC:25786]	protein_coding	8.2931	6.32888	6.79974	30.9944	37.8943	32.1408
ENSG00000068650.18	ATP11A	ATPase phospholipid transporting 11A [Source:HGNC Symbol;Acc:HGNC:13552]	protein_coding	1547.41	2126.57	1927.08	1906.03	1601.91	1905.14
ENSG00000068654.16	POLR1A	RNA polymerase I subunit A [Source:HGNC Symbol;Acc:HGNC:17264]	protein_coding	1285.46	1649.15	1510.69	1859.35	1741.49	1930.79
ENSG00000068697.7	LAPTM4A	lysosomal protein transmembrane 4 alpha [Source:HGNC Symbol;Acc:HGNC:6924]	protein_coding	1376.68	1429.52	1438.7	1099.74	1074.69	1045.97
ENSG00000068724.17	TTC7A	tetratricopeptide repeat domain 7A [Source:HGNC Symbol;Acc:HGNC:19750]	protein_coding	2394.31	2201.8	2241.76	2273.71	2243.47	2004.58
ENSG00000068745.15	IP6K2	inositol hexakisphosphate kinase 2 [Source:HGNC Symbol;Acc:HGNC:17313]	protein_coding	2663.42	2566.89	2542.27	2114.74	2005.36	2055.23
ENSG00000068781.21	STON1-GTF2A1L	STON1-GTF2A1L readthrough [Source:HGNC Symbol;Acc:HGNC:30651]	protein_coding	4.47654	0	0	0	0	0
ENSG00000068784.13	SRBD1	S1 RNA binding domain 1 [Source:HGNC Symbol;Acc:HGNC:25521]	protein_coding	695.633	789.227	791.287	784.612	1000.88	790.17
ENSG00000068796.19	KIF2A	kinesin family member 2A [Source:HGNC Symbol;Acc:HGNC:6318]	protein_coding	507.57	526.418	511.448	594.864	612.394	528.81
ENSG00000068831.19	RASGRP2	RAS guanyl releasing protein 2 [Source:HGNC Symbol;Acc:HGNC:9879]	protein_coding	450.761	443.944	537.511	324.926	283.02	333.83
ENSG00000068878.15	PSME4	proteasome activator subunit 4 [Source:HGNC Symbol;Acc:HGNC:20635]	protein_coding	1868.41	1734.22	1941.36	1844.72	1992.52	1701.62
ENSG00000068885.15	IFT80	intraflagellar transport 80 [Source:HGNC Symbol;Acc:HGNC:29262]	protein_coding	612.719	648.72	732.849	736.027	699.533	980.892
ENSG00000068903.20	SIRT2	sirtuin 2 [Source:HGNC Symbol;Acc:HGNC:10886]	protein_coding	1242.62	1181.9	1348.45	891.276	885.016	905.17
ENSG00000068912.14	ERLEC1	endoplasmic reticulum lectin 1 [Source:HGNC Symbol;Acc:HGNC:25222]	protein_coding	1261.18	1337.75	1267.3	1168.6	1046.52	1048.42
ENSG00000068971.14	PPP2R5B	protein phosphatase 2 regulatory subunit B'beta [Source:HGNC Symbol;Acc:HGNC:9310]	protein_coding	283.094	292.764	309.522	321.559	291.36	301.056
ENSG00000068976.14	PYGM	glycogen phosphorylase, muscle associated [Source:HGNC Symbol;Acc:HGNC:9726]	protein_coding	34.0799	27.5904	24.4415	13.359	10.4533	21.174
ENSG00000068985.5	PAGE1	PAGE family member 1 [Source:HGNC Symbol;Acc:HGNC:4107]	protein_coding	0	0	0	0	0	0
ENSG00000069011.16	PITX1	paired like homeodomain 1 [Source:HGNC Symbol;Acc:HGNC:9004]	protein_coding	7.43628	6.40188	11.4286	8.23141	6.00471	2.75501
ENSG00000069018.19	TRPC7	transient receptor potential cation channel subfamily C member 7 [Source:HGNC Symbol;Acc:HGNC:20754]	protein_coding	1.11914	0	0	0	0	0
ENSG00000069020.18	MAST4	microtubule associated serine/threonine kinase family member 4 [Source:HGNC Symbol;Acc:HGNC:19037]	protein_coding	1.74599	9.79531	0.801854	37.0453	24.4169	20.799
ENSG00000069122.19	ADGRF5	adhesion G protein-coupled receptor F5 [Source:HGNC Symbol;Acc:HGNC:19030]	protein_coding	0	0	0	0.958514	0	0
ENSG00000069188.17	SDK2	sidekick cell adhesion molecule 2 [Source:HGNC Symbol;Acc:HGNC:19308]	protein_coding	0.653436	0	0	1.65122	3.0892	0.566334
ENSG00000069206.15	ADAM7	ADAM metallopeptidase domain 7 [Source:HGNC Symbol;Acc:HGNC:214]	protein_coding	0	0	0	0	0	0
ENSG00000069248.12	NUP133	nucleoporin 133 [Source:HGNC Symbol;Acc:HGNC:18016]	protein_coding	780.78	826.693	740.449	1155.89	1176.35	998.219
ENSG00000069275.13	NUCKS1	nuclear casein kinase and cyclin dependent kinase substrate 1 [Source:HGNC Symbol;Acc:HGNC:29923]	protein_coding	5087.5	5455.44	4441.91	4801.09	4340.05	5970.64
ENSG00000069329.18	VPS35	VPS35 retromer complex component [Source:HGNC Symbol;Acc:HGNC:13487]	protein_coding	2594.14	2695.55	2764.97	2467.04	2127.32	2331.51
ENSG00000069345.12	DNAJA2	DnaJ heat shock protein family (Hsp40) member A2 [Source:HGNC Symbol;Acc:HGNC:14884]	protein_coding	1976.74	2088.14	1869.38	2188.5	2201.32	2234.31
ENSG00000069399.15	BCL3	BCL3 transcription coactivator [Source:HGNC Symbol;Acc:HGNC:998]	protein_coding	1259.62	1083.4	1250.34	1136.55	1145.56	1124.78
ENSG00000069424.15	KCNAB2	potassium voltage-gated channel subfamily A regulatory beta subunit 2 [Source:HGNC Symbol;Acc:HGNC:6229]	protein_coding	5469.03	5364.08	5727.92	7755.7	7251.81	7475.18
ENSG00000069431.12	ABCC9	ATP binding cassette subfamily C member 9 [Source:HGNC Symbol;Acc:HGNC:60]	protein_coding	0	0	0	0	0	0
ENSG00000069482.7	GAL	galanin and GMAP prepropeptide [Source:HGNC Symbol;Acc:HGNC:4114]	protein_coding	0	0	0	0	0	0
ENSG00000069493.15	CLEC2D	C-type lectin domain family 2 member D [Source:HGNC Symbol;Acc:HGNC:14351]	protein_coding	75.6962	60.3271	103.663	39.8248	49.5841	35.5532
ENSG00000069509.6	FUNDC1	FUN14 domain containing 1 [Source:HGNC Symbol;Acc:HGNC:28746]	protein_coding	383.848	368.755	371.157	413.549	448.977	442.555
ENSG00000069535.14	MAOB	monoamine oxidase B [Source:HGNC Symbol;Acc:HGNC:6834]	protein_coding	0	0	0	0	0	0
ENSG00000069667.16	RORA	RAR related orphan receptor A [Source:HGNC Symbol;Acc:HGNC:10258]	protein_coding	355.885	399.905	398.578	904.931	874.095	940.027
ENSG00000069696.7	DRD4	dopamine receptor D4 [Source:HGNC Symbol;Acc:HGNC:3025]	protein_coding	7.83176	0	7.71929	4.83648	2.70725	1.92669
ENSG00000069702.11	TGFBR3	transforming growth factor beta receptor 3 [Source:HGNC Symbol;Acc:HGNC:11774]	protein_coding	8.95292	11.5644	6.59967	28.8064	31.6577	25.2351
ENSG00000069764.10	PLA2G10	phospholipase A2 group X [Source:HGNC Symbol;Acc:HGNC:9029]	protein_coding	0	0	0	0	0	0
ENSG00000069812.11	HES2	hes family bHLH transcription factor 2 [Source:HGNC Symbol;Acc:HGNC:16005]	protein_coding	0	13.9086	32.2244	10.3639	13.0283	7.51816
ENSG00000069849.11	ATP1B3	ATPase Na+/K+ transporting subunit beta 3 [Source:HGNC Symbol;Acc:HGNC:806]	protein_coding	3237.24	3168.18	2597.64	4296.99	4461.41	5420.26
ENSG00000069869.17	NEDD4	NEDD4 E3 ubiquitin protein ligase [Source:HGNC Symbol;Acc:HGNC:7727]	protein_coding	264.885	290.507	273.662	176.806	190.28	162.779
ENSG00000069943.10	PIGB	phosphatidylinositol glycan anchor biosynthesis class B [Source:HGNC Symbol;Acc:HGNC:8959]	protein_coding	316.333	360.544	359.943	349.902	290.896	344.917
ENSG00000069956.13	MAPK6	mitogen-activated protein kinase 6 [Source:HGNC Symbol;Acc:HGNC:6879]	protein_coding	2345.58	2581.05	2390.02	3165.1	3024.27	3300.19
ENSG00000069966.19	GNB5	G protein subunit beta 5 [Source:HGNC Symbol;Acc:HGNC:4401]	protein_coding	627.966	586.484	598.252	511.737	501.259	525.205
ENSG00000069974.16	RAB27A	RAB27A, member RAS oncogene family [Source:HGNC Symbol;Acc:HGNC:9766]	protein_coding	1857.15	1828.13	1737.2	1305.67	1172.4	1195.86
ENSG00000069998.12	HDHD5	haloacid dehalogenase like hydrolase domain containing 5 [Source:HGNC Symbol;Acc:HGNC:1843]	protein_coding	1544.23	1368.31	1524.85	1978.5	1868.27	1960.93
ENSG00000070010.19	UFD1	ubiquitin recognition factor in ER associated degradation 1 [Source:HGNC Symbol;Acc:HGNC:12520]	protein_coding	1919.72	1913.08	2437.01	2056.43	2097.19	2387.88
ENSG00000070018.9	LRP6	LDL receptor related protein 6 [Source:HGNC Symbol;Acc:HGNC:6698]	protein_coding	53.1412	15.8018	7.17899	1.25285	3.12256	5.86506
ENSG00000070019.5	GUCY2C	guanylate cyclase 2C [Source:HGNC Symbol;Acc:HGNC:4688]	protein_coding	7.83237	7.70747	8.80194	6.7285	0	2.9078
ENSG00000070031.4	SCT	secretin [Source:HGNC Symbol;Acc:HGNC:10607]	protein_coding	0	0.963858	0	0	0	0
ENSG00000070047.13	PHRF1	PHD and ring finger domains 1 [Source:HGNC Symbol;Acc:HGNC:24351]	protein_coding	1943.75	2076.47	2009.05	2039.99	1853.75	1834.76
ENSG00000070061.16	ELP1	elongator complex protein 1 [Source:HGNC Symbol;Acc:HGNC:5959]	protein_coding	1422.78	1318.1	1203.47	1584.4	1363.25	1325.75
ENSG00000070081.17	NUCB2	nucleobindin 2 [Source:HGNC Symbol;Acc:HGNC:8044]	protein_coding	1451.67	1473.31	1470.19	836.757	772.721	785.86
ENSG00000070087.14	PFN2	profilin 2 [Source:HGNC Symbol;Acc:HGNC:8882]	protein_coding	55.3741	57.392	114.75	190.663	188.521	161.672
ENSG00000070159.14	PTPN3	protein tyrosine phosphatase non-receptor type 3 [Source:HGNC Symbol;Acc:HGNC:9655]	protein_coding	858.571	689.545	698.614	969.115	1059.9	926.567
ENSG00000070182.21	SPTB	spectrin beta, erythrocytic [Source:HGNC Symbol;Acc:HGNC:11274]	protein_coding	20.8665	19.6326	23.0157	62.1979	44.9085	36.8739
ENSG00000070190.13	DAPP1	dual adaptor of phosphotyrosine and 3-phosphoinositides 1 [Source:HGNC Symbol;Acc:HGNC:16500]	protein_coding	1846.47	1987.27	1966.07	1373.11	1261.81	1278.48
ENSG00000070193.5	FGF10	fibroblast growth factor 10 [Source:HGNC Symbol;Acc:HGNC:3666]	protein_coding	0	0	0	0	0	0
ENSG00000070214.16	SLC44A1	solute carrier family 44 member 1 [Source:HGNC Symbol;Acc:HGNC:18798]	protein_coding	1182.92	1363.47	1183.64	935.403	962.377	1002.9
ENSG00000070269.14	TMEM260	transmembrane protein 260 [Source:HGNC Symbol;Acc:HGNC:20185]	protein_coding	237.024	257.387	346.171	274.932	342.972	407.783
ENSG00000070366.14	SMG6	SMG6 nonsense mediated mRNA decay factor [Source:HGNC Symbol;Acc:HGNC:17809]	protein_coding	1462.29	1530.18	1268.2	1488.47	1443.22	1779.06
ENSG00000070367.16	EXOC5	exocyst complex component 5 [Source:HGNC Symbol;Acc:HGNC:10696]	protein_coding	1438.55	1698.13	1467.59	1785.08	1582.85	1523.03
ENSG00000070371.16	CLTCL1	clathrin heavy chain like 1 [Source:HGNC Symbol;Acc:HGNC:2093]	protein_coding	7.28875	16.8778	8.23506	3.67672	29.3162	7.50291
ENSG00000070388.11	FGF22	fibroblast growth factor 22 [Source:HGNC Symbol;Acc:HGNC:3679]	protein_coding	2.63322	0.817523	0.935486	0	1.06166	1.95186
ENSG00000070404.10	FSTL3	follistatin like 3 [Source:HGNC Symbol;Acc:HGNC:3973]	protein_coding	662.696	584.746	600.921	1123.55	1139.38	1067.11
ENSG00000070413.20	DGCR2	DiGeorge syndrome critical region gene 2 [Source:HGNC Symbol;Acc:HGNC:2845]	protein_coding	1079.51	1138.55	1148.26	931.078	967.002	947.659
ENSG00000070423.18	RNF126	ring finger protein 126 [Source:HGNC Symbol;Acc:HGNC:21151]	protein_coding	2302.15	2370.62	2460.44	3196.59	2780.06	2869.26
ENSG00000070444.15	MNT	MAX network transcriptional repressor [Source:HGNC Symbol;Acc:HGNC:7188]	protein_coding	636.496	655.512	807.876	758.554	731.282	602.013
ENSG00000070476.15	ZXDC	ZXD family zinc finger C [Source:HGNC Symbol;Acc:HGNC:28160]	protein_coding	386.965	401.781	436.889	409.977	370.672	393.811
ENSG00000070495.15	JMJD6	jumonji domain containing 6, arginine demethylase and lysine hydroxylase [Source:HGNC Symbol;Acc:HGNC:19355]	protein_coding	331.656	176.048	261.247	166.933	231.417	122.993
ENSG00000070501.12	POLB	DNA polymerase beta [Source:HGNC Symbol;Acc:HGNC:9174]	protein_coding	581.231	632.953	636.701	629.812	639.521	688.92
ENSG00000070526.15	ST6GALNAC1	ST6 N-acetylgalactosaminide alpha-2,6-sialyltransferase 1 [Source:HGNC Symbol;Acc:HGNC:23614]	protein_coding	0	0	0	0	0	0
ENSG00000070540.13	WIPI1	WD repeat domain, phosphoinositide interacting 1 [Source:HGNC Symbol;Acc:HGNC:25471]	protein_coding	771.644	874.733	787.362	637.327	636.633	659.472
ENSG00000070601.10	FRMPD1	FERM and PDZ domain containing 1 [Source:HGNC Symbol;Acc:HGNC:29159]	protein_coding	41.5959	44.7315	35.9873	47.819	28.2697	31.3391
ENSG00000070610.14	GBA2	glucosylceramidase beta 2 [Source:HGNC Symbol;Acc:HGNC:18986]	protein_coding	1782.51	1764.35	1822.93	1420.31	1637.19	1432.46
ENSG00000070614.15	NDST1	N-deacetylase and N-sulfotransferase 1 [Source:HGNC Symbol;Acc:HGNC:7680]	protein_coding	2077.12	2089.2	2393.17	1828.59	1575.61	1595.47
ENSG00000070669.17	ASNS	asparagine synthetase (glutamine-hydrolyzing) [Source:HGNC Symbol;Acc:HGNC:753]	protein_coding	1273.1	1373.06	1384.4	2021.6	2195.95	1966.04
ENSG00000070718.12	AP3M2	adaptor related protein complex 3 subunit mu 2 [Source:HGNC Symbol;Acc:HGNC:570]	protein_coding	1774.02	1756.99	1818.99	2161.87	2035.93	2077.74
ENSG00000070729.14	CNGB1	cyclic nucleotide gated channel subunit beta 1 [Source:HGNC Symbol;Acc:HGNC:2151]	protein_coding	0.531373	1.77065	0	0.599092	1.65997	0
ENSG00000070731.11	ST6GALNAC2	ST6 N-acetylgalactosaminide alpha-2,6-sialyltransferase 2 [Source:HGNC Symbol;Acc:HGNC:10867]	protein_coding	2.61336	1.7303	3.88083	1.69135	0	4.46757
ENSG00000070748.19	CHAT	choline O-acetyltransferase [Source:HGNC Symbol;Acc:HGNC:1912]	protein_coding	0	0	0	0	0	0
ENSG00000070756.17	PABPC1	poly(A) binding protein cytoplasmic 1 [Source:HGNC Symbol;Acc:HGNC:8554]	protein_coding	53908.2	52414.6	52175	45371	46585.3	45942.4
ENSG00000070759.17	TESK2	testis associated actin remodelling kinase 2 [Source:HGNC Symbol;Acc:HGNC:11732]	protein_coding	186.723	161.607	178.838	146.866	148.971	127.002
ENSG00000070761.8	CFAP20	cilia and flagella associated protein 20 [Source:HGNC Symbol;Acc:HGNC:29523]	protein_coding	858.634	1056.62	988.927	1053.5	879.89	1018.51
ENSG00000070770.10	CSNK2A2	casein kinase 2 alpha 2 [Source:HGNC Symbol;Acc:HGNC:2459]	protein_coding	1016.95	947.366	971.719	963.893	1092.97	1049.95
ENSG00000070778.13	PTPN21	protein tyrosine phosphatase non-receptor type 21 [Source:HGNC Symbol;Acc:HGNC:9651]	protein_coding	1.21805	3.32302	1.1977	0	8.52346	3.15611
ENSG00000070785.17	EIF2B3	eukaryotic translation initiation factor 2B subunit gamma [Source:HGNC Symbol;Acc:HGNC:3259]	protein_coding	737.62	701.143	787.193	1100.4	1050.89	1021.03
ENSG00000070808.16	CAMK2A	calcium/calmodulin dependent protein kinase II alpha [Source:HGNC Symbol;Acc:HGNC:1460]	protein_coding	0	0	1.10546	0	0.899863	0
ENSG00000070814.22	TCOF1	treacle ribosome biogenesis factor 1 [Source:HGNC Symbol;Acc:HGNC:11654]	protein_coding	1579.15	1536.22	1356.2	1860.14	1776.26	1748.25
ENSG00000070831.17	CDC42	cell division cycle 42 [Source:HGNC Symbol;Acc:HGNC:1736]	protein_coding	7662.11	7820.87	7481.45	7716.58	8032.68	8131.03
ENSG00000070882.13	OSBPL3	oxysterol binding protein like 3 [Source:HGNC Symbol;Acc:HGNC:16370]	protein_coding	1301.26	1227.72	1310.3	1154.09	1509.76	1202.09
ENSG00000070886.12	EPHA8	EPH receptor A8 [Source:HGNC Symbol;Acc:HGNC:3391]	protein_coding	0	0	0	0	0	0
ENSG00000070915.10	SLC12A3	solute carrier family 12 member 3 [Source:HGNC Symbol;Acc:HGNC:10912]	protein_coding	2.87432	0	0	21.7611	2.51426	0
ENSG00000070950.10	RAD18	RAD18 E3 ubiquitin protein ligase [Source:HGNC Symbol;Acc:HGNC:18278]	protein_coding	649.835	750.003	571.429	741.757	755.611	823.401
ENSG00000070961.16	ATP2B1	ATPase plasma membrane Ca2+ transporting 1 [Source:HGNC Symbol;Acc:HGNC:814]	protein_coding	460.901	571.827	498.943	600.934	690.797	494.959
ENSG00000070985.13	TRPM5	transient receptor potential cation channel subfamily M member 5 [Source:HGNC Symbol;Acc:HGNC:14323]	protein_coding	0	0	0	0	0	0
ENSG00000071051.14	NCK2	NCK adaptor protein 2 [Source:HGNC Symbol;Acc:HGNC:7665]	protein_coding	713.612	753.861	723.559	1071.1	1002.42	844.174
ENSG00000071054.16	MAP4K4	mitogen-activated protein kinase kinase kinase kinase 4 [Source:HGNC Symbol;Acc:HGNC:6866]	protein_coding	993.299	1106.35	1115.48	602.235	571.583	512.252
ENSG00000071073.13	MGAT4A	alpha-1,3-mannosyl-glycoprotein 4-beta-N-acetylglucosaminyltransferase A [Source:HGNC Symbol;Acc:HGNC:7047]	protein_coding	205.289	98.0273	174.302	84.4367	111.746	109.907
ENSG00000071082.11	RPL31	ribosomal protein L31 [Source:HGNC Symbol;Acc:HGNC:10334]	protein_coding	38689.7	36948.3	36110.8	34683.3	36070.1	40068.7
ENSG00000071127.17	WDR1	WD repeat domain 1 [Source:HGNC Symbol;Acc:HGNC:12754]	protein_coding	11884.2	12333.5	11719.8	11538.5	11136.9	11669.4
ENSG00000071189.21	SNX13	sorting nexin 13 [Source:HGNC Symbol;Acc:HGNC:21335]	protein_coding	336.074	540.659	572.959	417.074	382.641	443.936
ENSG00000071203.9	MS4A12	membrane spanning 4-domains A12 [Source:HGNC Symbol;Acc:HGNC:13370]	protein_coding	0	0	0	0	0	0
ENSG00000071205.12	ARHGAP10	Rho GTPase activating protein 10 [Source:HGNC Symbol;Acc:HGNC:26099]	protein_coding	412.851	367.501	392.116	485.259	487.996	500.627
ENSG00000071242.12	RPS6KA2	ribosomal protein S6 kinase A2 [Source:HGNC Symbol;Acc:HGNC:10431]	protein_coding	3.2015	1.28166	2.92591	3.23144	9.81564	15.126
ENSG00000071243.16	ING3	inhibitor of growth family member 3 [Source:HGNC Symbol;Acc:HGNC:14587]	protein_coding	604.132	621.747	574.898	641.256	572.938	582.33
ENSG00000071246.11	VASH1	vasohibin 1 [Source:HGNC Symbol;Acc:HGNC:19964]	protein_coding	92.4119	106.712	110.799	57.1292	29.8795	19.3478
ENSG00000071282.12	LMCD1	LIM and cysteine rich domains 1 [Source:HGNC Symbol;Acc:HGNC:6633]	protein_coding	448.635	458.212	451.156	319.911	303.347	321.305
ENSG00000071462.12	BUD23	BUD23 rRNA methyltransferase and ribosome maturation factor [Source:HGNC Symbol;Acc:HGNC:16405]	protein_coding	554.601	641.328	573.85	603.128	789.007	937.166
ENSG00000071537.14	SEL1L	SEL1L adaptor subunit of ERAD E3 ubiquitin ligase [Source:HGNC Symbol;Acc:HGNC:10717]	protein_coding	1441.18	1521.41	1272.64	1609.36	1331.32	1464.24
ENSG00000071539.14	TRIP13	thyroid hormone receptor interactor 13 [Source:HGNC Symbol;Acc:HGNC:12307]	protein_coding	966.488	927.844	931.938	1361.79	1203.89	1269.47
ENSG00000071553.18	ATP6AP1	ATPase H+ transporting accessory protein 1 [Source:HGNC Symbol;Acc:HGNC:868]	protein_coding	2090.49	1906.18	1953.38	2017.32	1795.61	1901.45
ENSG00000071564.17	TCF3	transcription factor 3 [Source:HGNC Symbol;Acc:HGNC:11633]	protein_coding	4768.98	4747.51	4578.56	4399.27	4494.03	4740.29
ENSG00000071575.11	TRIB2	tribbles pseudokinase 2 [Source:HGNC Symbol;Acc:HGNC:30809]	protein_coding	40.2019	52.5323	51.0594	40.8289	33.5047	37.0285
ENSG00000071626.17	DAZAP1	DAZ associated protein 1 [Source:HGNC Symbol;Acc:HGNC:2683]	protein_coding	2746.67	3430.72	2838.35	3654.76	3891.85	3905.89
ENSG00000071655.18	MBD3	methyl-CpG binding domain protein 3 [Source:HGNC Symbol;Acc:HGNC:6918]	protein_coding	2564.87	2454.4	2469.82	2699.73	2521.79	2374.59
ENSG00000071677.1	PRLH	prolactin releasing hormone [Source:HGNC Symbol;Acc:HGNC:17945]	protein_coding	0	0	0	0	0	0
ENSG00000071794.16	HLTF	helicase like transcription factor [Source:HGNC Symbol;Acc:HGNC:11099]	protein_coding	1886.58	1916.86	1880.11	2252.11	2177.51	2168.38
ENSG00000071859.15	FAM50A	family with sequence similarity 50 member A [Source:HGNC Symbol;Acc:HGNC:18786]	protein_coding	1624.22	1585.27	1522.07	1607.13	1544.76	1576.28
ENSG00000071889.17	FAM3A	FAM3 metabolism regulating signaling molecule A [Source:HGNC Symbol;Acc:HGNC:13749]	protein_coding	362.422	397.173	379.649	303.944	381.659	412.721
ENSG00000071894.17	CPSF1	cleavage and polyadenylation specific factor 1 [Source:HGNC Symbol;Acc:HGNC:2324]	protein_coding	5035.88	4923.58	5319.98	4311.12	4072.05	3789.48
ENSG00000071909.19	MYO3B	myosin IIIB [Source:HGNC Symbol;Acc:HGNC:15576]	protein_coding	41.7366	22.0112	22.8943	74.8124	41.6641	13.9899
ENSG00000071967.12	CYBRD1	cytochrome b reductase 1 [Source:HGNC Symbol;Acc:HGNC:20797]	protein_coding	973.415	915.424	919.872	917.689	965.872	1049.94
ENSG00000071991.9	CDH19	cadherin 19 [Source:HGNC Symbol;Acc:HGNC:1758]	protein_coding	0	0	0	0	0	0
ENSG00000071994.11	PDCD2	programmed cell death 2 [Source:HGNC Symbol;Acc:HGNC:8762]	protein_coding	1881.69	1874.83	1783.5	2389.15	2310.71	2293.34
ENSG00000072041.18	SLC6A15	solute carrier family 6 member 15 [Source:HGNC Symbol;Acc:HGNC:13621]	protein_coding	0	0	0	0	0	0
ENSG00000072042.13	RDH11	retinol dehydrogenase 11 [Source:HGNC Symbol;Acc:HGNC:17964]	protein_coding	1600.88	1664.48	1648.88	2315.92	2256.68	2423.82
ENSG00000072062.15	PRKACA	protein kinase cAMP-activated catalytic subunit alpha [Source:HGNC Symbol;Acc:HGNC:9380]	protein_coding	2361.12	2174.27	2296.51	1767.3	1753.52	1839.67
ENSG00000072071.16	ADGRL1	adhesion G protein-coupled receptor L1 [Source:HGNC Symbol;Acc:HGNC:20973]	protein_coding	185.092	225.084	153.601	291.935	242.539	200.649
ENSG00000072080.11	SPP2	secreted phosphoprotein 2 [Source:HGNC Symbol;Acc:HGNC:11256]	protein_coding	0	0	0	0	0	3.88906
ENSG00000072110.15	ACTN1	actinin alpha 1 [Source:HGNC Symbol;Acc:HGNC:163]	protein_coding	147.855	126.564	121.982	737.093	648.968	839.24
ENSG00000072121.17	ZFYVE26	zinc finger FYVE-type containing 26 [Source:HGNC Symbol;Acc:HGNC:20761]	protein_coding	1138.69	1314.3	1141.22	951.092	1003.06	950.637
ENSG00000072133.11	RPS6KA6	ribosomal protein S6 kinase A6 [Source:HGNC Symbol;Acc:HGNC:10435]	protein_coding	1.11923	1.92767	0	2.87975	0.904701	1.94213
ENSG00000072134.15	EPN2	epsin 2 [Source:HGNC Symbol;Acc:HGNC:18639]	protein_coding	166.359	184.854	170.283	278.188	254.028	248.619
ENSG00000072135.13	PTPN18	protein tyrosine phosphatase non-receptor type 18 [Source:HGNC Symbol;Acc:HGNC:9649]	protein_coding	2233.06	2219.48	2175.72	1433.86	1375.01	1285.44
ENSG00000072163.20	LIMS2	LIM zinc finger domain containing 2 [Source:HGNC Symbol;Acc:HGNC:16084]	protein_coding	0	0	0	0	0.708301	3.72665
ENSG00000072182.13	ASIC4	acid sensing ion channel subunit family member 4 [Source:HGNC Symbol;Acc:HGNC:21263]	protein_coding	0	0	1.31292	0	0	0.814024
ENSG00000072195.15	SPEG	striated muscle enriched protein kinase [Source:HGNC Symbol;Acc:HGNC:16901]	protein_coding	4.49807	1.85692	2.12315	6.17012	9.92948	1.86382
ENSG00000072201.14	LNX1	ligand of numb-protein X 1 [Source:HGNC Symbol;Acc:HGNC:6657]	protein_coding	10.6145	11.8564	17.65	34.7322	23.5614	54.9845
ENSG00000072210.19	ALDH3A2	aldehyde dehydrogenase 3 family member A2 [Source:HGNC Symbol;Acc:HGNC:403]	protein_coding	596.631	659.877	653.303	348.009	393.138	471.5
ENSG00000072274.13	TFRC	transferrin receptor [Source:HGNC Symbol;Acc:HGNC:11763]	protein_coding	9668.88	11558	10748.2	14727.1	15622.6	15581.7
ENSG00000072310.17	SREBF1	sterol regulatory element binding transcription factor 1 [Source:HGNC Symbol;Acc:HGNC:11289]	protein_coding	858.562	736.064	895.756	1663.26	1511.79	1619.97
ENSG00000072364.13	AFF4	AF4/FMR2 family member 4 [Source:HGNC Symbol;Acc:HGNC:17869]	protein_coding	474.607	755.808	733.85	549.592	698.72	676.589
ENSG00000072401.15	UBE2D1	ubiquitin conjugating enzyme E2 D1 [Source:HGNC Symbol;Acc:HGNC:12474]	protein_coding	518.946	569.676	562.907	685.177	664.28	552.008
ENSG00000072415.10	MPP5	membrane palmitoylated protein 5 [Source:HGNC Symbol;Acc:HGNC:18669]	protein_coding	321.42	332.312	307.852	387.627	352.65	360.966
ENSG00000072422.17	RHOBTB1	Rho related BTB domain containing 1 [Source:HGNC Symbol;Acc:HGNC:18738]	protein_coding	1.11765	0	0	0.95979	0	0
ENSG00000072501.19	SMC1A	structural maintenance of chromosomes 1A [Source:HGNC Symbol;Acc:HGNC:11111]	protein_coding	423.723	431.054	466.83	564.37	591.892	504.604
ENSG00000072506.13	HSD17B10	hydroxysteroid 17-beta dehydrogenase 10 [Source:HGNC Symbol;Acc:HGNC:4800]	protein_coding	178.918	166.309	231.11	174.832	179.061	228.563
ENSG00000072518.22	MARK2	microtubule affinity regulating kinase 2 [Source:HGNC Symbol;Acc:HGNC:3332]	protein_coding	303.063	351.657	334.293	282.102	276.906	315.272
ENSG00000072571.20	HMMR	hyaluronan mediated motility receptor [Source:HGNC Symbol;Acc:HGNC:5012]	protein_coding	1657.32	2062.77	1604.54	2123.93	2225.68	2295.3
ENSG00000072609.18	CHFR	checkpoint with forkhead and ring finger domains [Source:HGNC Symbol;Acc:HGNC:20455]	protein_coding	650.464	718.058	777.068	573.144	527.726	734.129
ENSG00000072657.9	TRHDE	thyrotropin releasing hormone degrading enzyme [Source:HGNC Symbol;Acc:HGNC:30748]	protein_coding	0	0	0	0	0	0
ENSG00000072682.20	P4HA2	prolyl 4-hydroxylase subunit alpha 2 [Source:HGNC Symbol;Acc:HGNC:8547]	protein_coding	353.075	385.5	399.262	983.668	925.059	1120.63
ENSG00000072694.21	FCGR2B	Fc fragment of IgG receptor IIb [Source:HGNC Symbol;Acc:HGNC:3618]	protein_coding	827.393	826.334	927.165	1401.84	1533.07	1463.94
ENSG00000072736.19	NFATC3	nuclear factor of activated T cells 3 [Source:HGNC Symbol;Acc:HGNC:7777]	protein_coding	1127.65	1168.02	1231.08	1138.46	1007.09	1039.84
ENSG00000072756.17	TRNT1	tRNA nucleotidyl transferase 1 [Source:HGNC Symbol;Acc:HGNC:17341]	protein_coding	818.957	835.78	846.579	899.157	930.909	898.692
ENSG00000072778.20	ACADVL	acyl-CoA dehydrogenase very long chain [Source:HGNC Symbol;Acc:HGNC:92]	protein_coding	8836.95	8114.81	8141.73	8499.63	8134.88	8304.14
ENSG00000072786.13	STK10	serine/threonine kinase 10 [Source:HGNC Symbol;Acc:HGNC:11388]	protein_coding	3264.72	3309.13	3107.23	3081.43	3028.85	2982.34
ENSG00000072803.18	FBXW11	F-box and WD repeat domain containing 11 [Source:HGNC Symbol;Acc:HGNC:13607]	protein_coding	1220.19	1278.95	1384.53	1409.16	1244.76	1144.05
ENSG00000072818.12	ACAP1	ArfGAP with coiled-coil, ankyrin repeat and PH domains 1 [Source:HGNC Symbol;Acc:HGNC:16467]	protein_coding	3315.79	3096.62	3165.49	3447.46	3359.79	3270.98
ENSG00000072832.15	CRMP1	collapsin response mediator protein 1 [Source:HGNC Symbol;Acc:HGNC:2365]	protein_coding	0	0	1.76598	1.79449	1.29661	3.60983
ENSG00000072840.13	EVC	EvC ciliary complex subunit 1 [Source:HGNC Symbol;Acc:HGNC:3497]	protein_coding	532.336	993.457	572.478	1138.93	854.911	823.207
ENSG00000072849.11	DERL2	derlin 2 [Source:HGNC Symbol;Acc:HGNC:17943]	protein_coding	1226.33	1084.35	1031.42	785.67	967.759	913.519
ENSG00000072858.11	SIDT1	SID1 transmembrane family member 1 [Source:HGNC Symbol;Acc:HGNC:25967]	protein_coding	72.19	81.4085	66.3676	45.7557	34.0419	58.7528
ENSG00000072864.16	NDE1	nudE neurodevelopment protein 1 [Source:HGNC Symbol;Acc:HGNC:17619]	protein_coding	1612.83	1697.84	1813.5	2229.31	2200.12	2267.85
ENSG00000072952.19	IRAG1	inositol 1,4,5-triphosphate receptor associated 1 [Source:HGNC Symbol;Acc:HGNC:7237]	protein_coding	0	0	0	1.20904	2.15234	0
ENSG00000072954.7	TMEM38A	transmembrane protein 38A [Source:HGNC Symbol;Acc:HGNC:28462]	protein_coding	584.121	503.027	583.352	612.758	623.987	657.469
ENSG00000072958.9	AP1M1	adaptor related protein complex 1 subunit mu 1 [Source:HGNC Symbol;Acc:HGNC:13667]	protein_coding	2777.58	2770.92	2706.6	2426.7	2314.46	2370.53
ENSG00000073008.15	PVR	PVR cell adhesion molecule [Source:HGNC Symbol;Acc:HGNC:9705]	protein_coding	0	0	0	9.70897	3.43701	3.63934
ENSG00000073050.12	XRCC1	X-ray repair cross complementing 1 [Source:HGNC Symbol;Acc:HGNC:12828]	protein_coding	1286.76	1260.14	1206.22	1093.47	975.25	1107.86
ENSG00000073060.17	SCARB1	scavenger receptor class B member 1 [Source:HGNC Symbol;Acc:HGNC:1664]	protein_coding	3953.15	3870.04	4282.53	6446.98	6137.28	5812.17
ENSG00000073067.14	CYP2W1	cytochrome P450 family 2 subfamily W member 1 [Source:HGNC Symbol;Acc:HGNC:20243]	protein_coding	0	0	0	0	0	0
ENSG00000073111.14	MCM2	minichromosome maintenance complex component 2 [Source:HGNC Symbol;Acc:HGNC:6944]	protein_coding	9306.27	9215.61	8834.65	7952.2	7926.69	8720.26
ENSG00000073146.16	MOV10L1	Mov10 like RISC complex RNA helicase 1 [Source:HGNC Symbol;Acc:HGNC:7201]	protein_coding	0	2.59742	1.22372	0	0	0
ENSG00000073150.14	PANX2	pannexin 2 [Source:HGNC Symbol;Acc:HGNC:8600]	protein_coding	2.09975	1.19919	3.09821	26.258	19.7536	21.6721
ENSG00000073169.14	SELENOO	selenoprotein O [Source:HGNC Symbol;Acc:HGNC:30395]	protein_coding	1156.24	1094.19	1128.52	996.946	975.37	957.24
ENSG00000073282.14	TP63	tumor protein p63 [Source:HGNC Symbol;Acc:HGNC:15979]	protein_coding	862.88	1125.25	954.844	416.307	413.88	425.697
ENSG00000073331.18	ALPK1	alpha kinase 1 [Source:HGNC Symbol;Acc:HGNC:20917]	protein_coding	854.99	1003.85	774.967	889.526	780.658	903.997
ENSG00000073350.14	LLGL2	LLGL scribble cell polarity complex component 2 [Source:HGNC Symbol;Acc:HGNC:6629]	protein_coding	100.591	58.8981	81.0709	81.3848	89.8829	87.8563
ENSG00000073417.15	PDE8A	phosphodiesterase 8A [Source:HGNC Symbol;Acc:HGNC:8793]	protein_coding	867.821	857.121	988.423	788.61	832.009	924.603
ENSG00000073464.13	CLCN4	chloride voltage-gated channel 4 [Source:HGNC Symbol;Acc:HGNC:2022]	protein_coding	1.12182	0	0	0	0	1.93989
ENSG00000073536.18	NLE1	notchless homolog 1 [Source:HGNC Symbol;Acc:HGNC:19889]	protein_coding	993.562	1098.37	1282.43	1421.54	1641.72	1460.9
ENSG00000073578.17	SDHA	succinate dehydrogenase complex flavoprotein subunit A [Source:HGNC Symbol;Acc:HGNC:10680]	protein_coding	5901.52	5583.7	5647.75	5561.96	5556.28	5378.36
ENSG00000073584.20	SMARCE1	SWI/SNF related, matrix associated, actin dependent regulator of chromatin, subfamily e, member 1 [Source:HGNC Symbol;Acc:HGNC:11109]	protein_coding	3897.02	4259.59	4087.92	3633.8	3269.87	3376.55
ENSG00000073598.6	FNDC8	fibronectin type III domain containing 8 [Source:HGNC Symbol;Acc:HGNC:25286]	protein_coding	5.57071	0	1.0983	2.89089	0	0
ENSG00000073605.18	GSDMB	gasdermin B [Source:HGNC Symbol;Acc:HGNC:23690]	protein_coding	279.169	262.738	243.555	321.493	280.001	336.629
ENSG00000073614.13	KDM5A	lysine demethylase 5A [Source:HGNC Symbol;Acc:HGNC:9886]	protein_coding	1165.21	1536.11	1175.04	1336.48	999.133	946.191
ENSG00000073670.14	ADAM11	ADAM metallopeptidase domain 11 [Source:HGNC Symbol;Acc:HGNC:189]	protein_coding	27.7299	32.4355	21.8035	15.7952	20.1575	30.6132
ENSG00000073711.11	PPP2R3A	protein phosphatase 2 regulatory subunit B''alpha [Source:HGNC Symbol;Acc:HGNC:9307]	protein_coding	0	0.269304	3.91034	3.45664	0	0.271253
ENSG00000073712.15	FERMT2	fermitin family member 2 [Source:HGNC Symbol;Acc:HGNC:15767]	protein_coding	349.214	379.438	333.74	393.06	434.228	426.924
ENSG00000073734.10	ABCB11	ATP binding cassette subfamily B member 11 [Source:HGNC Symbol;Acc:HGNC:42]	protein_coding	48.122	44.331	35.1962	39.3625	24.4228	44.6536
ENSG00000073737.17	DHRS9	dehydrogenase/reductase 9 [Source:HGNC Symbol;Acc:HGNC:16888]	protein_coding	3.12405	0.885481	3.04167	0.889061	0	0.886298
ENSG00000073754.6	CD5L	CD5 molecule like [Source:HGNC Symbol;Acc:HGNC:1690]	protein_coding	0	0	0	0.958514	0	0
ENSG00000073756.13	PTGS2	prostaglandin-endoperoxide synthase 2 [Source:HGNC Symbol;Acc:HGNC:9605]	protein_coding	0	0	0	0	0.904963	0
ENSG00000073792.16	IGF2BP2	insulin like growth factor 2 mRNA binding protein 2 [Source:HGNC Symbol;Acc:HGNC:28867]	protein_coding	0	0	0	0	0	0
ENSG00000073803.14	MAP3K13	mitogen-activated protein kinase kinase kinase 13 [Source:HGNC Symbol;Acc:HGNC:6852]	protein_coding	548.615	639.104	578.36	704.858	699.902	691.2
ENSG00000073849.16	ST6GAL1	ST6 beta-galactoside alpha-2,6-sialyltransferase 1 [Source:HGNC Symbol;Acc:HGNC:10860]	protein_coding	9453.61	9903.82	9459.26	12445.9	12246.8	12068.3
ENSG00000073861.3	TBX21	T-box transcription factor 21 [Source:HGNC Symbol;Acc:HGNC:11599]	protein_coding	2.23816	0.963455	1.10108	77.998	70.4946	50.3308
ENSG00000073905.8	VDAC1P1	voltage dependent anion channel 1 pseudogene 1 [Source:HGNC Symbol;Acc:HGNC:12671]	processed_pseudogene	0	0	0	0	0	0
ENSG00000073910.23	FRY	FRY microtubule binding protein [Source:HGNC Symbol;Acc:HGNC:20367]	protein_coding	1.10482	3.71176	2.0624	25.2497	0	23.6784
ENSG00000073921.18	PICALM	phosphatidylinositol binding clathrin assembly protein [Source:HGNC Symbol;Acc:HGNC:15514]	protein_coding	1948.66	1941.06	1986.9	2078.6	1818.4	1761.91
ENSG00000073969.18	NSF	N-ethylmaleimide sensitive factor, vesicle fusing ATPase [Source:HGNC Symbol;Acc:HGNC:8016]	protein_coding	762.869	734.976	748.043	419.336	394.683	497.527
ENSG00000074047.22	GLI2	GLI family zinc finger 2 [Source:HGNC Symbol;Acc:HGNC:4318]	protein_coding	0	0.82581	0	2.23749	0	0
ENSG00000074054.20	CLASP1	cytoplasmic linker associated protein 1 [Source:HGNC Symbol;Acc:HGNC:17088]	protein_coding	1118.4	1193.93	1239.87	1189.02	1098.88	873.561
ENSG00000074071.15	MRPS34	mitochondrial ribosomal protein S34 [Source:HGNC Symbol;Acc:HGNC:16618]	protein_coding	925.593	759.439	871.953	688.807	742.902	769.767
ENSG00000074181.9	NOTCH3	notch receptor 3 [Source:HGNC Symbol;Acc:HGNC:7883]	protein_coding	1.05083	17.8075	3.2347	0.350513	20.7305	22.0996
ENSG00000074201.9	CLNS1A	chloride nucleotide-sensitive channel 1A [Source:HGNC Symbol;Acc:HGNC:2080]	protein_coding	2633.56	2656.36	2683.34	2752.22	2831.3	2812.06
ENSG00000074211.14	PPP2R2C	protein phosphatase 2 regulatory subunit Bgamma [Source:HGNC Symbol;Acc:HGNC:9306]	protein_coding	0	0	1.46567	5.27123	10.2346	8.8635
ENSG00000074219.14	TEAD2	TEA domain transcription factor 2 [Source:HGNC Symbol;Acc:HGNC:11715]	protein_coding	0	2.45122	0	1.41816	2.64726	1.41333
ENSG00000074266.22	EED	embryonic ectoderm development [Source:HGNC Symbol;Acc:HGNC:3188]	protein_coding	676.309	735.313	808.18	807.931	800.053	1017.51
ENSG00000074276.10	CDHR2	cadherin related family member 2 [Source:HGNC Symbol;Acc:HGNC:18231]	protein_coding	4.09456	0.262965	8.21038	3.33421	0	0.299916
ENSG00000074317.11	SNCB	synuclein beta [Source:HGNC Symbol;Acc:HGNC:11140]	protein_coding	0	0	0	1.86447	0	0.99967
ENSG00000074319.13	TSG101	tumor susceptibility 101 [Source:HGNC Symbol;Acc:HGNC:15971]	protein_coding	1393.54	1236.61	1368.98	1199.43	1383.35	1290.41
ENSG00000074356.17	NCBP3	nuclear cap binding subunit 3 [Source:HGNC Symbol;Acc:HGNC:24612]	protein_coding	824.19	894.09	895.746	1093.24	1162.09	1254.11
ENSG00000074370.18	ATP2A3	ATPase sarcoplasmic/endoplasmic reticulum Ca2+ transporting 3 [Source:HGNC Symbol;Acc:HGNC:813]	protein_coding	3235.74	3431.15	3219.39	3076.07	2815.25	3065.21
ENSG00000074410.14	CA12	carbonic anhydrase 12 [Source:HGNC Symbol;Acc:HGNC:1371]	protein_coding	0.271678	0	4.52813	0	0	0
ENSG00000074416.14	MGLL	monoglyceride lipase [Source:HGNC Symbol;Acc:HGNC:17038]	protein_coding	5013.93	5046.17	5017.66	8305.75	7975.47	8294.06
ENSG00000074527.13	NTN4	netrin 4 [Source:HGNC Symbol;Acc:HGNC:13658]	protein_coding	0	0	0	0	0	0
ENSG00000074582.15	BCS1L	BCS1 homolog, ubiquinol-cytochrome c reductase complex chaperone [Source:HGNC Symbol;Acc:HGNC:1020]	protein_coding	1254.04	1049.6	1036.27	1073.02	1121.13	1178.13
ENSG00000074590.14	NUAK1	NUAK family kinase 1 [Source:HGNC Symbol;Acc:HGNC:14311]	protein_coding	0	0	0	0	0	0
ENSG00000074603.19	DPP8	dipeptidyl peptidase 8 [Source:HGNC Symbol;Acc:HGNC:16490]	protein_coding	654.764	642.568	766.599	889.112	1190.69	1083.96
ENSG00000074621.14	SLC24A1	solute carrier family 24 member 1 [Source:HGNC Symbol;Acc:HGNC:10975]	protein_coding	194.333	257.129	286.125	132.464	162.296	215.051
ENSG00000074657.14	ZNF532	zinc finger protein 532 [Source:HGNC Symbol;Acc:HGNC:30940]	protein_coding	250.949	371.28	381.535	209.436	225.925	166.369
ENSG00000074660.16	SCARF1	scavenger receptor class F member 1 [Source:HGNC Symbol;Acc:HGNC:16820]	protein_coding	7.95132	4.56413	5.22962	30.9869	22.5481	22.4693
ENSG00000074695.6	LMAN1	lectin, mannose binding 1 [Source:HGNC Symbol;Acc:HGNC:6631]	protein_coding	3064	3750.57	3471.27	4128.35	3897.42	3692.82
ENSG00000074696.13	HACD3	3-hydroxyacyl-CoA dehydratase 3 [Source:HGNC Symbol;Acc:HGNC:24175]	protein_coding	1966.36	1926.15	1939.65	1827.41	1853.86	1856.2
ENSG00000074706.13	IPCEF1	interaction protein for cytohesin exchange factors 1 [Source:HGNC Symbol;Acc:HGNC:21204]	protein_coding	42.3818	66.7496	143.144	26.2197	22.1306	62.156
ENSG00000074755.15	ZZEF1	zinc finger ZZ-type and EF-hand domain containing 1 [Source:HGNC Symbol;Acc:HGNC:29027]	protein_coding	872.076	1249.6	1167.17	1107.85	937.039	921.173
ENSG00000074771.4	NOX3	NADPH oxidase 3 [Source:HGNC Symbol;Acc:HGNC:7890]	protein_coding	0	0	0	0	0	0
ENSG00000074800.16	ENO1	enolase 1 [Source:HGNC Symbol;Acc:HGNC:3350]	protein_coding	51594	51270.3	51151.3	77156.5	75726.2	77302.9
ENSG00000074803.20	SLC12A1	solute carrier family 12 member 1 [Source:HGNC Symbol;Acc:HGNC:10910]	protein_coding	0	0	0	0	1.80993	0
ENSG00000074842.8	MYDGF	myeloid derived growth factor [Source:HGNC Symbol;Acc:HGNC:16948]	protein_coding	42.0842	22.9828	24.6363	11.7051	16.1346	86.3731
ENSG00000074855.11	ANO8	anoctamin 8 [Source:HGNC Symbol;Acc:HGNC:29329]	protein_coding	648.917	645.899	669.494	301.823	324.186	283.419
ENSG00000074935.14	TUBE1	tubulin epsilon 1 [Source:HGNC Symbol;Acc:HGNC:20775]	protein_coding	202.445	270.913	169.321	319.262	273.135	294.014
ENSG00000074964.17	ARHGEF10L	Rho guanine nucleotide exchange factor 10 like [Source:HGNC Symbol;Acc:HGNC:25540]	protein_coding	0	0.474579	0	10.7986	0.652565	0
ENSG00000074966.11	TXK	TXK tyrosine kinase [Source:HGNC Symbol;Acc:HGNC:12434]	protein_coding	21.3155	22.1374	20.4883	25.8623	33.2196	9.98531
ENSG00000075035.10	WSCD2	WSC domain containing 2 [Source:HGNC Symbol;Acc:HGNC:29117]	protein_coding	0	0	0	0	0	0
ENSG00000075043.19	KCNQ2	potassium voltage-gated channel subfamily Q member 2 [Source:HGNC Symbol;Acc:HGNC:6296]	protein_coding	2.24321	0	1.36423	2.18724	1.63047	5.13348
ENSG00000075073.15	TACR2	tachykinin receptor 2 [Source:HGNC Symbol;Acc:HGNC:11527]	protein_coding	0	0	0	0	0.907251	0.969813
ENSG00000075089.10	ACTR6	actin related protein 6 [Source:HGNC Symbol;Acc:HGNC:24025]	protein_coding	798.724	712.959	592.917	827.279	780.162	678.022
ENSG00000075131.10	TIPIN	TIMELESS interacting protein [Source:HGNC Symbol;Acc:HGNC:30750]	protein_coding	628.192	583.184	526.734	606.373	743.205	646.928
ENSG00000075142.14	SRI	sorcin [Source:HGNC Symbol;Acc:HGNC:11292]	protein_coding	3994.25	4076.32	3831.07	4432.94	4464.74	4756.28
ENSG00000075151.22	EIF4G3	eukaryotic translation initiation factor 4 gamma 3 [Source:HGNC Symbol;Acc:HGNC:3298]	protein_coding	1341.06	1505.75	1626.74	1895.96	1680.38	1537.89
ENSG00000075188.9	NUP37	nucleoporin 37 [Source:HGNC Symbol;Acc:HGNC:29929]	protein_coding	948.727	808.439	749.213	886.493	810.588	837.912
ENSG00000075213.11	SEMA3A	semaphorin 3A [Source:HGNC Symbol;Acc:HGNC:10723]	protein_coding	8.18412	1.29829	17.9912	52.8148	103.921	45.9537
ENSG00000075218.19	GTSE1	G2 and S-phase expressed 1 [Source:HGNC Symbol;Acc:HGNC:13698]	protein_coding	1438.43	1375.23	1386.63	1506.69	1595.81	1509.68
ENSG00000075223.14	SEMA3C	semaphorin 3C [Source:HGNC Symbol;Acc:HGNC:10725]	protein_coding	0	0	0	0	0	0
ENSG00000075234.17	TTC38	tetratricopeptide repeat domain 38 [Source:HGNC Symbol;Acc:HGNC:26082]	protein_coding	991.911	1057.76	946.865	901.931	791.755	877.587
ENSG00000075239.14	ACAT1	acetyl-CoA acetyltransferase 1 [Source:HGNC Symbol;Acc:HGNC:93]	protein_coding	2486.79	2303.87	2365.51	2525.45	2562.84	2693.09
ENSG00000075240.17	GRAMD4	GRAM domain containing 4 [Source:HGNC Symbol;Acc:HGNC:29113]	protein_coding	566.765	623.096	505.256	660.31	365.695	397.544
ENSG00000075275.18	CELSR1	cadherin EGF LAG seven-pass G-type receptor 1 [Source:HGNC Symbol;Acc:HGNC:1850]	protein_coding	0	0	0	0	0	0
ENSG00000075290.8	WNT8B	Wnt family member 8B [Source:HGNC Symbol;Acc:HGNC:12789]	protein_coding	0	0	0	0	0	0
ENSG00000075292.19	ZNF638	zinc finger protein 638 [Source:HGNC Symbol;Acc:HGNC:17894]	protein_coding	1585.19	1760.43	1521.12	1555.11	1604.13	1443.75
ENSG00000075303.13	SLC25A40	solute carrier family 25 member 40 [Source:HGNC Symbol;Acc:HGNC:29680]	protein_coding	941.964	1126.79	802.489	940.872	991.476	1229.29
ENSG00000075336.12	TIMM21	translocase of inner mitochondrial membrane 21 [Source:HGNC Symbol;Acc:HGNC:25010]	protein_coding	1172.54	1194.68	1262.34	1255.12	1312.83	1530.42
ENSG00000075340.23	ADD2	adducin 2 [Source:HGNC Symbol;Acc:HGNC:244]	protein_coding	6.74181	5.10104	1.34297	2.34387	1.10477	10.7029
ENSG00000075388.4	FGF4	fibroblast growth factor 4 [Source:HGNC Symbol;Acc:HGNC:3682]	protein_coding	0	0	0	0	0	0
ENSG00000075391.17	RASAL2	RAS protein activator like 2 [Source:HGNC Symbol;Acc:HGNC:9874]	protein_coding	115.267	99.5488	168.117	39.6309	57.3236	59.715
ENSG00000075399.14	VPS9D1	VPS9 domain containing 1 [Source:HGNC Symbol;Acc:HGNC:13526]	protein_coding	128.219	128.28	120.42	94.219	98.7157	78.8782
ENSG00000075407.18	ZNF37A	zinc finger protein 37A [Source:HGNC Symbol;Acc:HGNC:13102]	protein_coding	782.076	1173.63	1195	1084.14	801.236	955.581
ENSG00000075413.19	MARK3	microtubule affinity regulating kinase 3 [Source:HGNC Symbol;Acc:HGNC:6897]	protein_coding	1593.85	1396.17	1380.01	1386.45	1557.34	1403.45
ENSG00000075415.14	SLC25A3	solute carrier family 25 member 3 [Source:HGNC Symbol;Acc:HGNC:10989]	protein_coding	1331.77	1454.6	1335.56	1470.29	1700.09	1795.52
ENSG00000075420.13	FNDC3B	fibronectin type III domain containing 3B [Source:HGNC Symbol;Acc:HGNC:24670]	protein_coding	621.82	572.888	914.041	901.781	798.887	811.169
ENSG00000075426.12	FOSL2	FOS like 2, AP-1 transcription factor subunit [Source:HGNC Symbol;Acc:HGNC:3798]	protein_coding	32.8626	40.1849	143.502	87.3725	159.496	103.32
ENSG00000075429.9	CACNG5	calcium voltage-gated channel auxiliary subunit gamma 5 [Source:HGNC Symbol;Acc:HGNC:1409]	protein_coding	0	0	0	0	0	0
ENSG00000075461.6	CACNG4	calcium voltage-gated channel auxiliary subunit gamma 4 [Source:HGNC Symbol;Acc:HGNC:1408]	protein_coding	1.11903	0	2.20093	3.84623	2.71223	3.87657
ENSG00000075539.15	FRYL	FRY like transcription coactivator [Source:HGNC Symbol;Acc:HGNC:29127]	protein_coding	398.061	740.578	320.069	384.908	426.117	549.299
ENSG00000075568.17	TMEM131	transmembrane protein 131 [Source:HGNC Symbol;Acc:HGNC:30366]	protein_coding	1900.11	1955.53	1790.16	1504.49	1790.44	1655.03
ENSG00000075618.18	FSCN1	fascin actin-bundling protein 1 [Source:HGNC Symbol;Acc:HGNC:11148]	protein_coding	13972.7	13787.8	13878.1	17216.5	15476.4	15836.6
ENSG00000075624.17	ACTB	actin beta [Source:HGNC Symbol;Acc:HGNC:132]	protein_coding	192850	190735	192395	246862	236262	232224
ENSG00000075643.6	MOCOS	molybdenum cofactor sulfurase [Source:HGNC Symbol;Acc:HGNC:18234]	protein_coding	6.49541	8.78958	5.47222	13.5354	55.3922	16.8992
ENSG00000075651.16	PLD1	phospholipase D1 [Source:HGNC Symbol;Acc:HGNC:9067]	protein_coding	1684.39	1663.6	1914.77	1877.19	1360.94	1243.56
ENSG00000075673.12	ATP12A	ATPase H+/K+ transporting non-gastric alpha2 subunit [Source:HGNC Symbol;Acc:HGNC:13816]	protein_coding	0	0	0	0	0	0
ENSG00000075702.19	WDR62	WD repeat domain 62 [Source:HGNC Symbol;Acc:HGNC:24502]	protein_coding	735.058	601.646	749.987	851.957	760.377	696.078
ENSG00000075711.21	DLG1	discs large MAGUK scaffold protein 1 [Source:HGNC Symbol;Acc:HGNC:2900]	protein_coding	1732.96	1847.78	1934.23	1673.26	1537.77	1510.6
ENSG00000075785.14	RAB7A	RAB7A, member RAS oncogene family [Source:HGNC Symbol;Acc:HGNC:9788]	protein_coding	106.829	105.029	24.2567	178.698	72.2133	217.17
ENSG00000075790.12	BCAP29	B cell receptor associated protein 29 [Source:HGNC Symbol;Acc:HGNC:24131]	protein_coding	270.765	333.449	209.241	205.269	241.302	227.964
ENSG00000075826.17	SEC31B	SEC31 homolog B, COPII coat complex component [Source:HGNC Symbol;Acc:HGNC:23197]	protein_coding	1622.75	1509.63	1525.78	1283.89	1403.38	1434.5
ENSG00000075856.12	SART3	spliceosome associated factor 3, U4/U6 recycling protein [Source:HGNC Symbol;Acc:HGNC:16860]	protein_coding	2385.38	2422.03	2316.83	2822.06	2816.87	2675.96
ENSG00000075884.14	ARHGAP15	Rho GTPase activating protein 15 [Source:HGNC Symbol;Acc:HGNC:21030]	protein_coding	1388.63	1431.13	1494.82	1620.16	1598.86	1684.9
ENSG00000075886.11	TUBA3D	tubulin alpha 3d [Source:HGNC Symbol;Acc:HGNC:24071]	protein_coding	0	0	0	0	0.904963	0
ENSG00000075891.23	PAX2	paired box 2 [Source:HGNC Symbol;Acc:HGNC:8616]	protein_coding	1.11914	0	0	0	0	0
ENSG00000075914.13	EXOSC7	exosome component 7 [Source:HGNC Symbol;Acc:HGNC:28112]	protein_coding	1601.49	1511.82	1596.51	2020.01	1960.56	1928.67
ENSG00000075945.13	KIFAP3	kinesin associated protein 3 [Source:HGNC Symbol;Acc:HGNC:17060]	protein_coding	1917.93	1952.51	1958.39	1892.21	1945.31	1978.47
ENSG00000075975.17	MKRN2	makorin ring finger protein 2 [Source:HGNC Symbol;Acc:HGNC:7113]	protein_coding	1226.99	1274.57	1283.8	1501.38	1405.86	1326.36
ENSG00000076003.5	MCM6	minichromosome maintenance complex component 6 [Source:HGNC Symbol;Acc:HGNC:6949]	protein_coding	5880	6019.9	5642.39	5613.18	5934.25	5663.01
ENSG00000076043.11	REXO2	RNA exonuclease 2 [Source:HGNC Symbol;Acc:HGNC:17851]	protein_coding	247.706	259.109	290.163	197.161	165.254	156.159
ENSG00000076053.12	RBM7	RNA binding motif protein 7 [Source:HGNC Symbol;Acc:HGNC:9904]	protein_coding	98.9819	263.263	162.791	141.95	248.514	257.895
ENSG00000076067.13	RBMS2	RNA binding motif single stranded interacting protein 2 [Source:HGNC Symbol;Acc:HGNC:9909]	protein_coding	176.669	193.388	148.928	165.243	148.022	168.054
ENSG00000076108.12	BAZ2A	bromodomain adjacent to zinc finger domain 2A [Source:HGNC Symbol;Acc:HGNC:962]	protein_coding	2045.01	2428.63	2329.29	2391.36	2334.04	2159.98
ENSG00000076201.15	PTPN23	protein tyrosine phosphatase non-receptor type 23 [Source:HGNC Symbol;Acc:HGNC:14406]	protein_coding	1919.05	1753.01	2012.32	1721.98	1753.09	1670.07
ENSG00000076242.16	MLH1	mutL homolog 1 [Source:HGNC Symbol;Acc:HGNC:7127]	protein_coding	975.485	693.134	1192.74	959.137	1006.65	1003.05
ENSG00000076248.11	UNG	uracil DNA glycosylase [Source:HGNC Symbol;Acc:HGNC:12572]	protein_coding	663.201	639.981	722.846	656.357	772.516	635.243
ENSG00000076258.10	FMO4	flavin containing dimethylaniline monoxygenase 4 [Source:HGNC Symbol;Acc:HGNC:3772]	protein_coding	61.2746	67.034	53.6987	62.8869	85.687	90.5874
ENSG00000076321.11	KLHL20	kelch like family member 20 [Source:HGNC Symbol;Acc:HGNC:25056]	protein_coding	400.154	463.587	408.617	476.824	439.668	413.188
ENSG00000076344.16	RGS11	regulator of G protein signaling 11 [Source:HGNC Symbol;Acc:HGNC:9993]	protein_coding	0	0	1.10938	1.73946	0.988221	0
ENSG00000076351.13	SLC46A1	solute carrier family 46 member 1 [Source:HGNC Symbol;Acc:HGNC:30521]	protein_coding	123.738	118.685	102.125	150.917	125.283	143.988
ENSG00000076356.7	PLXNA2	plexin A2 [Source:HGNC Symbol;Acc:HGNC:9100]	protein_coding	3.35847	2.89227	0	0	0.905012	0.97167
ENSG00000076382.17	SPAG5	sperm associated antigen 5 [Source:HGNC Symbol;Acc:HGNC:13452]	protein_coding	4355.5	4269.45	4423.62	4284.84	4498.06	4549.85
ENSG00000076513.17	ANKRD13A	ankyrin repeat domain 13A [Source:HGNC Symbol;Acc:HGNC:21268]	protein_coding	1697.73	1808.67	1852.46	1943.29	2033.2	1902.03
ENSG00000076554.15	TPD52	tumor protein D52 [Source:HGNC Symbol;Acc:HGNC:12005]	protein_coding	3508.26	4082.77	3929.11	3372.44	3155.58	3238.21
ENSG00000076555.15	ACACB	acetyl-CoA carboxylase beta [Source:HGNC Symbol;Acc:HGNC:85]	protein_coding	1.10087	0.473997	6.58138	54.4175	47.1339	71.9106
ENSG00000076604.15	TRAF4	TNF receptor associated factor 4 [Source:HGNC Symbol;Acc:HGNC:12034]	protein_coding	3799.66	3714.31	3984.3	4989.24	4536.59	4749.9
ENSG00000076641.4	PAG1	phosphoprotein membrane anchor with glycosphingolipid microdomains 1 [Source:HGNC Symbol;Acc:HGNC:30043]	protein_coding	359.49	428.933	575.315	498.306	466.462	403.34
ENSG00000076650.7	GPATCH1	G-patch domain containing 1 [Source:HGNC Symbol;Acc:HGNC:24658]	protein_coding	340.585	261.321	303.21	305.309	261.096	221.707
ENSG00000076662.10	ICAM3	intercellular adhesion molecule 3 [Source:HGNC Symbol;Acc:HGNC:5346]	protein_coding	3089.06	2944.97	2967.35	2284.97	2141.03	2297.73
ENSG00000076685.19	NT5C2	5'-nucleotidase, cytosolic II [Source:HGNC Symbol;Acc:HGNC:8022]	protein_coding	855.649	654.42	918.577	807.457	533.974	532.989
ENSG00000076706.17	MCAM	melanoma cell adhesion molecule [Source:HGNC Symbol;Acc:HGNC:6934]	protein_coding	589.694	605.756	624.945	465.79	370.905	387.441
ENSG00000076716.9	GPC4	glypican 4 [Source:HGNC Symbol;Acc:HGNC:4452]	protein_coding	17.9057	19.2732	14.302	9.6071	9.9481	1.94018
ENSG00000076770.14	MBNL3	muscleblind like splicing regulator 3 [Source:HGNC Symbol;Acc:HGNC:20564]	protein_coding	363.685	573.454	678.421	601.757	619.715	501.762
ENSG00000076826.10	CAMSAP3	calmodulin regulated spectrin associated protein family member 3 [Source:HGNC Symbol;Acc:HGNC:29307]	protein_coding	97.2229	188.942	178.194	134.031	99.7964	207.275
ENSG00000076864.19	RAP1GAP	RAP1 GTPase activating protein [Source:HGNC Symbol;Acc:HGNC:9858]	protein_coding	12.802	4.15365	11.358	11.6583	24.1877	13.0984
ENSG00000076924.12	XAB2	XPA binding protein 2 [Source:HGNC Symbol;Acc:HGNC:14089]	protein_coding	2513.97	2521.1	2600.71	2446.85	2292.8	2333.89
ENSG00000076928.18	ARHGEF1	Rho guanine nucleotide exchange factor 1 [Source:HGNC Symbol;Acc:HGNC:681]	protein_coding	4191.27	3611.93	3476.97	3103.62	2886.7	2668.06
ENSG00000076944.16	STXBP2	syntaxin binding protein 2 [Source:HGNC Symbol;Acc:HGNC:11445]	protein_coding	2746.47	2723.41	2866.64	2519.57	2350.92	2140.43
ENSG00000076984.18	MAP2K7	mitogen-activated protein kinase kinase 7 [Source:HGNC Symbol;Acc:HGNC:6847]	protein_coding	272.94	275.423	201.55	757.988	246.219	286.827
ENSG00000077009.13	NMRK2	nicotinamide riboside kinase 2 [Source:HGNC Symbol;Acc:HGNC:17871]	protein_coding	0	0	0	8.69417	3.59173	0
ENSG00000077044.11	DGKD	diacylglycerol kinase delta [Source:HGNC Symbol;Acc:HGNC:2851]	protein_coding	192.46	212.695	147.973	168.423	243.203	218.082
ENSG00000077063.11	CTTNBP2	cortactin binding protein 2 [Source:HGNC Symbol;Acc:HGNC:15679]	protein_coding	0.660411	4.10088	0.649323	1.13434	7.00827	2.86124
ENSG00000077080.10	ACTL6B	actin like 6B [Source:HGNC Symbol;Acc:HGNC:160]	protein_coding	0	0	0	0	0	0
ENSG00000077092.19	RARB	retinoic acid receptor beta [Source:HGNC Symbol;Acc:HGNC:9865]	protein_coding	0	0	0	0.958514	0	0
ENSG00000077097.15	TOP2B	DNA topoisomerase II beta [Source:HGNC Symbol;Acc:HGNC:11990]	protein_coding	3885.31	3852.76	3784.02	3415.75	3109.14	3072.07
ENSG00000077147.16	TM9SF3	transmembrane 9 superfamily member 3 [Source:HGNC Symbol;Acc:HGNC:21529]	protein_coding	2107.34	2342.69	2272.97	2173.32	2977.25	2446.21
ENSG00000077150.20	NFKB2	nuclear factor kappa B subunit 2 [Source:HGNC Symbol;Acc:HGNC:7795]	protein_coding	5675.36	5129.71	5262.99	9974.75	11032.2	11446.7
ENSG00000077152.11	UBE2T	ubiquitin conjugating enzyme E2 T [Source:HGNC Symbol;Acc:HGNC:25009]	protein_coding	1130.32	1053.17	1053.61	1606.01	1626.33	1654.67
ENSG00000077157.22	PPP1R12B	protein phosphatase 1 regulatory subunit 12B [Source:HGNC Symbol;Acc:HGNC:7619]	protein_coding	158.524	336.073	282.125	329.224	271.935	169.05
ENSG00000077232.19	DNAJC10	DnaJ heat shock protein family (Hsp40) member C10 [Source:HGNC Symbol;Acc:HGNC:24637]	protein_coding	186.158	164.892	69.7014	26.3037	46.074	233.884
ENSG00000077235.18	GTF3C1	general transcription factor IIIC subunit 1 [Source:HGNC Symbol;Acc:HGNC:4664]	protein_coding	1541.57	2166.87	1829.48	1392.55	1393.07	1594.96
ENSG00000077238.14	IL4R	interleukin 4 receptor [Source:HGNC Symbol;Acc:HGNC:6015]	protein_coding	1113.76	1030.98	1076.26	1270.84	1324.78	1245.51
ENSG00000077254.14	USP33	ubiquitin specific peptidase 33 [Source:HGNC Symbol;Acc:HGNC:20059]	protein_coding	1008.26	905.047	1005.98	746.991	770.37	816.679
ENSG00000077264.16	PAK3	p21 (RAC1) activated kinase 3 [Source:HGNC Symbol;Acc:HGNC:8592]	protein_coding	3.35737	11.565	4.39889	8.63712	8.14185	3.88443
ENSG00000077274.9	CAPN6	calpain 6 [Source:HGNC Symbol;Acc:HGNC:1483]	protein_coding	0	0	0	0	2.71797	2.91348
ENSG00000077279.20	DCX	doublecortin [Source:HGNC Symbol;Acc:HGNC:2714]	protein_coding	0	0	0	0	0	0
ENSG00000077312.9	SNRPA	small nuclear ribonucleoprotein polypeptide A [Source:HGNC Symbol;Acc:HGNC:11151]	protein_coding	5234.04	4916.12	5087	5363.08	5264.73	5389.26
ENSG00000077327.16	SPAG6	sperm associated antigen 6 [Source:HGNC Symbol;Acc:HGNC:11215]	protein_coding	6.32599	6.12684	7.00343	7.23477	11.3727	7.83383
ENSG00000077348.9	EXOSC5	exosome component 5 [Source:HGNC Symbol;Acc:HGNC:24662]	protein_coding	2187.26	2190.98	2116.02	2407.88	2567.59	2565.95
ENSG00000077380.16	DYNC1I2	dynein cytoplasmic 1 intermediate chain 2 [Source:HGNC Symbol;Acc:HGNC:2964]	protein_coding	2080.19	2057.43	2119.18	1985.87	2002.79	2176.35
ENSG00000077420.16	APBB1IP	amyloid beta precursor protein binding family B member 1 interacting protein [Source:HGNC Symbol;Acc:HGNC:17379]	protein_coding	2435.14	2395.88	2524.16	2854.38	2673.44	2691.54
ENSG00000077454.16	LRCH4	leucine rich repeats and calponin homology domain containing 4 [Source:HGNC Symbol;Acc:HGNC:6691]	protein_coding	2263.69	2222.21	2276.83	1917	1778.11	1717.64
ENSG00000077458.13	FAM76B	family with sequence similarity 76 member B [Source:HGNC Symbol;Acc:HGNC:28492]	protein_coding	840.394	720.925	747.598	860.395	649.605	773.851
ENSG00000077463.15	SIRT6	sirtuin 6 [Source:HGNC Symbol;Acc:HGNC:14934]	protein_coding	1249.79	1227.93	1295.67	1225.9	1175.89	1262.28
ENSG00000077498.9	TYR	tyrosinase [Source:HGNC Symbol;Acc:HGNC:12442]	protein_coding	0	0	0	0.958514	0	0
ENSG00000077514.9	POLD3	DNA polymerase delta 3, accessory subunit [Source:HGNC Symbol;Acc:HGNC:20932]	protein_coding	1324.94	1229.28	1348.11	1261.1	1390.44	1308.85
ENSG00000077522.14	ACTN2	actinin alpha 2 [Source:HGNC Symbol;Acc:HGNC:164]	protein_coding	0	1.92886	0	0	0.904423	0
ENSG00000077549.19	CAPZB	capping actin protein of muscle Z-line subunit beta [Source:HGNC Symbol;Acc:HGNC:1491]	protein_coding	7433.63	7539.65	7443.34	7701.17	7657.01	7644.38
ENSG00000077585.14	GPR137B	G protein-coupled receptor 137B [Source:HGNC Symbol;Acc:HGNC:11862]	protein_coding	607.748	635.989	597.883	766.592	728.463	712.553
ENSG00000077616.11	NAALAD2	N-acetylated alpha-linked acidic dipeptidase 2 [Source:HGNC Symbol;Acc:HGNC:14526]	protein_coding	0	0	1.10094	5.42373	1.25057	0.993171
ENSG00000077684.16	JADE1	jade family PHD finger 1 [Source:HGNC Symbol;Acc:HGNC:30027]	protein_coding	760.738	899.138	685.53	954.049	1097.66	804.593
ENSG00000077713.19	SLC25A43	solute carrier family 25 member 43 [Source:HGNC Symbol;Acc:HGNC:30557]	protein_coding	256.595	287.897	273.426	363.543	388.507	324.068
ENSG00000077721.16	UBE2A	ubiquitin conjugating enzyme E2 A [Source:HGNC Symbol;Acc:HGNC:12472]	protein_coding	1755.09	1874.98	1758.6	1624.04	1747.67	1651.36
ENSG00000077782.21	FGFR1	fibroblast growth factor receptor 1 [Source:HGNC Symbol;Acc:HGNC:3688]	protein_coding	2.56814	9.30616	4.43183	4.89904	5.97142	9.10872
ENSG00000077800.13	FKBP6	FKBP prolyl isomerase 6 [Source:HGNC Symbol;Acc:HGNC:3722]	protein_coding	1.11914	0	0	0	0	0
ENSG00000077935.17	SMC1B	structural maintenance of chromosomes 1B [Source:HGNC Symbol;Acc:HGNC:11112]	protein_coding	0	0	0	1.91703	0	0
ENSG00000077942.19	FBLN1	fibulin 1 [Source:HGNC Symbol;Acc:HGNC:3600]	protein_coding	2.23814	1.92682	1.10128	1.92686	2.71093	3.86967
ENSG00000077943.8	ITGA8	integrin subunit alpha 8 [Source:HGNC Symbol;Acc:HGNC:6144]	protein_coding	2.23634	0	0	0.959343	0	0
ENSG00000077984.6	CST7	cystatin F [Source:HGNC Symbol;Acc:HGNC:2479]	protein_coding	0	0	0	1.91703	0	0
ENSG00000078018.20	MAP2	microtubule associated protein 2 [Source:HGNC Symbol;Acc:HGNC:6839]	protein_coding	1.58239	1.93246	0	0	0	0.685943
ENSG00000078043.16	PIAS2	protein inhibitor of activated STAT 2 [Source:HGNC Symbol;Acc:HGNC:17311]	protein_coding	265.941	208.701	245.042	450.857	365.304	400.349
ENSG00000078053.17	AMPH	amphiphysin [Source:HGNC Symbol;Acc:HGNC:471]	protein_coding	0	0	0	0	0	0
ENSG00000078061.14	ARAF	A-Raf proto-oncogene, serine/threonine kinase [Source:HGNC Symbol;Acc:HGNC:646]	protein_coding	1910.85	1688.53	1811.58	2053.37	1905.66	1955.96
ENSG00000078070.13	MCCC1	methylcrotonoyl-CoA carboxylase 1 [Source:HGNC Symbol;Acc:HGNC:6936]	protein_coding	1827.62	1761.19	1787.35	2359.03	2439.64	2494.42
ENSG00000078081.8	LAMP3	lysosomal associated membrane protein 3 [Source:HGNC Symbol;Acc:HGNC:14582]	protein_coding	863.723	754.08	832.84	2621.31	2620.77	2509.46
ENSG00000078098.14	FAP	fibroblast activation protein alpha [Source:HGNC Symbol;Acc:HGNC:3590]	protein_coding	0	0	0.510146	0	1.94996	0
ENSG00000078114.19	NEBL	nebulette [Source:HGNC Symbol;Acc:HGNC:16932]	protein_coding	1.53828	0	1.78585	2.94069	1.46652	6.30524
ENSG00000078124.13	ACER3	alkaline ceramidase 3 [Source:HGNC Symbol;Acc:HGNC:16066]	protein_coding	242.073	308.716	298.579	427.966	346.073	338.005
ENSG00000078140.14	UBE2K	ubiquitin conjugating enzyme E2 K [Source:HGNC Symbol;Acc:HGNC:4914]	protein_coding	2443.01	2342.98	2361.99	2159.6	1967.54	2289.93
ENSG00000078142.13	PIK3C3	phosphatidylinositol 3-kinase catalytic subunit type 3 [Source:HGNC Symbol;Acc:HGNC:8974]	protein_coding	1823.52	1997.83	2016.04	1076.36	1172.41	1314.55
ENSG00000078177.14	N4BP2	NEDD4 binding protein 2 [Source:HGNC Symbol;Acc:HGNC:29851]	protein_coding	363.769	472.574	483.018	357.523	403.259	318.706
ENSG00000078237.7	TIGAR	TP53 induced glycolysis regulatory phosphatase [Source:HGNC Symbol;Acc:HGNC:1185]	protein_coding	788.483	492.12	721.022	501.894	241.372	346.076
ENSG00000078246.17	TULP3	TUB like protein 3 [Source:HGNC Symbol;Acc:HGNC:12425]	protein_coding	298.406	387.3	354.013	354.172	326.665	319.951
ENSG00000078269.15	SYNJ2	synaptojanin 2 [Source:HGNC Symbol;Acc:HGNC:11504]	protein_coding	1.18917	2.98206	5.3133	0	2.9313	13.2225
ENSG00000078295.17	ADCY2	adenylate cyclase 2 [Source:HGNC Symbol;Acc:HGNC:233]	protein_coding	9.48218	16.5304	23.5106	9.6378	21.7628	7.34644
ENSG00000078304.19	PPP2R5C	protein phosphatase 2 regulatory subunit B'gamma [Source:HGNC Symbol;Acc:HGNC:9311]	protein_coding	2430.88	2338.17	2551.22	2470.34	2504.8	2454.77
ENSG00000078328.22	RBFOX1	RNA binding fox-1 homolog 1 [Source:HGNC Symbol;Acc:HGNC:18222]	protein_coding	7.259	6.36594	22.9262	21.3286	8.49948	17.2075
ENSG00000078369.18	GNB1	G protein subunit beta 1 [Source:HGNC Symbol;Acc:HGNC:4396]	protein_coding	8209.51	9423.21	9068.38	8634.57	9786.23	10135.3
ENSG00000078399.19	HOXA9	homeobox A9 [Source:HGNC Symbol;Acc:HGNC:5109]	protein_coding	0	0	0	0	0	0
ENSG00000078401.7	EDN1	endothelin 1 [Source:HGNC Symbol;Acc:HGNC:3176]	protein_coding	144.359	154.133	185.075	33.7501	20.7785	31.8972
ENSG00000078403.17	MLLT10	MLLT10 histone lysine methyltransferase DOT1L cofactor [Source:HGNC Symbol;Acc:HGNC:16063]	protein_coding	1054.27	908.177	864.109	1134.86	1036.39	1283.56
ENSG00000078487.17	ZCWPW1	zinc finger CW-type and PWWP domain containing 1 [Source:HGNC Symbol;Acc:HGNC:23486]	protein_coding	124.098	93.0517	102.445	107.675	92.2409	56.9043
ENSG00000078549.15	ADCYAP1R1	ADCYAP receptor type I [Source:HGNC Symbol;Acc:HGNC:242]	protein_coding	0	0	0	0	0	0
ENSG00000078579.9	FGF20	fibroblast growth factor 20 [Source:HGNC Symbol;Acc:HGNC:3677]	protein_coding	0	0	0	0	0	0
ENSG00000078589.13	P2RY10	P2Y receptor family member 10 [Source:HGNC Symbol;Acc:HGNC:19906]	protein_coding	2437.55	2419.13	2424.36	2554.56	2581.51	2456.94
ENSG00000078596.11	ITM2A	integral membrane protein 2A [Source:HGNC Symbol;Acc:HGNC:6173]	protein_coding	1187.17	1165.44	1228.96	238.844	242.22	266.785
ENSG00000078618.22	NRDC	nardilysin convertase [Source:HGNC Symbol;Acc:HGNC:7995]	protein_coding	452.198	386.768	397.121	204.089	343.904	338.389
ENSG00000078668.14	VDAC3	voltage dependent anion channel 3 [Source:HGNC Symbol;Acc:HGNC:12674]	protein_coding	4839.16	4723.77	4786.27	4966.77	5192.6	5144.37
ENSG00000078674.18	PCM1	pericentriolar material 1 [Source:HGNC Symbol;Acc:HGNC:8727]	protein_coding	4676.63	4939.78	4355.93	3175.11	3227.88	3516.82
ENSG00000078687.17	TNRC6C	trinucleotide repeat containing adaptor 6C [Source:HGNC Symbol;Acc:HGNC:29318]	protein_coding	2.67888	4.58786	0	99.5782	27.2007	15.1406
ENSG00000078699.22	CBFA2T2	CBFA2/RUNX1 partner transcriptional co-repressor 2 [Source:HGNC Symbol;Acc:HGNC:1536]	protein_coding	257.59	405.31	381.337	189.083	414.297	188.774
ENSG00000078725.13	BRINP1	BMP/retinoic acid inducible neural specific 1 [Source:HGNC Symbol;Acc:HGNC:2687]	protein_coding	0	0	0	0	0	0
ENSG00000078747.16	ITCH	itchy E3 ubiquitin protein ligase [Source:HGNC Symbol;Acc:HGNC:13890]	protein_coding	485.096	564.005	545.272	566.524	588.945	455.388
ENSG00000078795.17	PKD2L2	polycystin 2 like 2, transient receptor potential cation channel [Source:HGNC Symbol;Acc:HGNC:9012]	protein_coding	12.6194	16.7731	28.3625	15.0128	11.9147	11.7544
ENSG00000078804.13	TP53INP2	tumor protein p53 inducible nuclear protein 2 [Source:HGNC Symbol;Acc:HGNC:16104]	protein_coding	794.415	821.505	1013.27	587.179	549.422	630.021
ENSG00000078808.19	SDF4	stromal cell derived factor 4 [Source:HGNC Symbol;Acc:HGNC:24188]	protein_coding	854.628	637.517	763.186	850.922	745.541	834.565
ENSG00000078814.17	MYH7B	myosin heavy chain 7B [Source:HGNC Symbol;Acc:HGNC:15906]	protein_coding	29.7762	28.476	29.335	29.1028	22.2453	22.8166
ENSG00000078898.7	BPIFB2	BPI fold containing family B member 2 [Source:HGNC Symbol;Acc:HGNC:16177]	protein_coding	0	0	0	0.962811	3.60369	0
ENSG00000078900.15	TP73	tumor protein p73 [Source:HGNC Symbol;Acc:HGNC:12003]	protein_coding	1856.99	1933.35	1864.8	1944.7	1631.57	1750.25
ENSG00000078902.16	TOLLIP	toll interacting protein [Source:HGNC Symbol;Acc:HGNC:16476]	protein_coding	1103.69	1374.68	1291.34	959.178	1072.72	1139.57
ENSG00000078967.13	UBE2D4	ubiquitin conjugating enzyme E2 D4 (putative) [Source:HGNC Symbol;Acc:HGNC:21647]	protein_coding	159.567	169.729	205.858	230.588	241.935	248.627
ENSG00000079101.16	CLUL1	clusterin like 1 [Source:HGNC Symbol;Acc:HGNC:2096]	protein_coding	0	0	0	0	0	0
ENSG00000079102.16	RUNX1T1	RUNX1 partner transcriptional co-repressor 1 [Source:HGNC Symbol;Acc:HGNC:1535]	protein_coding	0	0	1.67612	0	0.320038	3.60603
ENSG00000079112.10	CDH17	cadherin 17 [Source:HGNC Symbol;Acc:HGNC:1756]	protein_coding	1698.05	1664.59	1708.41	385.824	354.267	421.361
ENSG00000079134.12	THOC1	THO complex 1 [Source:HGNC Symbol;Acc:HGNC:19070]	protein_coding	772.394	800.909	827.711	782.342	893.39	948.517
ENSG00000079150.18	FKBP7	FKBP prolyl isomerase 7 [Source:HGNC Symbol;Acc:HGNC:3723]	protein_coding	96.2826	125.673	140.394	90.6901	105.852	97.7014
ENSG00000079156.17	OSBPL6	oxysterol binding protein like 6 [Source:HGNC Symbol;Acc:HGNC:16388]	protein_coding	0	0	0	0	4.09896	1.07328
ENSG00000079215.15	SLC1A3	solute carrier family 1 member 3 [Source:HGNC Symbol;Acc:HGNC:10941]	protein_coding	1.00407	0	0	3.04804	16.3157	9.56437
ENSG00000079246.16	XRCC5	X-ray repair cross complementing 5 [Source:HGNC Symbol;Acc:HGNC:12833]	protein_coding	11547.7	13025.4	12459	12102.6	11458.8	12606.8
ENSG00000079257.8	LXN	latexin [Source:HGNC Symbol;Acc:HGNC:13347]	protein_coding	31.3308	25.9932	34.2361	131.084	167.703	121.935
ENSG00000079263.19	SP140	SP140 nuclear body protein [Source:HGNC Symbol;Acc:HGNC:17133]	protein_coding	2870.79	3048.83	2800.02	2584.9	2600.67	2478.08
ENSG00000079277.22	MKNK1	MAPK interacting serine/threonine kinase 1 [Source:HGNC Symbol;Acc:HGNC:7110]	protein_coding	596.386	408.44	621.731	586.957	393.298	583.42
ENSG00000079308.19	TNS1	tensin 1 [Source:HGNC Symbol;Acc:HGNC:11973]	protein_coding	9.07032	3.02528	2.18224	38.8106	20.3467	86.0673
ENSG00000079313.15	REXO1	RNA exonuclease 1 homolog [Source:HGNC Symbol;Acc:HGNC:24616]	protein_coding	1475.5	1446.12	1423.21	1818.86	1281.63	1220.8
ENSG00000079332.15	SAR1A	secretion associated Ras related GTPase 1A [Source:HGNC Symbol;Acc:HGNC:10534]	protein_coding	1143.28	1406.99	1184.7	1150.16	1598.25	1717.99
ENSG00000079335.20	CDC14A	cell division cycle 14A [Source:HGNC Symbol;Acc:HGNC:1718]	protein_coding	104.021	117.215	141.706	166.77	157.793	157.144
ENSG00000079337.16	RAPGEF3	Rap guanine nucleotide exchange factor 3 [Source:HGNC Symbol;Acc:HGNC:16629]	protein_coding	32.4802	11.0081	12.7627	20.4028	41.94	29.8161
ENSG00000079385.23	CEACAM1	CEA cell adhesion molecule 1 [Source:HGNC Symbol;Acc:HGNC:1814]	protein_coding	314.628	367.742	260.533	250.821	369.822	284.241
ENSG00000079387.14	SENP1	SUMO specific peptidase 1 [Source:HGNC Symbol;Acc:HGNC:17927]	protein_coding	721.239	744.791	900.524	709.031	866.898	858.168
ENSG00000079393.20	DUSP13	dual specificity phosphatase 13 [Source:HGNC Symbol;Acc:HGNC:19681]	protein_coding	0	0	2.14042	1.52621	2.13428	7.9779
ENSG00000079432.8	CIC	capicua transcriptional repressor [Source:HGNC Symbol;Acc:HGNC:14214]	protein_coding	2104.41	2079.01	2255.08	1432.96	1421.66	1645
ENSG00000079435.10	LIPE	lipase E, hormone sensitive type [Source:HGNC Symbol;Acc:HGNC:6621]	protein_coding	600.684	463.156	494.811	517.839	401.808	444.279
ENSG00000079459.13	FDFT1	farnesyl-diphosphate farnesyltransferase 1 [Source:HGNC Symbol;Acc:HGNC:3629]	protein_coding	7137.02	7433.2	7046.64	8658.83	8578.19	9504.77
ENSG00000079462.8	PAFAH1B3	platelet activating factor acetylhydrolase 1b catalytic subunit 3 [Source:HGNC Symbol;Acc:HGNC:8576]	protein_coding	312.087	282.16	324.351	297.779	365.437	324.331
ENSG00000079482.14	OPHN1	oligophrenin 1 [Source:HGNC Symbol;Acc:HGNC:8148]	protein_coding	35.8118	29.8756	19.7969	25.918	30.7558	30.0967
ENSG00000079557.5	AFM	afamin [Source:HGNC Symbol;Acc:HGNC:316]	protein_coding	0	0	0	0	0	0
ENSG00000079616.13	KIF22	kinesin family member 22 [Source:HGNC Symbol;Acc:HGNC:6391]	protein_coding	727.812	593.733	780.25	562.505	525.419	525.534
ENSG00000079689.14	SCGN	secretagogin, EF-hand calcium binding protein [Source:HGNC Symbol;Acc:HGNC:16941]	protein_coding	0	0	0	0	0	0
ENSG00000079691.18	CARMIL1	capping protein regulator and myosin 1 linker 1 [Source:HGNC Symbol;Acc:HGNC:21581]	protein_coding	319.079	402.447	370.079	213.181	233.473	243.114
ENSG00000079739.17	PGM1	phosphoglucomutase 1 [Source:HGNC Symbol;Acc:HGNC:8905]	protein_coding	1663.28	1624.63	1543.93	2074.25	1972.56	1969.13
ENSG00000079785.16	DDX1	DEAD-box helicase 1 [Source:HGNC Symbol;Acc:HGNC:2734]	protein_coding	2783.14	2715.93	2515.04	3237.09	3182.92	3028.93
ENSG00000079805.18	DNM2	dynamin 2 [Source:HGNC Symbol;Acc:HGNC:2974]	protein_coding	2558.91	2735.46	3039.32	2524.76	2593.65	2235.64
ENSG00000079819.19	EPB41L2	erythrocyte membrane protein band 4.1 like 2 [Source:HGNC Symbol;Acc:HGNC:3379]	protein_coding	1455.02	1901.27	1459.15	2120.17	2075.68	1981.05
ENSG00000079841.18	RIMS1	regulating synaptic membrane exocytosis 1 [Source:HGNC Symbol;Acc:HGNC:17282]	protein_coding	0	0	4.72806	4.70266	14.4241	24.3504
ENSG00000079931.15	MOXD1	monooxygenase DBH like 1 [Source:HGNC Symbol;Acc:HGNC:21063]	protein_coding	0	3.86344	0.549757	0	0.451429	0
ENSG00000079950.14	STX7	syntaxin 7 [Source:HGNC Symbol;Acc:HGNC:11442]	protein_coding	1352.79	1387.66	1288.61	1058.14	1137.2	1179.65
ENSG00000079974.18	RABL2B	RAB, member of RAS oncogene family like 2B [Source:HGNC Symbol;Acc:HGNC:9800]	protein_coding	400.14	363.969	356.213	394.721	517.666	423.412
ENSG00000079999.14	KEAP1	kelch like ECH associated protein 1 [Source:HGNC Symbol;Acc:HGNC:23177]	protein_coding	2157.18	2062.7	2156.52	1829.37	1722.65	1615.83
ENSG00000080007.8	DDX43	DEAD-box helicase 43 [Source:HGNC Symbol;Acc:HGNC:18677]	protein_coding	2.23827	0	0	0	0	0
ENSG00000080031.10	PTPRH	protein tyrosine phosphatase receptor type H [Source:HGNC Symbol;Acc:HGNC:9672]	protein_coding	0	0	0	0	0	0
ENSG00000080166.16	DCT	dopachrome tautomerase [Source:HGNC Symbol;Acc:HGNC:2709]	protein_coding	11.8147	10.9401	28.1398	20.6907	23.7668	38.6993
ENSG00000080189.15	SLC35C2	solute carrier family 35 member C2 [Source:HGNC Symbol;Acc:HGNC:17117]	protein_coding	2071.72	2059.88	1878.97	1771	1851.07	1868.58
ENSG00000080200.10	CRYBG3	crystallin beta-gamma domain containing 3 [Source:HGNC Symbol;Acc:HGNC:34427]	protein_coding	46.6225	8.09525	4.61828	3.35807	4.4328	12.9175
ENSG00000080224.17	EPHA6	EPH receptor A6 [Source:HGNC Symbol;Acc:HGNC:19296]	protein_coding	0	0	0	0	0	0
ENSG00000080293.10	SCTR	secretin receptor [Source:HGNC Symbol;Acc:HGNC:10608]	protein_coding	0	0	0	9.32961	10.2272	0
ENSG00000080298.15	RFX3	regulatory factor X3 [Source:HGNC Symbol;Acc:HGNC:9984]	protein_coding	298.261	435.411	317.822	351.377	344.965	384.293
ENSG00000080345.18	RIF1	replication timing regulatory factor 1 [Source:HGNC Symbol;Acc:HGNC:23207]	protein_coding	905.444	1123.71	1032.49	1092.03	1249.67	1090.94
ENSG00000080371.6	RAB21	RAB21, member RAS oncogene family [Source:HGNC Symbol;Acc:HGNC:18263]	protein_coding	1124.79	1118.72	1217.32	1360.61	1327.75	1440.08
ENSG00000080493.18	SLC4A4	solute carrier family 4 member 4 [Source:HGNC Symbol;Acc:HGNC:11030]	protein_coding	0	0.668445	0	0	2.60981	0
ENSG00000080503.24	SMARCA2	SWI/SNF related, matrix associated, actin dependent regulator of chromatin, subfamily a, member 2 [Source:HGNC Symbol;Acc:HGNC:11098]	protein_coding	6113.76	6331.64	6484.67	7063.2	7000.42	6592.25
ENSG00000080511.5	RDH8	retinol dehydrogenase 8 [Source:HGNC Symbol;Acc:HGNC:14423]	protein_coding	0	0	1.80089	0	0.552376	0
ENSG00000080546.13	SESN1	sestrin 1 [Source:HGNC Symbol;Acc:HGNC:21595]	protein_coding	346.207	376.772	402.018	246.051	276.683	215.294
ENSG00000080561.14	MID2	midline 2 [Source:HGNC Symbol;Acc:HGNC:7096]	protein_coding	0	0.963858	0	0	0	0
ENSG00000080572.13	DNAAF6	dynein axonemal assembly factor 6 [Source:HGNC Symbol;Acc:HGNC:28570]	protein_coding	0	0.963858	0	0	0	0
ENSG00000080573.7	COL5A3	collagen type V alpha 3 chain [Source:HGNC Symbol;Acc:HGNC:14864]	protein_coding	169.176	175.625	152.512	183.241	192.392	186.643
ENSG00000080603.17	SRCAP	Snf2 related CREBBP activator protein [Source:HGNC Symbol;Acc:HGNC:16974]	protein_coding	1581.45	2300.67	2081.4	1974.34	1664.73	1778.5
ENSG00000080608.10	PUM3	pumilio RNA binding family member 3 [Source:HGNC Symbol;Acc:HGNC:29676]	protein_coding	1429.5	1484.03	1553.31	2214.07	2366.22	2063.04
ENSG00000080618.17	CPB2	carboxypeptidase B2 [Source:HGNC Symbol;Acc:HGNC:2300]	protein_coding	0	0	0	0	0	1.94453
ENSG00000080644.16	CHRNA3	cholinergic receptor nicotinic alpha 3 subunit [Source:HGNC Symbol;Acc:HGNC:1957]	protein_coding	0	0	0	0.958514	0	0
ENSG00000080709.16	KCNN2	potassium calcium-activated channel subfamily N member 2 [Source:HGNC Symbol;Acc:HGNC:6291]	protein_coding	82.8165	114.993	97.2671	160.446	201.572	165.804
ENSG00000080802.19	CNOT4	CCR4-NOT transcription complex subunit 4 [Source:HGNC Symbol;Acc:HGNC:7880]	protein_coding	375.603	517.916	430.919	508.725	480.796	493.031
ENSG00000080815.19	PSEN1	presenilin 1 [Source:HGNC Symbol;Acc:HGNC:9508]	protein_coding	864.832	789.921	815.367	785.686	716.485	728.323
ENSG00000080819.9	CPOX	coproporphyrinogen oxidase [Source:HGNC Symbol;Acc:HGNC:2321]	protein_coding	4767	4953.19	5098.99	5339.87	4900.36	4880.99
ENSG00000080822.17	CLDND1	claudin domain containing 1 [Source:HGNC Symbol;Acc:HGNC:1322]	protein_coding	2816.74	3073.53	3114.07	2595.56	2724.07	2667.66
ENSG00000080823.23	MOK	MOK protein kinase [Source:HGNC Symbol;Acc:HGNC:9833]	protein_coding	102.847	70.8919	88.5937	91.5655	86.27	70.4579
ENSG00000080824.19	HSP90AA1	heat shock protein 90 alpha family class A member 1 [Source:HGNC Symbol;Acc:HGNC:5253]	protein_coding	413.872	410.293	478.793	391.559	438.179	649.88
ENSG00000080839.12	RBL1	RB transcriptional corepressor like 1 [Source:HGNC Symbol;Acc:HGNC:9893]	protein_coding	736.929	718.233	670.069	627.579	701.768	708.905
ENSG00000080845.18	DLGAP4	DLG associated protein 4 [Source:HGNC Symbol;Acc:HGNC:24476]	protein_coding	1217.83	1175.9	1229.66	1859.84	1959.15	2100.82
ENSG00000080854.16	IGSF9B	immunoglobulin superfamily member 9B [Source:HGNC Symbol;Acc:HGNC:32326]	protein_coding	18.6258	15.0593	11.1483	59.6749	46.6652	40.7031
ENSG00000080910.13	CFHR2	complement factor H related 2 [Source:HGNC Symbol;Acc:HGNC:4890]	protein_coding	4.02665	0	3.54101	4.01621	2.43543	5.35618
ENSG00000080947.15	CROCCP3	CROCC pseudogene 3 [Source:HGNC Symbol;Acc:HGNC:29405]	transcribed_unprocessed_pseudogene	90.3989	34.6806	16.5488	29.101	56.1381	22.3492
ENSG00000080986.13	NDC80	NDC80 kinetochore complex component [Source:HGNC Symbol;Acc:HGNC:16909]	protein_coding	926.126	994.293	932.293	1065.91	1071.83	1004.55
ENSG00000081014.11	AP4E1	adaptor related protein complex 4 subunit epsilon 1 [Source:HGNC Symbol;Acc:HGNC:573]	protein_coding	314.292	306.545	321.21	318.276	275.605	340.388
ENSG00000081019.13	RSBN1	round spermatid basic protein 1 [Source:HGNC Symbol;Acc:HGNC:25642]	protein_coding	413.894	390.585	457.171	425.642	427.996	403.732
ENSG00000081026.19	MAGI3	membrane associated guanylate kinase, WW and PDZ domain containing 3 [Source:HGNC Symbol;Acc:HGNC:29647]	protein_coding	4.23109	4.5403	3.48669	10.9454	10.7679	13.1336
ENSG00000081041.9	CXCL2	C-X-C motif chemokine ligand 2 [Source:HGNC Symbol;Acc:HGNC:4603]	protein_coding	0	0	0	0	0	0
ENSG00000081051.8	AFP	alpha fetoprotein [Source:HGNC Symbol;Acc:HGNC:317]	protein_coding	7.71968	0	1.46002	12.1824	0	5.34374
ENSG00000081052.13	COL4A4	collagen type IV alpha 4 chain [Source:HGNC Symbol;Acc:HGNC:2206]	protein_coding	1.12403	0.967051	0	0	10.8675	13.4978
ENSG00000081059.20	TCF7	transcription factor 7 [Source:HGNC Symbol;Acc:HGNC:11639]	protein_coding	3249.82	3367.02	3264.01	6112.88	5739.11	5965.7
ENSG00000081087.15	OSTM1	osteoclastogenesis associated transmembrane protein 1 [Source:HGNC Symbol;Acc:HGNC:21652]	protein_coding	264.977	175.535	303.368	200.024	223.698	402.185
ENSG00000081138.14	CDH7	cadherin 7 [Source:HGNC Symbol;Acc:HGNC:1766]	protein_coding	0.60979	0.525145	0	3.52908	0	1.77905
ENSG00000081148.12	IMPG2	interphotoreceptor matrix proteoglycan 2 [Source:HGNC Symbol;Acc:HGNC:18362]	protein_coding	7.83384	5.78245	4.39908	1.91958	4.5231	0.970998
ENSG00000081154.12	PCNP	PEST proteolytic signal containing nuclear protein [Source:HGNC Symbol;Acc:HGNC:30023]	protein_coding	2829.73	2682.73	2570.21	2958.79	2982.61	2821.24
ENSG00000081177.18	EXD2	exonuclease 3'-5' domain containing 2 [Source:HGNC Symbol;Acc:HGNC:20217]	protein_coding	448.924	393.304	409.096	431.772	476.598	449.334
ENSG00000081181.8	ARG2	arginase 2 [Source:HGNC Symbol;Acc:HGNC:664]	protein_coding	44.98	57.6286	61.7958	105.438	73.4601	69.541
ENSG00000081189.16	MEF2C	myocyte enhancer factor 2C [Source:HGNC Symbol;Acc:HGNC:6996]	protein_coding	4767.09	5598.73	5564.17	4806.91	4813.42	4657.14
ENSG00000081237.20	PTPRC	protein tyrosine phosphatase receptor type C [Source:HGNC Symbol;Acc:HGNC:9666]	protein_coding	2499.37	3349.11	2978.55	1731.05	1829.98	1810.94
ENSG00000081248.12	CACNA1S	calcium voltage-gated channel subunit alpha1 S [Source:HGNC Symbol;Acc:HGNC:1397]	protein_coding	0	0	0	0	0	0
ENSG00000081277.13	PKP1	plakophilin 1 [Source:HGNC Symbol;Acc:HGNC:9023]	protein_coding	0	0	0	0	0.904963	0
ENSG00000081307.14	UBA5	ubiquitin like modifier activating enzyme 5 [Source:HGNC Symbol;Acc:HGNC:23230]	protein_coding	984.581	1282.99	1323.46	1290.57	1419	1313.71
ENSG00000081320.11	STK17B	serine/threonine kinase 17b [Source:HGNC Symbol;Acc:HGNC:11396]	protein_coding	1176.21	1212.07	1156.99	1093.88	1095.61	966.814
ENSG00000081377.17	CDC14B	cell division cycle 14B [Source:HGNC Symbol;Acc:HGNC:1719]	protein_coding	217.497	233.899	267.346	256.709	210.898	216.715
ENSG00000081386.13	ZNF510	zinc finger protein 510 [Source:HGNC Symbol;Acc:HGNC:29161]	protein_coding	70.0619	48.1445	38.456	30.0017	21.4109	75.5387
ENSG00000081479.15	LRP2	LDL receptor related protein 2 [Source:HGNC Symbol;Acc:HGNC:6694]	protein_coding	1.61886	0.321884	0	1.31172	2.54185	2.09446
ENSG00000081665.14	ZNF506	zinc finger protein 506 [Source:HGNC Symbol;Acc:HGNC:23780]	protein_coding	203.263	249.146	232.797	184.733	198.645	272.912
ENSG00000081692.13	JMJD4	jumonji domain containing 4 [Source:HGNC Symbol;Acc:HGNC:25724]	protein_coding	47.0976	33.4375	88.5919	123.464	90.4861	143.283
ENSG00000081721.12	DUSP12	dual specificity phosphatase 12 [Source:HGNC Symbol;Acc:HGNC:3067]	protein_coding	496.891	548.071	613.705	614.731	566.897	575.655
ENSG00000081760.17	AACS	acetoacetyl-CoA synthetase [Source:HGNC Symbol;Acc:HGNC:21298]	protein_coding	1213.47	1189.08	1230.48	1043.81	1055.22	1031.37
ENSG00000081791.9	DELE1	DAP3 binding cell death enhancer 1 [Source:HGNC Symbol;Acc:HGNC:28969]	protein_coding	1996.54	2136.97	2235.67	2078.96	1894.69	2033.25
ENSG00000081800.9	SLC13A1	solute carrier family 13 member 1 [Source:HGNC Symbol;Acc:HGNC:10916]	protein_coding	1.37179	1.74168	0	0	0.817148	0
ENSG00000081803.16	CADPS2	calcium dependent secretion activator 2 [Source:HGNC Symbol;Acc:HGNC:16018]	protein_coding	18.7217	7.76367	11.7003	12.905	9.56588	6.07675
ENSG00000081818.4	PCDHB4	protocadherin beta 4 [Source:HGNC Symbol;Acc:HGNC:8689]	protein_coding	0	0	0	0	0	1.94453
ENSG00000081842.18	PCDHA6	protocadherin alpha 6 [Source:HGNC Symbol;Acc:HGNC:8672]	protein_coding	0	0	0	0	0	0
ENSG00000081853.15	PCDHGA2	protocadherin gamma subfamily A, 2 [Source:HGNC Symbol;Acc:HGNC:8700]	protein_coding	2.26104	1.94694	3.33439	10.9605	6.39478	3.9191
ENSG00000081870.12	HSPB11	heat shock protein family B (small) member 11 [Source:HGNC Symbol;Acc:HGNC:25019]	protein_coding	222.248	210.416	226.575	112.067	141.232	156.321
ENSG00000081913.14	PHLPP1	PH domain and leucine rich repeat protein phosphatase 1 [Source:HGNC Symbol;Acc:HGNC:20610]	protein_coding	804.583	892.829	807.788	619.886	568.667	547.643
ENSG00000081923.15	ATP8B1	ATPase phospholipid transporting 8B1 [Source:HGNC Symbol;Acc:HGNC:3706]	protein_coding	0	0	0	0	0.904963	0
ENSG00000081985.13	IL12RB2	interleukin 12 receptor subunit beta 2 [Source:HGNC Symbol;Acc:HGNC:5972]	protein_coding	2.17233	0.62191	6.65963	9.76309	8.70497	28.2484
ENSG00000082014.17	SMARCD3	SWI/SNF related, matrix associated, actin dependent regulator of chromatin, subfamily d, member 3 [Source:HGNC Symbol;Acc:HGNC:11108]	protein_coding	14.4478	0	2.41719	6.84906	7.28639	5.14336
ENSG00000082068.9	WDR70	WD repeat domain 70 [Source:HGNC Symbol;Acc:HGNC:25495]	protein_coding	937.85	1143.6	835.391	952.741	1227.02	1246.52
ENSG00000082074.19	FYB1	FYN binding protein 1 [Source:HGNC Symbol;Acc:HGNC:4036]	protein_coding	116.448	57.3406	74.0428	581.745	578.828	555.975
ENSG00000082126.18	MPP4	membrane palmitoylated protein 4 [Source:HGNC Symbol;Acc:HGNC:13680]	protein_coding	2.2153	7.83177	1.15987	6.60435	2.68298	4.71149
ENSG00000082146.13	STRADB	STE20 related adaptor beta [Source:HGNC Symbol;Acc:HGNC:13205]	protein_coding	255.429	363.584	290.222	194.982	184.601	165.57
ENSG00000082153.18	BZW1	basic leucine zipper and W2 domains 1 [Source:HGNC Symbol;Acc:HGNC:18380]	protein_coding	5780.2	6549.6	6642.93	6955.96	7546.93	8150.43
ENSG00000082175.15	PGR	progesterone receptor [Source:HGNC Symbol;Acc:HGNC:8910]	protein_coding	0	0	0	0	0	0
ENSG00000082196.21	C1QTNF3	C1q and TNF related 3 [Source:HGNC Symbol;Acc:HGNC:14326]	protein_coding	20.9862	25.3543	23.416	13.5536	40.2035	24.9426
ENSG00000082212.13	ME2	malic enzyme 2 [Source:HGNC Symbol;Acc:HGNC:6984]	protein_coding	3101.95	2993.49	3055.96	3396.63	3545.29	3458.31
ENSG00000082213.18	C5orf22	chromosome 5 open reading frame 22 [Source:HGNC Symbol;Acc:HGNC:25639]	protein_coding	685.821	754.416	856.247	875.501	1002.25	868.54
ENSG00000082258.13	CCNT2	cyclin T2 [Source:HGNC Symbol;Acc:HGNC:1600]	protein_coding	491.724	762.038	729.127	737.409	702.878	791.168
ENSG00000082269.17	FAM135A	family with sequence similarity 135 member A [Source:HGNC Symbol;Acc:HGNC:21084]	protein_coding	170.254	210.586	176.223	387.509	377.327	306.367
ENSG00000082293.13	COL19A1	collagen type XIX alpha 1 chain [Source:HGNC Symbol;Acc:HGNC:2196]	protein_coding	659.811	802.37	782.073	424.575	423.75	302.04
ENSG00000082397.18	EPB41L3	erythrocyte membrane protein band 4.1 like 3 [Source:HGNC Symbol;Acc:HGNC:3380]	protein_coding	0	0	0	0	0	0
ENSG00000082438.18	COBLL1	cordon-bleu WH2 repeat protein like 1 [Source:HGNC Symbol;Acc:HGNC:23571]	protein_coding	1.6425	0.421558	10.6814	1.26009	0	0.711421
ENSG00000082458.12	DLG3	discs large MAGUK scaffold protein 3 [Source:HGNC Symbol;Acc:HGNC:2902]	protein_coding	10.6312	0.578418	1.35064	4.37268	0.555058	1.1906
ENSG00000082482.14	KCNK2	potassium two pore domain channel subfamily K member 2 [Source:HGNC Symbol;Acc:HGNC:6277]	protein_coding	0	0	0	0	0	0
ENSG00000082497.12	SERTAD4	SERTA domain containing 4 [Source:HGNC Symbol;Acc:HGNC:25236]	protein_coding	0	0	0	0	0	0
ENSG00000082512.15	TRAF5	TNF receptor associated factor 5 [Source:HGNC Symbol;Acc:HGNC:12035]	protein_coding	810.396	833.737	840.352	992.109	1188.46	1232.64
ENSG00000082515.18	MRPL22	mitochondrial ribosomal protein L22 [Source:HGNC Symbol;Acc:HGNC:14480]	protein_coding	1333.04	1201.73	1271.11	1375.34	1387.55	1476.01
ENSG00000082516.9	GEMIN5	gem nuclear organelle associated protein 5 [Source:HGNC Symbol;Acc:HGNC:20043]	protein_coding	1077.82	1121.27	1205.32	1587.17	1567	1511.27
ENSG00000082556.14	OPRK1	opioid receptor kappa 1 [Source:HGNC Symbol;Acc:HGNC:8154]	protein_coding	0	0	0	0.56613	2.60594	0.571655
ENSG00000082641.16	NFE2L1	nuclear factor, erythroid 2 like 1 [Source:HGNC Symbol;Acc:HGNC:7781]	protein_coding	3217.43	3690.7	3897.71	4332.32	4725.87	4755.66
ENSG00000082684.16	SEMA5B	semaphorin 5B [Source:HGNC Symbol;Acc:HGNC:10737]	protein_coding	4.61904	7.56879	4.91354	1.30084	8.98059	3.58782
ENSG00000082701.17	GSK3B	glycogen synthase kinase 3 beta [Source:HGNC Symbol;Acc:HGNC:4617]	protein_coding	0	0	0	0	0	0.972265
ENSG00000082781.12	ITGB5	integrin subunit beta 5 [Source:HGNC Symbol;Acc:HGNC:6160]	protein_coding	48.7781	44.3222	43.0223	13.6843	19.937	11.0057
ENSG00000082805.20	ERC1	ELKS/RAB6-interacting/CAST family member 1 [Source:HGNC Symbol;Acc:HGNC:17072]	protein_coding	115.109	30.356	69.3714	305.733	146.466	122.315
ENSG00000082898.19	XPO1	exportin 1 [Source:HGNC Symbol;Acc:HGNC:12825]	protein_coding	6487.98	7002.34	6882.06	7944.7	8087.05	7648.65
ENSG00000082929.8	LINC01587	long intergenic non-protein coding RNA 1587 [Source:HGNC Symbol;Acc:HGNC:13716]	lncRNA	0	0	0	0	0	0
ENSG00000082996.20	RNF13	ring finger protein 13 [Source:HGNC Symbol;Acc:HGNC:10057]	protein_coding	229.392	331.021	168.568	279.588	347.364	303.135
ENSG00000083067.24	TRPM3	transient receptor potential cation channel subfamily M member 3 [Source:HGNC Symbol;Acc:HGNC:17992]	protein_coding	16.7866	15.4181	22.0052	20.1805	15.3731	13.5776
ENSG00000083093.10	PALB2	partner and localizer of BRCA2 [Source:HGNC Symbol;Acc:HGNC:26144]	protein_coding	28.1544	56.4534	26.075	32.7968	39.8898	46.0599
ENSG00000083097.14	DOP1A	DOP1 leucine zipper like protein A [Source:HGNC Symbol;Acc:HGNC:21194]	protein_coding	292.651	271.176	406	341.314	373.265	299.209
ENSG00000083099.11	LYRM2	LYR motif containing 2 [Source:HGNC Symbol;Acc:HGNC:25229]	protein_coding	413.325	512.444	493.119	585.39	663.547	621.965
ENSG00000083123.15	BCKDHB	branched chain keto acid dehydrogenase E1 subunit beta [Source:HGNC Symbol;Acc:HGNC:987]	protein_coding	896.176	873.59	804.925	965.733	968.919	1075.47
ENSG00000083168.11	KAT6A	lysine acetyltransferase 6A [Source:HGNC Symbol;Acc:HGNC:13013]	protein_coding	948.556	1116.04	949.701	999.233	900.599	900.119
ENSG00000083223.18	TUT7	terminal uridylyl transferase 7 [Source:HGNC Symbol;Acc:HGNC:25817]	protein_coding	854.127	1097.39	1363.95	995.034	1097.08	968.595
ENSG00000083290.20	ULK2	unc-51 like autophagy activating kinase 2 [Source:HGNC Symbol;Acc:HGNC:13480]	protein_coding	8.62039	4.35004	2.83094	32.1955	7.3672	36.0292
ENSG00000083307.12	GRHL2	grainyhead like transcription factor 2 [Source:HGNC Symbol;Acc:HGNC:2799]	protein_coding	2.25063	0	0	0	0	1.93385
ENSG00000083312.18	TNPO1	transportin 1 [Source:HGNC Symbol;Acc:HGNC:6401]	protein_coding	2269.55	2534.27	2506.15	3550.68	3328.92	3023.99
ENSG00000083444.17	PLOD1	procollagen-lysine,2-oxoglutarate 5-dioxygenase 1 [Source:HGNC Symbol;Acc:HGNC:9081]	protein_coding	2134.76	2091.39	2104.69	2460.45	2184.99	2257.05
ENSG00000083454.22	P2RX5	purinergic receptor P2X 5 [Source:HGNC Symbol;Acc:HGNC:8536]	protein_coding	85.2701	61.7475	74.9656	224.506	341.429	218.174
ENSG00000083457.12	ITGAE	integrin subunit alpha E [Source:HGNC Symbol;Acc:HGNC:6147]	protein_coding	178.673	176.325	161.256	208.558	196.37	207.965
ENSG00000083520.15	DIS3	DIS3 homolog, exosome endoribonuclease and 3'-5' exoribonuclease [Source:HGNC Symbol;Acc:HGNC:20604]	protein_coding	1662.19	1853.92	1770.6	2060.9	2195.48	2146.72
ENSG00000083535.16	PIBF1	progesterone immunomodulatory binding factor 1 [Source:HGNC Symbol;Acc:HGNC:23352]	protein_coding	367.52	364.527	315.271	630.89	604.705	520.795
ENSG00000083544.16	TDRD3	tudor domain containing 3 [Source:HGNC Symbol;Acc:HGNC:20612]	protein_coding	178.384	210.171	219.326	221.3	199.393	118.083
ENSG00000083622.8	AC000061.1	novel transcript, antisense to CFTR	lncRNA	0	0	0	0	0	0
ENSG00000083635.8	NUFIP1	nuclear FMR1 interacting protein 1 [Source:HGNC Symbol;Acc:HGNC:8057]	protein_coding	457.71	473.111	453.434	614.534	635.585	602.782
ENSG00000083642.19	PDS5B	PDS5 cohesin associated factor B [Source:HGNC Symbol;Acc:HGNC:20418]	protein_coding	1005.64	990.782	1088	877.899	667.798	778.591
ENSG00000083720.13	OXCT1	3-oxoacid CoA-transferase 1 [Source:HGNC Symbol;Acc:HGNC:8527]	protein_coding	3631.85	3558.08	3600	3203.68	3522.39	3729.82
ENSG00000083750.13	RRAGB	Ras related GTP binding B [Source:HGNC Symbol;Acc:HGNC:19901]	protein_coding	66.6838	50.3045	85.2253	48.2446	69.6022	48.0426
ENSG00000083782.8	EPYC	epiphycan [Source:HGNC Symbol;Acc:HGNC:3053]	protein_coding	0	0	0	0	0	0
ENSG00000083799.18	CYLD	CYLD lysine 63 deubiquitinase [Source:HGNC Symbol;Acc:HGNC:2584]	protein_coding	1495.39	1786.51	1553.89	1912.54	1935.8	1934.31
ENSG00000083807.10	SLC27A5	solute carrier family 27 member 5 [Source:HGNC Symbol;Acc:HGNC:10999]	protein_coding	578.327	527.386	555.936	857.54	757.199	797.925
ENSG00000083812.12	ZNF324	zinc finger protein 324 [Source:HGNC Symbol;Acc:HGNC:14096]	protein_coding	365.107	337.01	285.314	286.267	344.095	297.029
ENSG00000083814.13	ZNF671	zinc finger protein 671 [Source:HGNC Symbol;Acc:HGNC:26279]	protein_coding	335.765	378.216	345.18	233.502	257.605	329.216
ENSG00000083817.9	ZNF416	zinc finger protein 416 [Source:HGNC Symbol;Acc:HGNC:20645]	protein_coding	171.219	121.394	131.032	110.746	124.718	92.9116
ENSG00000083828.16	ZNF586	zinc finger protein 586 [Source:HGNC Symbol;Acc:HGNC:25949]	protein_coding	523.598	518.471	531.838	411.865	418.374	452.015
ENSG00000083838.16	ZNF446	zinc finger protein 446 [Source:HGNC Symbol;Acc:HGNC:21036]	protein_coding	266.616	226.18	258.895	177.31	244.818	182.126
ENSG00000083844.10	ZNF264	zinc finger protein 264 [Source:HGNC Symbol;Acc:HGNC:13057]	protein_coding	339.597	259.197	231.391	380.513	317.945	386.429
ENSG00000083845.9	RPS5	ribosomal protein S5 [Source:HGNC Symbol;Acc:HGNC:10426]	protein_coding	40500.9	38595.7	39222.1	36981.2	35096.1	35939
ENSG00000083857.14	FAT1	FAT atypical cadherin 1 [Source:HGNC Symbol;Acc:HGNC:3595]	protein_coding	294.97	415.685	459.53	106.472	153.289	162.142
ENSG00000083896.13	YTHDC1	YTH domain containing 1 [Source:HGNC Symbol;Acc:HGNC:30626]	protein_coding	2252.12	2219.81	2337.53	1873.32	2074.08	2167.5
ENSG00000083937.10	CHMP2B	charged multivesicular body protein 2B [Source:HGNC Symbol;Acc:HGNC:24537]	protein_coding	759.422	712.581	724.019	784.78	717.505	737.968
ENSG00000084070.12	SMAP2	small ArfGAP2 [Source:HGNC Symbol;Acc:HGNC:25082]	protein_coding	5859.6	5987.71	6082.55	6688.93	6620.24	6531.42
ENSG00000084072.17	PPIE	peptidylprolyl isomerase E [Source:HGNC Symbol;Acc:HGNC:9258]	protein_coding	604.532	574.002	708.504	491.752	451.368	519.207
ENSG00000084073.10	ZMPSTE24	zinc metallopeptidase STE24 [Source:HGNC Symbol;Acc:HGNC:12877]	protein_coding	962.536	1059.16	1024.08	878.379	967.244	907.578
ENSG00000084090.14	STARD7	StAR related lipid transfer domain containing 7 [Source:HGNC Symbol;Acc:HGNC:18063]	protein_coding	131.954	144.682	156.117	131.938	117.106	89.633
ENSG00000084092.7	NOA1	nitric oxide associated 1 [Source:HGNC Symbol;Acc:HGNC:28473]	protein_coding	1552.15	1577.05	1608.07	1668.26	1622.79	1585.08
ENSG00000084093.19	REST	RE1 silencing transcription factor [Source:HGNC Symbol;Acc:HGNC:9966]	protein_coding	407.593	290.355	280.511	210.542	382.416	272.65
ENSG00000084110.11	HAL	histidine ammonia-lyase [Source:HGNC Symbol;Acc:HGNC:4806]	protein_coding	0.696643	8.23303	3.84506	0.59938	0.663455	5.47337
ENSG00000084112.15	SSH1	slingshot protein phosphatase 1 [Source:HGNC Symbol;Acc:HGNC:30579]	protein_coding	929.601	1259.75	1394.35	1684.47	1613.96	1418.11
ENSG00000084207.18	GSTP1	glutathione S-transferase pi 1 [Source:HGNC Symbol;Acc:HGNC:4638]	protein_coding	631.717	812.344	513.203	415.306	608.093	848.18
ENSG00000084234.18	APLP2	amyloid beta precursor like protein 2 [Source:HGNC Symbol;Acc:HGNC:598]	protein_coding	1075.75	1063.05	1069.33	1266.67	1026.4	899.796
ENSG00000084444.14	FAM234B	family with sequence similarity 234 member B [Source:HGNC Symbol;Acc:HGNC:29288]	protein_coding	34.0137	28.9916	36.574	42.1082	38.6524	25.7957
ENSG00000084453.16	SLCO1A2	solute carrier organic anion transporter family member 1A2 [Source:HGNC Symbol;Acc:HGNC:10956]	protein_coding	1.74887	0.752811	0	2.60304	0.623684	5.10743
ENSG00000084463.8	WBP11	WW domain binding protein 11 [Source:HGNC Symbol;Acc:HGNC:16461]	protein_coding	3851.45	4042.89	3819.26	4141.85	4429.69	4263.69
ENSG00000084623.12	EIF3I	eukaryotic translation initiation factor 3 subunit I [Source:HGNC Symbol;Acc:HGNC:3272]	protein_coding	0	1.90673	7.68391	1.94083	0	0
ENSG00000084628.10	NKAIN1	sodium/potassium transporting ATPase interacting 1 [Source:HGNC Symbol;Acc:HGNC:25743]	protein_coding	0	0.963858	0	0	0	0
ENSG00000084636.18	COL16A1	collagen type XVI alpha 1 chain [Source:HGNC Symbol;Acc:HGNC:2193]	protein_coding	16.6312	11.9287	3.89286	67.2667	58.0366	37.9803
ENSG00000084652.16	TXLNA	taxilin alpha [Source:HGNC Symbol;Acc:HGNC:30685]	protein_coding	3511.77	3616.12	3673.32	2845.07	2759.72	2756.46
ENSG00000084674.15	APOB	apolipoprotein B [Source:HGNC Symbol;Acc:HGNC:603]	protein_coding	0	0.963634	0	0.959104	0.904615	0
ENSG00000084676.15	NCOA1	nuclear receptor coactivator 1 [Source:HGNC Symbol;Acc:HGNC:7668]	protein_coding	480.203	562.862	528.632	295.115	340.893	350.91
ENSG00000084693.16	AGBL5	ATP/GTP binding protein like 5 [Source:HGNC Symbol;Acc:HGNC:26147]	protein_coding	748.635	928.346	849.63	872.888	796.46	765.392
ENSG00000084710.14	EFR3B	EFR3 homolog B [Source:HGNC Symbol;Acc:HGNC:29155]	protein_coding	0.815517	0.702282	0.801463	2.31425	0	1.04024
ENSG00000084731.15	KIF3C	kinesin family member 3C [Source:HGNC Symbol;Acc:HGNC:6321]	protein_coding	109.596	80.3178	162.245	31.0541	46.6998	34.0381
ENSG00000084733.11	RAB10	RAB10, member RAS oncogene family [Source:HGNC Symbol;Acc:HGNC:9759]	protein_coding	2436.68	2570.07	2695.9	2770.32	2784.46	2805.47
ENSG00000084734.9	GCKR	glucokinase regulator [Source:HGNC Symbol;Acc:HGNC:4196]	protein_coding	0	0	0	0	0	0
ENSG00000084754.12	HADHA	hydroxyacyl-CoA dehydrogenase trifunctional multienzyme complex subunit alpha [Source:HGNC Symbol;Acc:HGNC:4801]	protein_coding	6172.69	6085.3	6184.26	6664.55	6446.55	6612.22
ENSG00000084764.12	MAPRE3	microtubule associated protein RP/EB family member 3 [Source:HGNC Symbol;Acc:HGNC:6892]	protein_coding	29.9023	27.9123	16.9903	44.6426	40.1689	45.6823
ENSG00000084774.14	CAD	carbamoyl-phosphate synthetase 2, aspartate transcarbamylase, and dihydroorotase [Source:HGNC Symbol;Acc:HGNC:1424]	protein_coding	4596.85	5401.01	4515.75	5385.43	5446.2	4954.09
ENSG00000085063.17	CD59	CD59 molecule (CD59 blood group) [Source:HGNC Symbol;Acc:HGNC:1689]	protein_coding	2487.74	2719.86	2609	3065.62	3054.26	3157.29
ENSG00000085117.12	CD82	CD82 molecule [Source:HGNC Symbol;Acc:HGNC:6210]	protein_coding	3352.09	3251	2925.74	6174.91	6174.21	6087.4
ENSG00000085185.16	BCORL1	BCL6 corepressor like 1 [Source:HGNC Symbol;Acc:HGNC:25657]	protein_coding	43.2129	78.4615	84.8662	90.2515	55.5988	33.9303
ENSG00000085224.23	ATRX	ATRX chromatin remodeler [Source:HGNC Symbol;Acc:HGNC:886]	protein_coding	809.63	832.305	619.199	818.408	765.565	885.565
ENSG00000085231.14	AK6	adenylate kinase 6 [Source:HGNC Symbol;Acc:HGNC:49151]	protein_coding	917.695	907.999	967.983	1194.56	1158.13	1203.82
ENSG00000085265.11	FCN1	ficolin 1 [Source:HGNC Symbol;Acc:HGNC:3623]	protein_coding	0	0	1.09872	0.958962	0	0
ENSG00000085274.16	MYNN	myoneurin [Source:HGNC Symbol;Acc:HGNC:14955]	protein_coding	247.394	327.865	323.149	325.174	409.035	406.3
ENSG00000085276.19	MECOM	MDS1 and EVI1 complex locus [Source:HGNC Symbol;Acc:HGNC:3498]	protein_coding	0	0.619228	1.71101	0	0	0
ENSG00000085365.18	SCAMP1	secretory carrier membrane protein 1 [Source:HGNC Symbol;Acc:HGNC:10563]	protein_coding	498.933	491.693	543.218	509.435	485.72	506.705
ENSG00000085377.15	PREP	prolyl endopeptidase [Source:HGNC Symbol;Acc:HGNC:9358]	protein_coding	985.402	842.05	891.087	1038.87	1004.21	982.751
ENSG00000085382.12	HACE1	HECT domain and ankyrin repeat containing E3 ubiquitin protein ligase 1 [Source:HGNC Symbol;Acc:HGNC:21033]	protein_coding	345.142	391.276	459.978	276.447	252.735	337.205
ENSG00000085415.16	SEH1L	SEH1 like nucleoporin [Source:HGNC Symbol;Acc:HGNC:30379]	protein_coding	1110	1112.22	1263.35	1666.36	1594.78	1656.9
ENSG00000085433.16	WDR47	WD repeat domain 47 [Source:HGNC Symbol;Acc:HGNC:29141]	protein_coding	143.35	181.729	132.848	83.116	86.5205	139.345
ENSG00000085449.15	WDFY1	WD repeat and FYVE domain containing 1 [Source:HGNC Symbol;Acc:HGNC:20451]	protein_coding	289.373	351.49	336.437	371.966	219.987	318.192
ENSG00000085465.13	OVGP1	oviductal glycoprotein 1 [Source:HGNC Symbol;Acc:HGNC:8524]	protein_coding	20.5914	11.6832	12.33	11.6885	12.6434	12.6298
ENSG00000085491.17	SLC25A24	solute carrier family 25 member 24 [Source:HGNC Symbol;Acc:HGNC:20662]	protein_coding	804.34	852.885	838.545	631.427	675.557	520.677
ENSG00000085511.20	MAP3K4	mitogen-activated protein kinase kinase kinase 4 [Source:HGNC Symbol;Acc:HGNC:6856]	protein_coding	663.531	734.636	688.088	684.163	807.873	577.74
ENSG00000085514.16	PILRA	paired immunoglobin like type 2 receptor alpha [Source:HGNC Symbol;Acc:HGNC:20396]	protein_coding	179.321	152.639	187.569	333.508	359.042	371.556
ENSG00000085552.17	IGSF9	immunoglobulin superfamily member 9 [Source:HGNC Symbol;Acc:HGNC:18132]	protein_coding	1.52651	0	1.09564	1.69382	0	4.04689
ENSG00000085563.15	ABCB1	ATP binding cassette subfamily B member 1 [Source:HGNC Symbol;Acc:HGNC:40]	protein_coding	2.2849	1.31122	24.2613	3.94029	0	0
ENSG00000085644.14	ZNF213	zinc finger protein 213 [Source:HGNC Symbol;Acc:HGNC:13005]	protein_coding	401.242	361.335	309.348	312.245	251.569	299.343
ENSG00000085662.14	AKR1B1	aldo-keto reductase family 1 member B [Source:HGNC Symbol;Acc:HGNC:381]	protein_coding	3884.18	3632.07	3967.43	3353.96	3257.69	3155.94
ENSG00000085719.13	CPNE3	copine 3 [Source:HGNC Symbol;Acc:HGNC:2316]	protein_coding	1230.82	3445.67	2812.89	1925.16	1047.98	1119.31
ENSG00000085721.13	RRN3	RRN3 homolog, RNA polymerase I transcription factor [Source:HGNC Symbol;Acc:HGNC:30346]	protein_coding	55.0019	72.7732	78.2951	96.1285	88.0632	105.059
ENSG00000085733.16	CTTN	cortactin [Source:HGNC Symbol;Acc:HGNC:3338]	protein_coding	1350.8	1322.56	1361.08	1444.54	1387.69	1314
ENSG00000085741.13	WNT11	Wnt family member 11 [Source:HGNC Symbol;Acc:HGNC:12776]	protein_coding	0	0	0	0	0.904963	0
ENSG00000085760.15	MTIF2	mitochondrial translational initiation factor 2 [Source:HGNC Symbol;Acc:HGNC:7441]	protein_coding	1464.15	1484.9	1506.06	1592.5	1556.48	1610.53
ENSG00000085788.14	DDHD2	DDHD domain containing 2 [Source:HGNC Symbol;Acc:HGNC:29106]	protein_coding	919.591	692.784	843.318	1129.21	1174.62	1351.11
ENSG00000085831.16	TTC39A	tetratricopeptide repeat domain 39A [Source:HGNC Symbol;Acc:HGNC:18657]	protein_coding	9.58424	1.99886	1.40456	5.1518	4.90097	13.3531
ENSG00000085832.17	EPS15	epidermal growth factor receptor pathway substrate 15 [Source:HGNC Symbol;Acc:HGNC:3419]	protein_coding	1030.07	1158.19	1117.08	1481.18	1549.63	1562.69
ENSG00000085840.13	ORC1	origin recognition complex subunit 1 [Source:HGNC Symbol;Acc:HGNC:8487]	protein_coding	1007.69	1102.94	1104.53	1108.9	1019.82	1013.08
ENSG00000085871.9	MGST2	microsomal glutathione S-transferase 2 [Source:HGNC Symbol;Acc:HGNC:7063]	protein_coding	436.769	466.635	493.999	400.549	355.8	351.843
ENSG00000085872.15	CHERP	calcium homeostasis endoplasmic reticulum protein [Source:HGNC Symbol;Acc:HGNC:16930]	protein_coding	3045.25	2655.51	2899.99	3013.88	2735.28	2920.34
ENSG00000085978.22	ATG16L1	autophagy related 16 like 1 [Source:HGNC Symbol;Acc:HGNC:21498]	protein_coding	868.143	986.485	830.364	508.56	716.829	604.458
ENSG00000085982.14	USP40	ubiquitin specific peptidase 40 [Source:HGNC Symbol;Acc:HGNC:20069]	protein_coding	515.416	460.169	428.5	419.282	419.13	399.14
ENSG00000085998.14	POMGNT1	protein O-linked mannose N-acetylglucosaminyltransferase 1 (beta 1,2-) [Source:HGNC Symbol;Acc:HGNC:19139]	protein_coding	1489.38	1437.37	1387.91	1770.33	1698.49	1537.42
ENSG00000085999.13	RAD54L	RAD54 like [Source:HGNC Symbol;Acc:HGNC:9826]	protein_coding	1579.7	1133.25	1377.76	1481.67	1513.27	1236.37
ENSG00000086015.22	MAST2	microtubule associated serine/threonine kinase 2 [Source:HGNC Symbol;Acc:HGNC:19035]	protein_coding	920.795	1089.97	1040.7	1061.04	1004.57	939.296
ENSG00000086061.16	DNAJA1	DnaJ heat shock protein family (Hsp40) member A1 [Source:HGNC Symbol;Acc:HGNC:5229]	protein_coding	7887.14	7633.62	7665.97	7783.7	7668.45	7794.5
ENSG00000086062.13	B4GALT1	beta-1,4-galactosyltransferase 1 [Source:HGNC Symbol;Acc:HGNC:924]	protein_coding	0	0	0	0	0	0
ENSG00000086065.14	CHMP5	charged multivesicular body protein 5 [Source:HGNC Symbol;Acc:HGNC:26942]	protein_coding	1701.4	1616.15	1683.55	1672.05	1626.17	1614.43
ENSG00000086102.19	NFX1	nuclear transcription factor, X-box binding 1 [Source:HGNC Symbol;Acc:HGNC:7803]	protein_coding	1941.55	1705.98	1821.11	1580.9	1573.68	1476.36
ENSG00000086159.13	AQP6	aquaporin 6 [Source:HGNC Symbol;Acc:HGNC:639]	protein_coding	3.57417	12.4049	7.03538	11.4186	9.61971	6.17805
ENSG00000086189.11	DIMT1	DIMT1 rRNA methyltransferase and ribosome maturation factor [Source:HGNC Symbol;Acc:HGNC:30217]	protein_coding	612.076	612.843	471.389	782.416	830.303	814.756
ENSG00000086200.17	IPO11	importin 11 [Source:HGNC Symbol;Acc:HGNC:20628]	protein_coding	27.1444	12.221	10.2952	26.7663	30.4576	21.6502
ENSG00000086205.18	FOLH1	folate hydrolase 1 [Source:HGNC Symbol;Acc:HGNC:3788]	protein_coding	0	0.963247	1.09993	0	0	0
ENSG00000086232.13	EIF2AK1	eukaryotic translation initiation factor 2 alpha kinase 1 [Source:HGNC Symbol;Acc:HGNC:24921]	protein_coding	4103.28	4285.94	4276.88	3380.3	4078.63	3155.92
ENSG00000086288.12	NME8	NME/NM23 family member 8 [Source:HGNC Symbol;Acc:HGNC:16473]	protein_coding	78.2767	35.9084	24.5344	29.0067	40.0945	39.1271
ENSG00000086289.12	EPDR1	ependymin related 1 [Source:HGNC Symbol;Acc:HGNC:17572]	protein_coding	235.551	222.194	149.217	457.068	521.549	402.994
ENSG00000086300.16	SNX10	sorting nexin 10 [Source:HGNC Symbol;Acc:HGNC:14974]	protein_coding	43.3186	107.15	150.197	195.114	188.613	190.382
ENSG00000086475.15	SEPHS1	selenophosphate synthetase 1 [Source:HGNC Symbol;Acc:HGNC:19685]	protein_coding	2471.7	2323.23	2408.86	2644.65	2337.93	2585.6
ENSG00000086504.17	MRPL28	mitochondrial ribosomal protein L28 [Source:HGNC Symbol;Acc:HGNC:14484]	protein_coding	2679.57	2509.65	2336.24	2934.52	2741.87	2909.08
ENSG00000086506.3	HBQ1	hemoglobin subunit theta 1 [Source:HGNC Symbol;Acc:HGNC:4833]	protein_coding	0	0	0	0	0	0
ENSG00000086544.3	ITPKC	inositol-trisphosphate 3-kinase C [Source:HGNC Symbol;Acc:HGNC:14897]	protein_coding	377.009	375.53	429.984	326.762	248.791	286.565
ENSG00000086548.9	CEACAM6	CEA cell adhesion molecule 6 [Source:HGNC Symbol;Acc:HGNC:1818]	protein_coding	0	0	0	0	0	0
ENSG00000086570.12	FAT2	FAT atypical cadherin 2 [Source:HGNC Symbol;Acc:HGNC:3596]	protein_coding	1.11913	1.92758	3.29861	13.4293	9.95245	8.74391
ENSG00000086589.12	RBM22	RNA binding motif protein 22 [Source:HGNC Symbol;Acc:HGNC:25503]	protein_coding	1810.94	1658.09	1705.14	1486.62	1684.21	1540.58
ENSG00000086598.11	TMED2	transmembrane p24 trafficking protein 2 [Source:HGNC Symbol;Acc:HGNC:16996]	protein_coding	4103.65	4349.76	4136.66	3505.01	3543.13	4045.38
ENSG00000086619.14	ERO1B	endoplasmic reticulum oxidoreductase 1 beta [Source:HGNC Symbol;Acc:HGNC:14355]	protein_coding	964.025	708.88	659.171	752.577	960.298	1119.02
ENSG00000086666.19	ZFAND6	zinc finger AN1-type containing 6 [Source:HGNC Symbol;Acc:HGNC:30164]	protein_coding	2591.44	2497.42	2619.27	2252.83	2328.64	2204.27
ENSG00000086696.11	HSD17B2	hydroxysteroid 17-beta dehydrogenase 2 [Source:HGNC Symbol;Acc:HGNC:5211]	protein_coding	1.79579	1.03097	14.3741	0	0.483855	0
ENSG00000086712.13	TXLNG	taxilin gamma [Source:HGNC Symbol;Acc:HGNC:18578]	protein_coding	1116.89	1131.87	1099.88	1098.21	1084.95	1038.8
ENSG00000086717.18	PPEF1	protein phosphatase with EF-hand domain 1 [Source:HGNC Symbol;Acc:HGNC:9243]	protein_coding	6.29282	6.77224	22.7829	23.1998	18.2562	2.67065
ENSG00000086730.17	LAT2	linker for activation of T cells family member 2 [Source:HGNC Symbol;Acc:HGNC:12749]	protein_coding	4103.83	4338.67	4478.51	4396.23	4395.8	4318.67
ENSG00000086758.16	HUWE1	HECT, UBA and WWE domain containing E3 ubiquitin protein ligase 1 [Source:HGNC Symbol;Acc:HGNC:30892]	protein_coding	4097.69	4726.26	4763.67	4711.81	5650.91	5224.48
ENSG00000086827.9	ZW10	zw10 kinetochore protein [Source:HGNC Symbol;Acc:HGNC:13194]	protein_coding	718.551	776.789	753.205	713.841	755.958	808.303
ENSG00000086848.15	ALG9	ALG9 alpha-1,2-mannosyltransferase [Source:HGNC Symbol;Acc:HGNC:15672]	protein_coding	589.711	509.146	485.123	491.592	555.743	437.254
ENSG00000086967.10	MYBPC2	myosin binding protein C2 [Source:HGNC Symbol;Acc:HGNC:7550]	protein_coding	19.6727	14.519	19.3461	9.65938	21.9965	5.67931
ENSG00000086991.13	NOX4	NADPH oxidase 4 [Source:HGNC Symbol;Acc:HGNC:7891]	protein_coding	0	0	0	0	0	0
ENSG00000087008.16	ACOX3	acyl-CoA oxidase 3, pristanoyl [Source:HGNC Symbol;Acc:HGNC:121]	protein_coding	528.565	573.788	580.863	546.129	512.142	536.513
ENSG00000087053.20	MTMR2	myotubularin related protein 2 [Source:HGNC Symbol;Acc:HGNC:7450]	protein_coding	664.34	640.05	710.235	748.409	785.056	832.491
ENSG00000087074.8	PPP1R15A	protein phosphatase 1 regulatory subunit 15A [Source:HGNC Symbol;Acc:HGNC:14375]	protein_coding	1855.78	1630.69	1818.63	2450.67	2457.52	2484.67
ENSG00000087076.9	HSD17B14	hydroxysteroid 17-beta dehydrogenase 14 [Source:HGNC Symbol;Acc:HGNC:23238]	protein_coding	122.14	116.699	146.036	101.137	82.5071	82.7606
ENSG00000087077.14	TRIP6	thyroid hormone receptor interactor 6 [Source:HGNC Symbol;Acc:HGNC:12311]	protein_coding	2413.86	2266.53	2391.3	1985.47	1860.65	2036.44
ENSG00000087085.16	ACHE	acetylcholinesterase (Cartwright blood group) [Source:HGNC Symbol;Acc:HGNC:108]	protein_coding	16.9113	24.5448	31.0814	105.432	70.7155	99.9023
ENSG00000087086.15	FTL	ferritin light chain [Source:HGNC Symbol;Acc:HGNC:3999]	protein_coding	39226.5	37690.5	38760.3	40491.6	39600.6	39631.3
ENSG00000087087.20	SRRT	serrate, RNA effector molecule [Source:HGNC Symbol;Acc:HGNC:24101]	protein_coding	6284.27	5728.57	5854.94	4424.94	4640.68	4537.87
ENSG00000087088.20	BAX	BCL2 associated X, apoptosis regulator [Source:HGNC Symbol;Acc:HGNC:959]	protein_coding	6308.77	6106.34	6223.26	4919.6	4567.65	5484.4
ENSG00000087095.13	NLK	nemo like kinase [Source:HGNC Symbol;Acc:HGNC:29858]	protein_coding	635.709	666.386	725.409	475.01	453.318	470.038
ENSG00000087111.21	PIGS	phosphatidylinositol glycan anchor biosynthesis class S [Source:HGNC Symbol;Acc:HGNC:14937]	protein_coding	2518.53	2569.92	2455.85	2530.11	2599.75	2555.44
ENSG00000087116.16	ADAMTS2	ADAM metallopeptidase with thrombospondin type 1 motif 2 [Source:HGNC Symbol;Acc:HGNC:218]	protein_coding	0	0	1.09924	0	0	0
ENSG00000087128.10	TMPRSS11E	transmembrane serine protease 11E [Source:HGNC Symbol;Acc:HGNC:24465]	protein_coding	0	0	0	0	0	0
ENSG00000087152.15	ATXN7L3	ataxin 7 like 3 [Source:HGNC Symbol;Acc:HGNC:25416]	protein_coding	2204.08	2361.75	2326.88	2078.9	1674.5	1861.94
ENSG00000087157.19	PGS1	phosphatidylglycerophosphate synthase 1 [Source:HGNC Symbol;Acc:HGNC:30029]	protein_coding	1310.6	1275.9	1283.64	897.063	787.571	939.86
ENSG00000087191.13	PSMC5	proteasome 26S subunit, ATPase 5 [Source:HGNC Symbol;Acc:HGNC:9552]	protein_coding	4173.77	3824.53	3883.84	3742.75	3661.5	3888.27
ENSG00000087206.17	UIMC1	ubiquitin interaction motif containing 1 [Source:HGNC Symbol;Acc:HGNC:30298]	protein_coding	1503.8	1314.76	1275.19	1198.4	1230.52	1340.87
ENSG00000087237.12	CETP	cholesteryl ester transfer protein [Source:HGNC Symbol;Acc:HGNC:1869]	protein_coding	40.395	39.2015	47.9773	72.014	83.9987	96.6311
ENSG00000087245.13	MMP2	matrix metallopeptidase 2 [Source:HGNC Symbol;Acc:HGNC:7166]	protein_coding	1.11914	0	0	0	0	0
ENSG00000087250.9	MT3	metallothionein 3 [Source:HGNC Symbol;Acc:HGNC:7408]	protein_coding	0	0	0	0	0	0
ENSG00000087253.13	LPCAT2	lysophosphatidylcholine acyltransferase 2 [Source:HGNC Symbol;Acc:HGNC:26032]	protein_coding	0	0.963242	0	0.96014	1.80802	0
ENSG00000087258.16	GNAO1	G protein subunit alpha o1 [Source:HGNC Symbol;Acc:HGNC:4389]	protein_coding	0	0	0.88897	0	1.11901	0
ENSG00000087263.17	OGFOD1	2-oxoglutarate and iron dependent oxygenase domain containing 1 [Source:HGNC Symbol;Acc:HGNC:25585]	protein_coding	1716.57	1756.93	1610.79	1733.7	1862.64	1848
ENSG00000087266.17	SH3BP2	SH3 domain binding protein 2 [Source:HGNC Symbol;Acc:HGNC:10825]	protein_coding	2175.78	2115.85	2245.76	2371.81	2109.13	1942.31
ENSG00000087269.16	NOP14	NOP14 nucleolar protein [Source:HGNC Symbol;Acc:HGNC:16821]	protein_coding	2237.13	2295.03	2296.94	3071.36	2932.42	2932.25
ENSG00000087274.17	ADD1	adducin 1 [Source:HGNC Symbol;Acc:HGNC:243]	protein_coding	3551.4	3960.53	3565.52	2829.86	3456.43	3241.06
ENSG00000087299.12	L2HGDH	L-2-hydroxyglutarate dehydrogenase [Source:HGNC Symbol;Acc:HGNC:20499]	protein_coding	816.79	818.085	843.717	949.985	922.08	1084.99
ENSG00000087301.9	TXNDC16	thioredoxin domain containing 16 [Source:HGNC Symbol;Acc:HGNC:19965]	protein_coding	247.538	244.988	298.312	323.308	244.462	239.671
ENSG00000087302.9	RTRAF	RNA transcription, translation and transport factor [Source:HGNC Symbol;Acc:HGNC:23169]	protein_coding	4568.08	4453.27	4338.53	4282.06	4800.1	4989.51
ENSG00000087303.18	NID2	nidogen 2 [Source:HGNC Symbol;Acc:HGNC:13389]	protein_coding	0	0	0	0	0	0
ENSG00000087338.5	GMCL1	germ cell-less 1, spermatogenesis associated [Source:HGNC Symbol;Acc:HGNC:23843]	protein_coding	832.193	1091.07	1061.32	846.956	990.682	926.275
ENSG00000087365.16	SF3B2	splicing factor 3b subunit 2 [Source:HGNC Symbol;Acc:HGNC:10769]	protein_coding	7913.7	7770.78	7528.09	7400.21	7537.51	7769.35
ENSG00000087448.11	KLHL42	kelch like family member 42 [Source:HGNC Symbol;Acc:HGNC:29252]	protein_coding	539.65	576.023	468.426	644.491	555.773	509.684
ENSG00000087460.28	GNAS	GNAS complex locus [Source:HGNC Symbol;Acc:HGNC:4392]	protein_coding	25892	23939.1	24356.3	18729.6	18380.2	17916.6
ENSG00000087470.19	DNM1L	dynamin 1 like [Source:HGNC Symbol;Acc:HGNC:2973]	protein_coding	2227.26	2344.55	2470.3	3021.32	3173.03	3205.67
ENSG00000087494.16	PTHLH	parathyroid hormone like hormone [Source:HGNC Symbol;Acc:HGNC:9607]	protein_coding	8.25063	10.0777	20.8144	5.33538	3.32982	3.03487
ENSG00000087495.17	PHACTR3	phosphatase and actin regulator 3 [Source:HGNC Symbol;Acc:HGNC:15833]	protein_coding	0	0.99703	0	2.62048	5.60794	0.998634
ENSG00000087502.18	ERGIC2	ERGIC and golgi 2 [Source:HGNC Symbol;Acc:HGNC:30208]	protein_coding	1010.61	1010.47	914.981	1024.84	1179.76	1233.89
ENSG00000087510.7	TFAP2C	transcription factor AP-2 gamma [Source:HGNC Symbol;Acc:HGNC:11744]	protein_coding	0	0.961697	0	0.960667	0	0
ENSG00000087586.18	AURKA	aurora kinase A [Source:HGNC Symbol;Acc:HGNC:11393]	protein_coding	1403.82	1355.42	1121.68	1500.15	1521.35	1546.11
ENSG00000087589.17	CASS4	Cas scaffold protein family member 4 [Source:HGNC Symbol;Acc:HGNC:15878]	protein_coding	0	0.930842	4.2542	0	0	3.12159
ENSG00000087842.11	PIR	pirin [Source:HGNC Symbol;Acc:HGNC:30048]	protein_coding	36.7647	15.9463	15.144	251.792	214.872	215.132
ENSG00000087884.14	AAMDC	adipogenesis associated Mth938 domain containing [Source:HGNC Symbol;Acc:HGNC:30205]	protein_coding	109.389	85.104	107.36	47.3986	50.7225	57.4301
ENSG00000087903.13	RFX2	regulatory factor X2 [Source:HGNC Symbol;Acc:HGNC:9983]	protein_coding	86.7302	113.218	130.781	100.478	72.835	61.585
ENSG00000087995.16	METTL2A	methyltransferase like 2A [Source:HGNC Symbol;Acc:HGNC:25755]	protein_coding	508.614	470.881	425.844	542.671	525.733	534.449
ENSG00000088002.12	SULT2B1	sulfotransferase family 2B member 1 [Source:HGNC Symbol;Acc:HGNC:11459]	protein_coding	0	0	1.09924	0	0	0
ENSG00000088035.18	ALG6	ALG6 alpha-1,3-glucosyltransferase [Source:HGNC Symbol;Acc:HGNC:23157]	protein_coding	351.202	337.032	388.371	283.951	298.513	342.809
ENSG00000088038.19	CNOT3	CCR4-NOT transcription complex subunit 3 [Source:HGNC Symbol;Acc:HGNC:7879]	protein_coding	1996.27	1962.54	2120.52	1984.61	1905.15	1786.85
ENSG00000088053.11	GP6	glycoprotein VI platelet [Source:HGNC Symbol;Acc:HGNC:14388]	protein_coding	0	0.544192	1.97053	0	0.510397	1.70324
ENSG00000088179.9	PTPN4	protein tyrosine phosphatase non-receptor type 4 [Source:HGNC Symbol;Acc:HGNC:9656]	protein_coding	330.962	307.306	272.785	281.401	314.54	258.539
ENSG00000088205.13	DDX18	DEAD-box helicase 18 [Source:HGNC Symbol;Acc:HGNC:2741]	protein_coding	2855.35	2888.18	2931.72	3676.99	3860.32	3565.22
ENSG00000088247.18	KHSRP	KH-type splicing regulatory protein [Source:HGNC Symbol;Acc:HGNC:6316]	protein_coding	10399.4	9956.57	9722.47	10241.6	9465.49	9904.26
ENSG00000088256.9	GNA11	G protein subunit alpha 11 [Source:HGNC Symbol;Acc:HGNC:4379]	protein_coding	339.211	278.079	333.657	336.267	305.738	274.705
ENSG00000088280.19	ASAP3	ArfGAP with SH3 domain, ankyrin repeat and PH domain 3 [Source:HGNC Symbol;Acc:HGNC:14987]	protein_coding	0	0.971018	1.64558	2.68392	1.28578	0
ENSG00000088298.13	EDEM2	ER degradation enhancing alpha-mannosidase like protein 2 [Source:HGNC Symbol;Acc:HGNC:15877]	protein_coding	714.09	663.372	729.595	540.995	552.529	613.146
ENSG00000088305.18	DNMT3B	DNA methyltransferase 3 beta [Source:HGNC Symbol;Acc:HGNC:2979]	protein_coding	59.7446	41.6685	57.0115	36.0237	44.3582	23.2924
ENSG00000088320.4	REM1	RRAD and GEM like GTPase 1 [Source:HGNC Symbol;Acc:HGNC:15922]	protein_coding	0	0	0	0	0	0
ENSG00000088325.16	TPX2	TPX2 microtubule nucleation factor [Source:HGNC Symbol;Acc:HGNC:1249]	protein_coding	3323.69	3307.67	3401.07	3601.69	3719.59	3587.14
ENSG00000088340.17	FER1L4	fer-1 like family member 4 (pseudogene) [Source:HGNC Symbol;Acc:HGNC:15801]	transcribed_unitary_pseudogene	27.1791	29.0242	16.2721	30.0075	46.2311	18.3099
ENSG00000088356.6	PDRG1	p53 and DNA damage regulated 1 [Source:HGNC Symbol;Acc:HGNC:16119]	protein_coding	1371.96	1225.33	1388.2	1171.93	1232.16	1304.54
ENSG00000088367.23	EPB41L1	erythrocyte membrane protein band 4.1 like 1 [Source:HGNC Symbol;Acc:HGNC:3378]	protein_coding	12.7368	9.31323	12.5014	248.669	318.197	296.797
ENSG00000088386.17	SLC15A1	solute carrier family 15 member 1 [Source:HGNC Symbol;Acc:HGNC:10920]	protein_coding	0	1.29165	2.87351	0	1.74694	2.58794
ENSG00000088387.19	DOCK9	dedicator of cytokinesis 9 [Source:HGNC Symbol;Acc:HGNC:14132]	protein_coding	37.5538	6.33611	26.1473	190.122	355.726	193.14
ENSG00000088448.14	ANKRD10	ankyrin repeat domain 10 [Source:HGNC Symbol;Acc:HGNC:20265]	protein_coding	1566.88	1072.07	1038.33	1309.15	1368.3	1404.22
ENSG00000088451.11	TGDS	TDP-glucose 4,6-dehydratase [Source:HGNC Symbol;Acc:HGNC:20324]	protein_coding	535.679	539.651	524.11	568.629	608.086	640.516
ENSG00000088538.13	DOCK3	dedicator of cytokinesis 3 [Source:HGNC Symbol;Acc:HGNC:2989]	protein_coding	0	0	1.09881	2.87666	0	0
ENSG00000088543.15	C3orf18	chromosome 3 open reading frame 18 [Source:HGNC Symbol;Acc:HGNC:24837]	protein_coding	72.0856	59.2386	56.5935	47.1716	52.152	60.0512
ENSG00000088682.14	COQ9	coenzyme Q9 [Source:HGNC Symbol;Acc:HGNC:25302]	protein_coding	1265.46	1132.6	1168.63	1184.04	1289.37	1280.43
ENSG00000088726.16	TMEM40	transmembrane protein 40 [Source:HGNC Symbol;Acc:HGNC:25620]	protein_coding	3.1092	0	0.480592	8.41075	12.7381	1.78219
ENSG00000088727.13	KIF9	kinesin family member 9 [Source:HGNC Symbol;Acc:HGNC:16666]	protein_coding	88.3209	95.3088	99.4319	117.387	79.2165	105.462
ENSG00000088756.13	ARHGAP28	Rho GTPase activating protein 28 [Source:HGNC Symbol;Acc:HGNC:25509]	protein_coding	4.04572	0	0	2.12117	0	0
ENSG00000088766.12	CRLS1	cardiolipin synthase 1 [Source:HGNC Symbol;Acc:HGNC:16148]	protein_coding	911.436	1003.7	1075.44	1176.15	1118.73	1278.15
ENSG00000088782.5	DEFB127	defensin beta 127 [Source:HGNC Symbol;Acc:HGNC:16206]	protein_coding	0	0	0	0	0	0
ENSG00000088808.18	PPP1R13B	protein phosphatase 1 regulatory subunit 13B [Source:HGNC Symbol;Acc:HGNC:14950]	protein_coding	298.032	343.408	355.139	281.517	178.087	226.579
ENSG00000088812.18	ATRN	attractin [Source:HGNC Symbol;Acc:HGNC:885]	protein_coding	491.433	552.514	536.451	671.732	590.19	606.674
ENSG00000088826.18	SMOX	spermine oxidase [Source:HGNC Symbol;Acc:HGNC:15862]	protein_coding	2.04449	0	0	9.36748	2.28389	7.25027
ENSG00000088827.13	SIGLEC1	sialic acid binding Ig like lectin 1 [Source:HGNC Symbol;Acc:HGNC:11127]	protein_coding	0	0	0	0	0	0.972265
ENSG00000088832.18	FKBP1A	FKBP prolyl isomerase 1A [Source:HGNC Symbol;Acc:HGNC:3711]	protein_coding	7510.75	7077.07	7191.34	7475.75	7452.81	7257.11
ENSG00000088833.18	NSFL1C	NSFL1 cofactor [Source:HGNC Symbol;Acc:HGNC:15912]	protein_coding	1802.81	2012	1877.86	1880.98	2005.86	2157.43
ENSG00000088836.14	SLC4A11	solute carrier family 4 member 11 [Source:HGNC Symbol;Acc:HGNC:16438]	protein_coding	9.06259	11.9429	10.029	7.92722	8.37634	7.48003
ENSG00000088854.13	C20orf194	chromosome 20 open reading frame 194 [Source:HGNC Symbol;Acc:HGNC:17721]	protein_coding	0	0	0	0	0	0.972265
ENSG00000088876.13	ZNF343	zinc finger protein 343 [Source:HGNC Symbol;Acc:HGNC:16017]	protein_coding	357.084	424.993	434.692	328.435	426.873	376.402
ENSG00000088881.21	EBF4	EBF family member 4 [Source:HGNC Symbol;Acc:HGNC:29278]	protein_coding	6.38321	0	0.770893	0	0	0
ENSG00000088882.8	CPXM1	carboxypeptidase X, M14 family member 1 [Source:HGNC Symbol;Acc:HGNC:15771]	protein_coding	4.47629	4.81708	2.20251	12.5238	5.42197	7.73985
ENSG00000088888.18	MAVS	mitochondrial antiviral signaling protein [Source:HGNC Symbol;Acc:HGNC:29233]	protein_coding	1964.1	2190.9	2017.19	1682.13	1683.08	1615.06
ENSG00000088899.15	LZTS3	leucine zipper tumor suppressor family member 3 [Source:HGNC Symbol;Acc:HGNC:30139]	protein_coding	46.8713	34.2781	26.7523	23.1186	29.4168	35.8712
ENSG00000088926.14	F11	coagulation factor XI [Source:HGNC Symbol;Acc:HGNC:3529]	protein_coding	0	0	0	0	0	0
ENSG00000088930.8	XRN2	5'-3' exoribonuclease 2 [Source:HGNC Symbol;Acc:HGNC:12836]	protein_coding	3391.98	3279.96	3481.19	3716.34	3529.55	3443.94
ENSG00000088970.16	KIZ	kizuna centrosomal protein [Source:HGNC Symbol;Acc:HGNC:15865]	protein_coding	352.263	292.993	292.509	266.523	268.66	260.2
ENSG00000088986.11	DYNLL1	dynein light chain LC8-type 1 [Source:HGNC Symbol;Acc:HGNC:15476]	protein_coding	4719.18	4619.27	4599.96	4428.4	4384.59	4309.7
ENSG00000088992.18	TESC	tescalcin [Source:HGNC Symbol;Acc:HGNC:26065]	protein_coding	512.206	543.186	575.851	1243.76	1226.35	1216.67
ENSG00000089006.17	SNX5	sorting nexin 5 [Source:HGNC Symbol;Acc:HGNC:14969]	protein_coding	5073.57	4771.82	4419	6309.05	5874.57	6157.8
ENSG00000089009.16	RPL6	ribosomal protein L6 [Source:HGNC Symbol;Acc:HGNC:10362]	protein_coding	3235.41	3163.29	2932.26	2618.6	3858.95	4295.58
ENSG00000089012.14	SIRPG	signal regulatory protein gamma [Source:HGNC Symbol;Acc:HGNC:15757]	protein_coding	145.655	157.548	160.521	595.918	554.067	601.403
ENSG00000089022.14	MAPKAPK5	MAPK activated protein kinase 5 [Source:HGNC Symbol;Acc:HGNC:6889]	protein_coding	1092.29	1086.23	1187.47	1243.53	1157.13	1065.95
ENSG00000089041.17	P2RX7	purinergic receptor P2X 7 [Source:HGNC Symbol;Acc:HGNC:8537]	protein_coding	60.1428	25.0174	42.4202	24.2054	55.8641	37.0285
ENSG00000089048.15	ESF1	ESF1 nucleolar pre-rRNA processing protein homolog [Source:HGNC Symbol;Acc:HGNC:15898]	protein_coding	773.293	670.625	651.606	774.407	808.201	725.649
ENSG00000089050.16	RBBP9	RB binding protein 9, serine hydrolase [Source:HGNC Symbol;Acc:HGNC:9892]	protein_coding	636.302	616.642	593.658	823.623	959.744	1000.7
ENSG00000089053.13	ANAPC5	anaphase promoting complex subunit 5 [Source:HGNC Symbol;Acc:HGNC:15713]	protein_coding	5465.11	5239.86	5120.5	5023.27	5009.43	4890.51
ENSG00000089057.15	SLC23A2	solute carrier family 23 member 2 [Source:HGNC Symbol;Acc:HGNC:10973]	protein_coding	2634.82	2776.72	2833.35	3150.89	2905.69	2971.58
ENSG00000089060.12	SLC8B1	solute carrier family 8 member B1 [Source:HGNC Symbol;Acc:HGNC:26175]	protein_coding	426.814	526.071	481.442	426.608	359.903	381.497
ENSG00000089063.15	TMEM230	transmembrane protein 230 [Source:HGNC Symbol;Acc:HGNC:15876]	protein_coding	2337.71	2200.33	2220.57	2456.99	2313.64	2265.16
ENSG00000089091.16	DZANK1	double zinc ribbon and ankyrin repeat domains 1 [Source:HGNC Symbol;Acc:HGNC:15858]	protein_coding	215.6	255.31	251.979	218.29	276.524	230.51
ENSG00000089094.19	KDM2B	lysine demethylase 2B [Source:HGNC Symbol;Acc:HGNC:13610]	protein_coding	2355.84	2303.95	2709.25	3627.69	3427.56	3496.2
ENSG00000089101.19	CFAP61	cilia and flagella associated protein 61 [Source:HGNC Symbol;Acc:HGNC:15872]	protein_coding	0	0.814219	1.94384	1.28331	0	0
ENSG00000089116.4	LHX5	LIM homeobox 5 [Source:HGNC Symbol;Acc:HGNC:14216]	protein_coding	0	0	0	0	0	0
ENSG00000089123.16	TASP1	taspase 1 [Source:HGNC Symbol;Acc:HGNC:15859]	protein_coding	291.323	274.023	299.541	244.186	249.008	240.713
ENSG00000089127.15	OAS1	2'-5'-oligoadenylate synthetase 1 [Source:HGNC Symbol;Acc:HGNC:8086]	protein_coding	226.045	224.42	254.638	367.067	347.642	309.749
ENSG00000089154.11	GCN1	GCN1 activator of EIF2AK4 [Source:HGNC Symbol;Acc:HGNC:4199]	protein_coding	4890.64	6301.91	6618.95	5961.37	6089.58	5680.71
ENSG00000089157.16	RPLP0	ribosomal protein lateral stalk subunit P0 [Source:HGNC Symbol;Acc:HGNC:10371]	protein_coding	108327	104682	106118	96268.9	91805.5	94418.2
ENSG00000089159.17	PXN	paxillin [Source:HGNC Symbol;Acc:HGNC:9718]	protein_coding	262.324	227.673	274.736	162.838	203.146	173.792
ENSG00000089163.4	SIRT4	sirtuin 4 [Source:HGNC Symbol;Acc:HGNC:14932]	protein_coding	10.8857	14.2073	10.7363	10.9537	8.77602	21.0134
ENSG00000089169.15	RPH3A	rabphilin 3A [Source:HGNC Symbol;Acc:HGNC:17056]	protein_coding	37.7772	63.9989	52.7018	14.4475	8.1054	5.11337
ENSG00000089177.19	KIF16B	kinesin family member 16B [Source:HGNC Symbol;Acc:HGNC:15869]	protein_coding	27.888	65.4126	20.9848	24.6386	27.6484	35.1904
ENSG00000089195.15	TRMT6	tRNA methyltransferase 6 [Source:HGNC Symbol;Acc:HGNC:20900]	protein_coding	970.429	937.091	953.045	1040.61	1005.21	1075.01
ENSG00000089199.10	CHGB	chromogranin B [Source:HGNC Symbol;Acc:HGNC:1930]	protein_coding	0	0.964312	0	0	0.904537	0
ENSG00000089220.5	PEBP1	phosphatidylethanolamine binding protein 1 [Source:HGNC Symbol;Acc:HGNC:8630]	protein_coding	13572.1	12698	13139.2	9923.29	9437.36	9636.18
ENSG00000089225.20	TBX5	T-box transcription factor 5 [Source:HGNC Symbol;Acc:HGNC:11604]	protein_coding	0	0	0	0	0	0
ENSG00000089234.16	BRAP	BRCA1 associated protein [Source:HGNC Symbol;Acc:HGNC:1099]	protein_coding	739.159	743.562	753.415	691.373	658.469	646.222
ENSG00000089248.7	ERP29	endoplasmic reticulum protein 29 [Source:HGNC Symbol;Acc:HGNC:13799]	protein_coding	7350.26	6950.15	6839.34	5235.41	5518.5	5598.75
ENSG00000089250.19	NOS1	nitric oxide synthase 1 [Source:HGNC Symbol;Acc:HGNC:7872]	protein_coding	4.4765	1.92756	3.29881	20.1473	16.2851	15.5423
ENSG00000089280.19	FUS	FUS RNA binding protein [Source:HGNC Symbol;Acc:HGNC:4010]	protein_coding	16231.7	14621.4	15093	15822.5	15874	16551.7
ENSG00000089289.16	IGBP1	immunoglobulin binding protein 1 [Source:HGNC Symbol;Acc:HGNC:5461]	protein_coding	1813.13	1649.41	1653.39	1408.01	1393.41	1481.85
ENSG00000089327.15	FXYD5	FXYD domain containing ion transport regulator 5 [Source:HGNC Symbol;Acc:HGNC:4029]	protein_coding	2918.88	2695.63	2674.9	2480.58	2483.15	2488.63
ENSG00000089335.21	ZNF302	zinc finger protein 302 [Source:HGNC Symbol;Acc:HGNC:13848]	protein_coding	831.153	734.63	928.261	550.763	550.588	640.812
ENSG00000089351.15	GRAMD1A	GRAM domain containing 1A [Source:HGNC Symbol;Acc:HGNC:29305]	protein_coding	1728.28	1669.8	1694.4	2063.43	1828.62	2002.38
ENSG00000089356.18	FXYD3	FXYD domain containing ion transport regulator 3 [Source:HGNC Symbol;Acc:HGNC:4027]	protein_coding	0	0	0	0	0	0
ENSG00000089472.16	HEPH	hephaestin [Source:HGNC Symbol;Acc:HGNC:4866]	protein_coding	17.2975	31.5633	46.7007	45.6206	25.5999	19.3772
ENSG00000089486.17	CDIP1	cell death inducing p53 target 1 [Source:HGNC Symbol;Acc:HGNC:13234]	protein_coding	2010.01	1867.49	2018.12	542.978	501.833	550.089
ENSG00000089505.18	CMTM1	CKLF like MARVEL transmembrane domain containing 1 [Source:HGNC Symbol;Acc:HGNC:19172]	protein_coding	25.5001	25.6448	24.0695	15.2845	11.9546	14.8784
ENSG00000089558.9	KCNH4	potassium voltage-gated channel subfamily H member 4 [Source:HGNC Symbol;Acc:HGNC:6253]	protein_coding	5.64733	11.6702	3.33201	30.4834	23.2928	27.8537
ENSG00000089597.18	GANAB	glucosidase II alpha subunit [Source:HGNC Symbol;Acc:HGNC:4138]	protein_coding	7418.6	6618.7	6862.61	6340.65	6180.09	6232.94
ENSG00000089639.11	GMIP	GEM interacting protein [Source:HGNC Symbol;Acc:HGNC:24852]	protein_coding	2455.91	2524.65	2407.91	2426.44	2409.95	2337.32
ENSG00000089682.16	RBM41	RNA binding motif protein 41 [Source:HGNC Symbol;Acc:HGNC:25617]	protein_coding	297.879	376.464	249.548	266.982	294.158	291.156
ENSG00000089685.15	BIRC5	baculoviral IAP repeat containing 5 [Source:HGNC Symbol;Acc:HGNC:593]	protein_coding	2667.01	2268.91	2316.56	2165.15	2215.11	2316.22
ENSG00000089692.9	LAG3	lymphocyte activating 3 [Source:HGNC Symbol;Acc:HGNC:6476]	protein_coding	2.98578	5.26656	3.67218	4.67234	6.06377	9.7799
ENSG00000089693.11	MLF2	myeloid leukemia factor 2 [Source:HGNC Symbol;Acc:HGNC:7126]	protein_coding	2293.35	1856.61	1901.59	1417.51	1683.87	1887.65
ENSG00000089723.10	OTUB2	OTU deubiquitinase, ubiquitin aldehyde binding 2 [Source:HGNC Symbol;Acc:HGNC:20351]	protein_coding	24.0187	55.2372	19.8388	63.9692	42.6943	33.2917
ENSG00000089737.17	DDX24	DEAD-box helicase 24 [Source:HGNC Symbol;Acc:HGNC:13266]	protein_coding	4794.59	4850.22	4474.81	5526.27	6063.87	5851.33
ENSG00000089775.12	ZBTB25	zinc finger and BTB domain containing 25 [Source:HGNC Symbol;Acc:HGNC:13112]	protein_coding	59.7511	100.803	99.9048	195.031	206.294	214.668
ENSG00000089818.18	NECAP1	NECAP endocytosis associated 1 [Source:HGNC Symbol;Acc:HGNC:24539]	protein_coding	693.935	753.383	598.106	828.143	737.295	720.225
ENSG00000089820.16	ARHGAP4	Rho GTPase activating protein 4 [Source:HGNC Symbol;Acc:HGNC:674]	protein_coding	1742.2	1324.1	1476.78	1200.63	1475.53	1320.3
ENSG00000089847.12	ANKRD24	ankyrin repeat domain 24 [Source:HGNC Symbol;Acc:HGNC:29424]	protein_coding	108.83	146.46	130.446	120.519	118.898	103.987
ENSG00000089876.12	DHX32	DEAH-box helicase 32 (putative) [Source:HGNC Symbol;Acc:HGNC:16717]	protein_coding	195.459	290.605	257.373	378.726	391.202	432.038
ENSG00000089902.10	RCOR1	REST corepressor 1 [Source:HGNC Symbol;Acc:HGNC:17441]	protein_coding	561.156	635.161	507.87	431.713	484.683	457.939
ENSG00000089916.18	GPATCH2L	G-patch domain containing 2 like [Source:HGNC Symbol;Acc:HGNC:20210]	protein_coding	1522.99	1394.69	1872.23	2829.59	2348.84	2920.17
ENSG00000090006.18	LTBP4	latent transforming growth factor beta binding protein 4 [Source:HGNC Symbol;Acc:HGNC:6717]	protein_coding	381.874	470.318	366.104	498.301	526.622	619.663
ENSG00000090013.11	BLVRB	biliverdin reductase B [Source:HGNC Symbol;Acc:HGNC:1063]	protein_coding	685.035	594.775	676.646	625.52	640.058	609.632
ENSG00000090020.11	SLC9A1	solute carrier family 9 member A1 [Source:HGNC Symbol;Acc:HGNC:11071]	protein_coding	481.402	457.375	452.544	472.544	394.192	347.909
ENSG00000090054.15	SPTLC1	serine palmitoyltransferase long chain base subunit 1 [Source:HGNC Symbol;Acc:HGNC:11277]	protein_coding	1440.59	1197.04	1341.43	1249.06	1220.25	1514.99
ENSG00000090060.18	PAPOLA	poly(A) polymerase alpha [Source:HGNC Symbol;Acc:HGNC:14981]	protein_coding	3958.03	4204.52	3985.09	5326.55	5476.03	5093.08
ENSG00000090061.17	CCNK	cyclin K [Source:HGNC Symbol;Acc:HGNC:1596]	protein_coding	4347.81	4374.53	4718.43	3862.94	3800.72	3501.3
ENSG00000090097.22	PCBP4	poly(rC) binding protein 4 [Source:HGNC Symbol;Acc:HGNC:8652]	protein_coding	312.749	327.386	356.359	270.636	278.692	260.875
ENSG00000090104.12	RGS1	regulator of G protein signaling 1 [Source:HGNC Symbol;Acc:HGNC:9991]	protein_coding	1380.13	1345.64	1424.59	5671.56	5710.38	6005.91
ENSG00000090238.12	YPEL3	yippee like 3 [Source:HGNC Symbol;Acc:HGNC:18327]	protein_coding	776.825	792.678	795.131	539.969	524.817	495.572
ENSG00000090263.16	MRPS33	mitochondrial ribosomal protein S33 [Source:HGNC Symbol;Acc:HGNC:16634]	protein_coding	1214.76	1164.38	1142.49	1210.59	1299.63	1290.78
ENSG00000090266.13	NDUFB2	NADH:ubiquinone oxidoreductase subunit B2 [Source:HGNC Symbol;Acc:HGNC:7697]	protein_coding	2296.25	2193.41	2196.43	2052.94	2034.63	2160.47
ENSG00000090273.14	NUDC	nuclear distribution C, dynein complex regulator [Source:HGNC Symbol;Acc:HGNC:8045]	protein_coding	5464.37	5402.38	5317.78	6346.32	5971.96	6412.21
ENSG00000090316.16	MAEA	macrophage erythroblast attacher, E3 ubiquitin ligase [Source:HGNC Symbol;Acc:HGNC:13731]	protein_coding	2413.04	2426.69	2362.87	1996.36	2093.1	2014.76
ENSG00000090339.9	ICAM1	intercellular adhesion molecule 1 [Source:HGNC Symbol;Acc:HGNC:5344]	protein_coding	3993.28	4017.12	4027.91	7344.19	7004.42	6935.89
ENSG00000090372.15	STRN4	striatin 4 [Source:HGNC Symbol;Acc:HGNC:15721]	protein_coding	2390.81	2272.09	2222.45	2293.78	2350.06	2295.08
ENSG00000090376.11	IRAK3	interleukin 1 receptor associated kinase 3 [Source:HGNC Symbol;Acc:HGNC:17020]	protein_coding	509.13	711.875	491.216	400.202	399.4	405.765
ENSG00000090382.7	LYZ	lysozyme [Source:HGNC Symbol;Acc:HGNC:6740]	protein_coding	0	0	0	0	0	0
ENSG00000090402.8	SI	sucrase-isomaltase [Source:HGNC Symbol;Acc:HGNC:10856]	protein_coding	1.11914	0	0	0	0	0
ENSG00000090432.7	MUL1	mitochondrial E3 ubiquitin protein ligase 1 [Source:HGNC Symbol;Acc:HGNC:25762]	protein_coding	773.281	715.826	738.91	765.785	726.569	745.047
ENSG00000090447.12	TFAP4	transcription factor AP-4 [Source:HGNC Symbol;Acc:HGNC:11745]	protein_coding	621.319	502.915	603.58	661.447	598.243	577.142
ENSG00000090470.15	PDCD7	programmed cell death 7 [Source:HGNC Symbol;Acc:HGNC:8767]	protein_coding	1555.4	1309.43	1396.64	1233.99	1337.31	1314.35
ENSG00000090487.11	SPG21	SPG21 abhydrolase domain containing, maspardin [Source:HGNC Symbol;Acc:HGNC:20373]	protein_coding	1979.31	1884.38	1851.7	2235.83	2291.72	2306.83
ENSG00000090512.12	FETUB	fetuin B [Source:HGNC Symbol;Acc:HGNC:3658]	protein_coding	0	0	0	0	0	0
ENSG00000090520.12	DNAJB11	DnaJ heat shock protein family (Hsp40) member B11 [Source:HGNC Symbol;Acc:HGNC:14889]	protein_coding	32.4531	8.67078	20.9234	23.1196	14.4588	14.5129
ENSG00000090530.10	P3H2	prolyl 3-hydroxylase 2 [Source:HGNC Symbol;Acc:HGNC:19317]	protein_coding	3257.07	3172.1	3349	6047.53	5953.64	6060.33
ENSG00000090534.20	THPO	thrombopoietin [Source:HGNC Symbol;Acc:HGNC:11795]	protein_coding	1.01062	0.869805	0	1.74611	1.42286	6.66477
ENSG00000090539.15	CHRD	chordin [Source:HGNC Symbol;Acc:HGNC:1949]	protein_coding	6.2313	5.41302	4.26314	14.0906	3.75632	5.10841
ENSG00000090554.13	FLT3LG	fms related receptor tyrosine kinase 3 ligand [Source:HGNC Symbol;Acc:HGNC:3766]	protein_coding	203.826	247.581	237.859	210.094	203.76	220.742
ENSG00000090565.17	RAB11FIP3	RAB11 family interacting protein 3 [Source:HGNC Symbol;Acc:HGNC:17224]	protein_coding	1602.24	1545.31	1539.98	1318.36	1217.4	1235.58
ENSG00000090581.10	GNPTG	N-acetylglucosamine-1-phosphate transferase subunit gamma [Source:HGNC Symbol;Acc:HGNC:23026]	protein_coding	771.903	826.639	897.361	607.565	711.603	614.422
ENSG00000090612.22	ZNF268	zinc finger protein 268 [Source:HGNC Symbol;Acc:HGNC:13061]	protein_coding	361.078	282.861	327.488	323.948	206.581	209.698
ENSG00000090615.15	GOLGA3	golgin A3 [Source:HGNC Symbol;Acc:HGNC:4426]	protein_coding	511.762	666.101	624.009	998.671	777.342	866.37
ENSG00000090621.15	PABPC4	poly(A) binding protein cytoplasmic 4 [Source:HGNC Symbol;Acc:HGNC:8557]	protein_coding	12123.6	11757.7	11556.4	11186.7	11117.1	10609.3
ENSG00000090659.18	CD209	CD209 molecule [Source:HGNC Symbol;Acc:HGNC:1641]	protein_coding	0	0	1.10019	0	0.904179	0
ENSG00000090661.12	CERS4	ceramide synthase 4 [Source:HGNC Symbol;Acc:HGNC:23747]	protein_coding	995.939	1142.88	1051.33	1250.56	1283.05	1234.21
ENSG00000090674.16	MCOLN1	mucolipin 1 [Source:HGNC Symbol;Acc:HGNC:13356]	protein_coding	302.833	253.015	255.344	202.868	193.68	215.382
ENSG00000090686.16	USP48	ubiquitin specific peptidase 48 [Source:HGNC Symbol;Acc:HGNC:18533]	protein_coding	3750.54	3785.91	3743.02	3687.1	3602.39	3566.75
ENSG00000090776.6	EFNB1	ephrin B1 [Source:HGNC Symbol;Acc:HGNC:3226]	protein_coding	59.3119	75.1569	60.5355	81.7613	75.0366	47.4771
ENSG00000090857.14	PDPR	pyruvate dehydrogenase phosphatase regulatory subunit [Source:HGNC Symbol;Acc:HGNC:30264]	protein_coding	78.6943	251.851	232.4	204.122	130.117	230.614
ENSG00000090861.17	AARS1	alanyl-tRNA synthetase 1 [Source:HGNC Symbol;Acc:HGNC:20]	protein_coding	3.5446	0.812742	2.38927	0	0	10.0493
ENSG00000090863.12	GLG1	golgi glycoprotein 1 [Source:HGNC Symbol;Acc:HGNC:4316]	protein_coding	463.898	725.676	533.91	573.278	608.142	771.39
ENSG00000090889.12	KIF4A	kinesin family member 4A [Source:HGNC Symbol;Acc:HGNC:13339]	protein_coding	676.263	785.482	774.975	847.954	871.114	843.369
ENSG00000090905.19	TNRC6A	trinucleotide repeat containing adaptor 6A [Source:HGNC Symbol;Acc:HGNC:11969]	protein_coding	1659.33	1621.73	1584.48	1408.38	1497.22	1466.69
ENSG00000090924.15	PLEKHG2	pleckstrin homology and RhoGEF domain containing G2 [Source:HGNC Symbol;Acc:HGNC:29515]	protein_coding	1105.97	997.477	1083.71	952.588	628.284	1134.96
ENSG00000090932.11	DLL3	delta like canonical Notch ligand 3 [Source:HGNC Symbol;Acc:HGNC:2909]	protein_coding	1.45936	41.043	7.18092	234.386	151.625	186.772
ENSG00000090971.5	NAT14	N-acetyltransferase 14 (putative) [Source:HGNC Symbol;Acc:HGNC:28918]	protein_coding	978.709	944.68	985.059	854.657	831.085	914.113
ENSG00000090975.13	PITPNM2	phosphatidylinositol transfer protein membrane associated 2 [Source:HGNC Symbol;Acc:HGNC:21044]	protein_coding	0.669906	0	3.07272	0	0	1.16212
ENSG00000090989.18	EXOC1	exocyst complex component 1 [Source:HGNC Symbol;Acc:HGNC:30380]	protein_coding	653.945	965.79	592.85	763.248	837.752	849.39
ENSG00000091009.8	RBM27	RNA binding motif protein 27 [Source:HGNC Symbol;Acc:HGNC:29243]	protein_coding	689.375	827.826	772.146	752.765	767.034	670.708
ENSG00000091010.6	POU4F3	POU class 4 homeobox 3 [Source:HGNC Symbol;Acc:HGNC:9220]	protein_coding	2.23506	2.88636	0	0.961622	0	0
ENSG00000091039.17	OSBPL8	oxysterol binding protein like 8 [Source:HGNC Symbol;Acc:HGNC:16396]	protein_coding	722.824	975.014	935.526	1066.4	1131.78	1023.03
ENSG00000091073.19	DTX2	deltex E3 ubiquitin ligase 2 [Source:HGNC Symbol;Acc:HGNC:15973]	protein_coding	826.073	921.901	839.024	1052.89	1017.8	988.469
ENSG00000091106.19	NLRC4	NLR family CARD domain containing 4 [Source:HGNC Symbol;Acc:HGNC:16412]	protein_coding	4.47502	2.88979	2.20057	0	0	0
ENSG00000091127.14	PUS7	pseudouridine synthase 7 [Source:HGNC Symbol;Acc:HGNC:26033]	protein_coding	633.865	651.274	637.179	935.009	866.658	996.729
ENSG00000091128.13	LAMB4	laminin subunit beta 4 [Source:HGNC Symbol;Acc:HGNC:6491]	protein_coding	8.41521	31.7588	7.24477	10.8612	11.0439	5.19084
ENSG00000091129.21	NRCAM	neuronal cell adhesion molecule [Source:HGNC Symbol;Acc:HGNC:7994]	protein_coding	40.6134	10.0276	21.1885	25.2234	16.1522	23.4179
ENSG00000091136.15	LAMB1	laminin subunit beta 1 [Source:HGNC Symbol;Acc:HGNC:6486]	protein_coding	0	0	1.09924	0	0	0
ENSG00000091137.14	SLC26A4	solute carrier family 26 member 4 [Source:HGNC Symbol;Acc:HGNC:8818]	protein_coding	0	0	1.09924	0	0	0
ENSG00000091138.13	SLC26A3	solute carrier family 26 member 3 [Source:HGNC Symbol;Acc:HGNC:3018]	protein_coding	0	0	0	0	0	0
ENSG00000091140.14	DLD	dihydrolipoamide dehydrogenase [Source:HGNC Symbol;Acc:HGNC:2898]	protein_coding	2495.65	2503.96	2922.09	3416.48	3635.05	3294.32
ENSG00000091157.14	WDR7	WD repeat domain 7 [Source:HGNC Symbol;Acc:HGNC:13490]	protein_coding	360.232	562.969	588.63	638.013	475.811	424.196
ENSG00000091164.13	TXNL1	thioredoxin like 1 [Source:HGNC Symbol;Acc:HGNC:12436]	protein_coding	1786.38	1747	1758.19	2040.8	2090.77	2075.56
ENSG00000091181.20	IL5RA	interleukin 5 receptor subunit alpha [Source:HGNC Symbol;Acc:HGNC:6017]	protein_coding	0	0	0	0	0	0
ENSG00000091262.16	ABCC6	ATP binding cassette subfamily C member 6 [Source:HGNC Symbol;Acc:HGNC:57]	protein_coding	5.69508	6.84713	0	7.71165	0	1.05301
ENSG00000091317.8	CMTM6	CKLF like MARVEL transmembrane domain containing 6 [Source:HGNC Symbol;Acc:HGNC:19177]	protein_coding	1950.95	1948.36	1967.17	1344.4	1348.47	1312.37
ENSG00000091409.15	ITGA6	integrin subunit alpha 6 [Source:HGNC Symbol;Acc:HGNC:6142]	protein_coding	4.34953	0.24383	4.42132	0	0.228842	0
ENSG00000091428.18	RAPGEF4	Rap guanine nucleotide exchange factor 4 [Source:HGNC Symbol;Acc:HGNC:16626]	protein_coding	0	0	0.629072	3.3498	0	0
ENSG00000091436.17	MAP3K20	mitogen-activated protein kinase kinase kinase 20 [Source:HGNC Symbol;Acc:HGNC:17797]	protein_coding	11.0005	19.6112	24.9895	159.531	173.801	139.892
ENSG00000091482.8	SMPX	small muscle protein X-linked [Source:HGNC Symbol;Acc:HGNC:11122]	protein_coding	0	0	0	0	0	0
ENSG00000091483.7	FH	fumarate hydratase [Source:HGNC Symbol;Acc:HGNC:3700]	protein_coding	18.6955	2.27684	16.3747	0	4.70443	13.0289
ENSG00000091490.11	SEL1L3	SEL1L family member 3 [Source:HGNC Symbol;Acc:HGNC:29108]	protein_coding	1319	1294.84	1270.76	357.656	336.467	342.623
ENSG00000091513.16	TF	transferrin [Source:HGNC Symbol;Acc:HGNC:11740]	protein_coding	147.116	147.207	136.918	141.814	160.051	122.343
ENSG00000091527.16	CDV3	CDV3 homolog [Source:HGNC Symbol;Acc:HGNC:26928]	protein_coding	2758.88	2670.07	2712.02	2134.3	1968.94	1757.52
ENSG00000091536.19	MYO15A	myosin XVA [Source:HGNC Symbol;Acc:HGNC:7594]	protein_coding	9.52945	3.6545	10.3402	46.9043	24.8204	15.5768
ENSG00000091542.9	ALKBH5	alkB homolog 5, RNA demethylase [Source:HGNC Symbol;Acc:HGNC:25996]	protein_coding	1487.4	1506.35	1547.77	2056.81	2038.02	1864.68
ENSG00000091583.11	APOH	apolipoprotein H [Source:HGNC Symbol;Acc:HGNC:616]	protein_coding	0	0	0	0	0	0
ENSG00000091592.16	NLRP1	NLR family pyrin domain containing 1 [Source:HGNC Symbol;Acc:HGNC:14374]	protein_coding	1959.83	1846.23	2015.5	2169.6	2106.25	2124.01
ENSG00000091622.16	PITPNM3	PITPNM family member 3 [Source:HGNC Symbol;Acc:HGNC:21043]	protein_coding	9.55588	6.71427	13.8075	23.6661	38.3164	14.2237
ENSG00000091640.8	SPAG7	sperm associated antigen 7 [Source:HGNC Symbol;Acc:HGNC:11216]	protein_coding	1595.32	1437.38	1567.11	1848.59	1742.09	1728.08
ENSG00000091651.9	ORC6	origin recognition complex subunit 6 [Source:HGNC Symbol;Acc:HGNC:17151]	protein_coding	1763.65	1740.04	1823.76	1466.52	1580.53	1466.43
ENSG00000091656.19	ZFHX4	zinc finger homeobox 4 [Source:HGNC Symbol;Acc:HGNC:30939]	protein_coding	0	1.36931	0	0.167497	11.2912	1.25556
ENSG00000091664.9	SLC17A6	solute carrier family 17 member 6 [Source:HGNC Symbol;Acc:HGNC:16703]	protein_coding	0	0	0	0	0	0
ENSG00000091704.10	CPA1	carboxypeptidase A1 [Source:HGNC Symbol;Acc:HGNC:2296]	protein_coding	0	0	0	0	0	0
ENSG00000091732.17	ZC3HC1	zinc finger C3HC-type containing 1 [Source:HGNC Symbol;Acc:HGNC:29913]	protein_coding	51.2379	74.1971	46.7885	20.8787	105.432	55.2662
ENSG00000091831.24	ESR1	estrogen receptor 1 [Source:HGNC Symbol;Acc:HGNC:3467]	protein_coding	14.5589	0.721538	7.27782	1.40726	6.74211	0.926425
ENSG00000091844.8	RGS17	regulator of G protein signaling 17 [Source:HGNC Symbol;Acc:HGNC:14088]	protein_coding	5.5956	4.81866	7.69867	8.639	6.33215	3.8836
ENSG00000091879.14	ANGPT2	angiopoietin 2 [Source:HGNC Symbol;Acc:HGNC:485]	protein_coding	4.47831	0.964078	1.10053	0	0.904803	0.970687
ENSG00000091947.10	TMEM101	transmembrane protein 101 [Source:HGNC Symbol;Acc:HGNC:28653]	protein_coding	1112.56	1039.33	1029.57	1030.49	1022	1001.65
ENSG00000091972.18	CD200	CD200 molecule [Source:HGNC Symbol;Acc:HGNC:7203]	protein_coding	1165.46	1043.28	1116.95	1053.56	1017.39	938.002
ENSG00000091986.16	CCDC80	coiled-coil domain containing 80 [Source:HGNC Symbol;Acc:HGNC:30649]	protein_coding	2.03502	0	4.02738	0	0.271672	0
ENSG00000092009.10	CMA1	chymase 1 [Source:HGNC Symbol;Acc:HGNC:2097]	protein_coding	0	1.44972	2.84915	27.5053	23.9977	30.4496
ENSG00000092010.15	PSME1	proteasome activator subunit 1 [Source:HGNC Symbol;Acc:HGNC:9568]	protein_coding	6212.33	5889.46	5907.5	7754.92	7557.81	7754.09
ENSG00000092020.11	PPP2R3C	protein phosphatase 2 regulatory subunit B''gamma [Source:HGNC Symbol;Acc:HGNC:17485]	protein_coding	232.709	198.535	178.733	253.452	291.182	338.391
ENSG00000092036.19	HAUS4	HAUS augmin like complex subunit 4 [Source:HGNC Symbol;Acc:HGNC:20163]	protein_coding	944.615	946.814	817.864	784.367	859.783	828.112
ENSG00000092051.17	JPH4	junctophilin 4 [Source:HGNC Symbol;Acc:HGNC:20156]	protein_coding	876.892	916.867	1022.98	1020.29	878.12	919.746
ENSG00000092054.13	MYH7	myosin heavy chain 7 [Source:HGNC Symbol;Acc:HGNC:7577]	protein_coding	4.47382	2.88938	1.09933	0.959739	0	0
ENSG00000092068.20	SLC7A8	solute carrier family 7 member 8 [Source:HGNC Symbol;Acc:HGNC:11066]	protein_coding	0	0.963858	0	0	0	0
ENSG00000092094.11	OSGEP	O-sialoglycoprotein endopeptidase [Source:HGNC Symbol;Acc:HGNC:18028]	protein_coding	1154.84	997.166	1111.49	1043.87	1049.91	1019.04
ENSG00000092096.18	SLC22A17	solute carrier family 22 member 17 [Source:HGNC Symbol;Acc:HGNC:23095]	protein_coding	0	0	1.09924	0	0	0
ENSG00000092098.17	RNF31	ring finger protein 31 [Source:HGNC Symbol;Acc:HGNC:16031]	protein_coding	1941.15	1643.61	1666.03	1774.85	1653.62	1674.83
ENSG00000092108.22	SCFD1	sec1 family domain containing 1 [Source:HGNC Symbol;Acc:HGNC:20726]	protein_coding	1091.27	1088.78	1131.11	1152.26	1275.54	1132.14
ENSG00000092140.16	G2E3	G2/M-phase specific E3 ubiquitin protein ligase [Source:HGNC Symbol;Acc:HGNC:20338]	protein_coding	481.837	634.141	554.725	840.326	787.563	520.813
ENSG00000092148.13	HECTD1	HECT domain E3 ubiquitin protein ligase 1 [Source:HGNC Symbol;Acc:HGNC:20157]	protein_coding	2001.44	2199.12	1888.21	1819.05	1710.72	1446.94
ENSG00000092199.18	HNRNPC	heterogeneous nuclear ribonucleoprotein C [Source:HGNC Symbol;Acc:HGNC:5035]	protein_coding	9686.45	9799.05	8987.09	8368.6	8975.34	9103.57
ENSG00000092200.13	RPGRIP1	RPGR interacting protein 1 [Source:HGNC Symbol;Acc:HGNC:13436]	protein_coding	0	1.91123	1.49526	0.850011	0	2.43885
ENSG00000092201.10	SUPT16H	SPT16 homolog, facilitates chromatin remodeling subunit [Source:HGNC Symbol;Acc:HGNC:11465]	protein_coding	5762.39	5812.24	5761.69	5376.15	5563.39	5467.26
ENSG00000092203.15	TOX4	TOX high mobility group box family member 4 [Source:HGNC Symbol;Acc:HGNC:20161]	protein_coding	2120.79	1933.76	1841.1	1626.82	1688.66	2003.75
ENSG00000092208.18	GEMIN2	gem nuclear organelle associated protein 2 [Source:HGNC Symbol;Acc:HGNC:10884]	protein_coding	18.924	25.7526	21.4842	13.083	11.3848	11.169
ENSG00000092295.12	TGM1	transglutaminase 1 [Source:HGNC Symbol;Acc:HGNC:11777]	protein_coding	60.0054	58.8046	97.9818	48.9249	68.4975	30.0616
ENSG00000092330.18	TINF2	TERF1 interacting nuclear factor 2 [Source:HGNC Symbol;Acc:HGNC:11824]	protein_coding	1036.24	1002.26	1010.05	1032.49	1114.98	1085.05
ENSG00000092345.14	DAZL	deleted in azoospermia like [Source:HGNC Symbol;Acc:HGNC:2685]	protein_coding	0	0	0	4.90861	8.10856	15.2561
ENSG00000092377.15	TBL1Y	transducin beta like 1 Y-linked [Source:HGNC Symbol;Acc:HGNC:18502]	protein_coding	0	0	0	0	0	0
ENSG00000092421.17	SEMA6A	semaphorin 6A [Source:HGNC Symbol;Acc:HGNC:10738]	protein_coding	0	2.97393	0.849132	43.9549	62.7341	1.49572
ENSG00000092439.16	TRPM7	transient receptor potential cation channel subfamily M member 7 [Source:HGNC Symbol;Acc:HGNC:17994]	protein_coding	1062.32	1354.71	1500.42	1242.24	1475.99	1098.94
ENSG00000092445.12	TYRO3	TYRO3 protein tyrosine kinase [Source:HGNC Symbol;Acc:HGNC:12446]	protein_coding	16.2476	8.67673	13.5019	3.56751	7.409	4.50795
ENSG00000092470.12	WDR76	WD repeat domain 76 [Source:HGNC Symbol;Acc:HGNC:25773]	protein_coding	1748.5	1659.21	1705.72	2075.09	1852.62	1817.32
ENSG00000092529.25	CAPN3	calpain 3 [Source:HGNC Symbol;Acc:HGNC:1480]	protein_coding	12.2988	7.62429	10.8052	2.93537	7.76862	0
ENSG00000092531.10	SNAP23	synaptosome associated protein 23 [Source:HGNC Symbol;Acc:HGNC:11131]	protein_coding	2237.38	2703.38	1934.94	2050.91	2302.04	2025.53
ENSG00000092607.15	TBX15	T-box transcription factor 15 [Source:HGNC Symbol;Acc:HGNC:11594]	protein_coding	0	0	0	0	0	0
ENSG00000092621.13	PHGDH	phosphoglycerate dehydrogenase [Source:HGNC Symbol;Acc:HGNC:8923]	protein_coding	21.195	28.09	21.3785	112.079	89.9068	75.7708
ENSG00000092758.18	COL9A3	collagen type IX alpha 3 chain [Source:HGNC Symbol;Acc:HGNC:2219]	protein_coding	21.2931	25.7801	25.6142	7.94426	14.0912	12.3445
ENSG00000092820.18	EZR	ezrin [Source:HGNC Symbol;Acc:HGNC:12691]	protein_coding	7276.42	7236.63	7460.06	8142.39	7649.54	7617.3
ENSG00000092841.19	MYL6	myosin light chain 6 [Source:HGNC Symbol;Acc:HGNC:7587]	protein_coding	13009.5	12086.6	12280.4	9682.56	9870.61	10268.9
ENSG00000092847.13	AGO1	argonaute RISC component 1 [Source:HGNC Symbol;Acc:HGNC:3262]	protein_coding	503.88	645.527	680.806	577.803	616.458	513.876
ENSG00000092850.12	TEKT2	tektin 2 [Source:HGNC Symbol;Acc:HGNC:11725]	protein_coding	0	1.00968	0.965178	0	1.89281	1.01077
ENSG00000092853.14	CLSPN	claspin [Source:HGNC Symbol;Acc:HGNC:19715]	protein_coding	782.5	738.05	701.134	757.689	803.592	753.008
ENSG00000092871.17	RFFL	ring finger and FYVE like domain containing E3 ubiquitin protein ligase [Source:HGNC Symbol;Acc:HGNC:24821]	protein_coding	282.435	334.807	422.099	521.066	441.07	617.852
ENSG00000092929.12	UNC13D	unc-13 homolog D [Source:HGNC Symbol;Acc:HGNC:23147]	protein_coding	195.65	296.843	178.323	223.722	162.134	178.399
ENSG00000092931.11	MFSD11	major facilitator superfamily domain containing 11 [Source:HGNC Symbol;Acc:HGNC:25458]	protein_coding	635.053	671.611	643.17	407.125	500.325	446.2
ENSG00000092964.18	DPYSL2	dihydropyrimidinase like 2 [Source:HGNC Symbol;Acc:HGNC:3014]	protein_coding	585.267	722.725	626.237	524.684	547.558	508.323
ENSG00000092969.12	TGFB2	transforming growth factor beta 2 [Source:HGNC Symbol;Acc:HGNC:11768]	protein_coding	0	0	1.09924	0	0	0
ENSG00000092978.11	GPATCH2	G-patch domain containing 2 [Source:HGNC Symbol;Acc:HGNC:25499]	protein_coding	193.873	244.68	216.678	147.77	162.224	144.887
ENSG00000093000.19	NUP50	nucleoporin 50 [Source:HGNC Symbol;Acc:HGNC:8065]	protein_coding	1799.89	2119.04	2486.41	2348.28	2468.06	2592.68
ENSG00000093009.11	CDC45	cell division cycle 45 [Source:HGNC Symbol;Acc:HGNC:1739]	protein_coding	405.533	242.021	429.99	371.189	529.032	566.108
ENSG00000093010.15	COMT	catechol-O-methyltransferase [Source:HGNC Symbol;Acc:HGNC:2228]	protein_coding	1698.64	1602.06	1600.8	1705.06	1715.4	1766.12
ENSG00000093072.18	ADA2	adenosine deaminase 2 [Source:HGNC Symbol;Acc:HGNC:1839]	protein_coding	363.196	294.492	371.943	414.721	344.418	315.775
ENSG00000093100.13	AC016026.1	novel transcript	lncRNA	60.4167	0	44.0008	13.4514	0	113.433
ENSG00000093134.15	VNN3	vanin 3 [Source:HGNC Symbol;Acc:HGNC:16431]	protein_coding	0.747532	0.341948	2.22689	3.99324	0	0
ENSG00000093144.19	ECHDC1	ethylmalonyl-CoA decarboxylase 1 [Source:HGNC Symbol;Acc:HGNC:21489]	protein_coding	1352.05	1741.51	1816.44	1781.99	1703.85	1805.69
ENSG00000093167.18	LRRFIP2	LRR binding FLII interacting protein 2 [Source:HGNC Symbol;Acc:HGNC:6703]	protein_coding	835.232	747.21	775.191	1002.48	925.453	974.311
ENSG00000093183.14	SEC22C	SEC22 homolog C, vesicle trafficking protein [Source:HGNC Symbol;Acc:HGNC:16828]	protein_coding	800.748	802.572	894.912	872.627	953.358	981.411
ENSG00000093217.11	XYLB	xylulokinase [Source:HGNC Symbol;Acc:HGNC:12839]	protein_coding	149.157	114.559	198.507	152.553	208.586	150.011
ENSG00000094631.21	HDAC6	histone deacetylase 6 [Source:HGNC Symbol;Acc:HGNC:14064]	protein_coding	1151.66	1117.15	1116.86	853.217	1051.79	865.573
ENSG00000094661.3	OR1I1	olfactory receptor family 1 subfamily I member 1 [Source:HGNC Symbol;Acc:HGNC:8207]	protein_coding	4.47646	2.89108	2.19998	2.88095	1.80896	0.970477
ENSG00000094755.17	GABRP	gamma-aminobutyric acid type A receptor subunit pi [Source:HGNC Symbol;Acc:HGNC:4089]	protein_coding	1.07115	5.55259	7.43058	14.1016	12.035	9.0995
ENSG00000094796.5	KRT31	keratin 31 [Source:HGNC Symbol;Acc:HGNC:6448]	protein_coding	0	0	0	0	0	0
ENSG00000094804.12	CDC6	cell division cycle 6 [Source:HGNC Symbol;Acc:HGNC:1744]	protein_coding	1689.4	1849.99	1577.59	1963.25	2215.66	2006.94
ENSG00000094841.14	UPRT	uracil phosphoribosyltransferase homolog [Source:HGNC Symbol;Acc:HGNC:28334]	protein_coding	282.681	275.391	287.558	299.43	280.568	247.357
[truncated: 57,804 more rows]

## Sheet: Virus_quants_normalized
GENE	KO_1	KO_2	KO_3	Control_1	Control_2	Control_3
A73_1	3277.56	3380.15	3472.72	5851.01	4746.38	5941.41
BALF1_1	59.7277	60.451	52.2653	63.2812	54.7642	70.2065
BALF2_1	1076.39	1078.98	1099.74	650.464	580.686	603.382
BALF3_1	105.562	159.734	190.779	230.069	259.735	229.431
BALF4_1	675.699	538.921	584.513	1192.89	928.367	1404.25
BALF5_1	462.751	447.797	645.347	276.703	254.232	241.809
BARF0_1	6385.36	6063.97	6128.69	9928.62	7983.8	9179.23
BaRF1_1	490.204	407.857	446.16	337.411	371.854	396.865
BARF1_1	36.6524	56.7713	48.8173	53.2618	63.1875	33.8651
BBLF1_1	73.2441	68.6313	27.8304	41.3332	81.5874	67.3509
BBLF2/BBLF3_1	582.913	591.986	641.711	326.034	339.489	340.386
BBLF4_1	67.9682	75.6946	56.9546	77.7765	85.1426	72.9736
BBRF1_1	87.1627	56.9711	72.0058	91.1046	93.469	64.4379
BBRF2_1	0	18.6988	0	21.7459	21.8001	21.2599
BBRF3_1	256.626	242.542	216.477	320.625	271.745	276.496
BcLF1_1	551.8	392.195	421.748	631.449	730.348	516.151
BCRF1/IL10_1	3.18776	1.49309	3.36791	4.11521	6.20997	11.2486
BcRF1_1	95.9626	92.2228	67.7971	127.171	139.193	107.475
BDLF1_1	481.398	565.238	452.099	463.482	737.396	677.415
BDLF2_1	188.705	0	58.6485	276.47	64.3635	45.755
BDLF3.5_1	259.901	290.178	268.658	190.051	182.828	189.186
BDLF3_1	83.7016	106.834	88.3147	92.6601	146.131	74.9216
BDLF4_1	0	0	0	0	0	0
BdRF1_1	627.493	527.382	464.502	699.796	661.29	709.496
BFLF1_1	253.485	324.539	288.924	237.274	231.564	229.001
BFLF2_1	763.372	795.124	717.419	432.444	266.362	399.428
BFRF1_1	630.943	629.001	534.09	468.711	224.349	243.526
BFRF1A_1	1075.58	1129.15	1180.2	738.974	969.141	789.539
BFRF2_1	0	0	0	133.877	41.4434	0
BFRF3_1	212.581	216.42	219.264	151.849	154.822	161.075
BGLF1_1	0	0	0	0	39.5027	0
BGLF2_1	150.302	106.314	121.638	173.69	144.189	112.646
BGLF3.5_1	279.888	270.653	181.647	249.049	217.086	216.336
BGLF3_1	62.3773	41.9938	83.6809	49.5003	70.645	60.2164
BGLF4_1	127.945	194.898	164.948	127.288	138.124	91.6393
BGLF5_1	52.841	0	78.935	0	0	44.3004
BGRF1/BDRF1_1	43.9775	32.9678	48.5974	48.3226	65.3992	30.0227
BHLF1_1	19932.4	21553.7	20901.7	18856.2	15373	18503.7
BHRF1_1	2391.45	2283.12	2417.53	2233.43	2171.09	2677.99
BHRF1_intron_acceptor_used_from_latent_transcripts_1	0	0	0	0	0	0
BILF1_1	23.9941	0	0	0	0	0
BILF2_1	123.606	87.4458	108.445	161.747	157.595	121.795
BKRF2_1	484.537	423.264	432.462	464.748	431.774	421.504
BKRF3_1	471.691	476.156	482.374	456.48	464.714	536.099
BKRF4_1	205.591	229.259	212.173	168.508	218.391	112.606
BLLF1-splice_variant_1	298.252	255.521	201.067	399.871	355.052	354.655
BLLF1_1	152.731	167.893	220.247	166.216	155.763	151.721
BLLF2_1	96.4297	55.2443	93.4594	50.7543	65.2047	85.7708
BLLF3_1	170.95	174.221	223.493	96.2294	75.6797	96.4319
BLRF1_1	215.682	229.565	183.166	224.979	217.7	222.649
BLRF2_1	97.1445	131.308	132.549	93.9978	91.7589	132.905
BMRF1_1	2215.75	2264	2099.08	1585.29	1525.24	1093.02
BMRF2_1	115.337	43.5022	138.682	0	208.879	65.7018
BNLF2a_1	553.312	593.81	553.234	349.954	242.697	300.273
BNLF2b_1	135.523	164.713	174.645	134.067	168.373	169.974
BNRF1_1	702.141	557.149	570.733	683.731	738.632	647.969
BOLF1_1	556.642	639.944	629.676	478.086	470.82	509.761
BORF1_1	1448.25	1457.65	1374.23	821.735	977.518	980.363
BORF2_1	1079.52	1066.62	1054.26	708.969	696.81	574.055
BPLF1_1	0	0	0	0	0	0
BRLF1_1	202.313	220.388	203.459	152.736	155.781	206.199
BRRF1_1	165.463	180.266	148.695	93.2499	103.642	73.9127
BRRF2_1	174.298	150.54	152.593	211.089	199.234	167.033
BSLF1_1	625.368	480.661	513.832	647.618	670.064	540.442
BSLF2/BMLF1_1	1051.33	1097.69	1061.86	755.038	717.901	805.916
BSRF1_1	53.3904	48.5571	54.6965	47.7597	43.5078	48.0168
BTRF1_1	16.7878	19.4582	27.7001	10.7886	16.591	46.991
BVLF1_1	22.3817	32.1492	26.052	32.4984	18.6453	26.9706
BVRF1_1	0	0	20.8987	0	0	0
BVRF2_1	148.723	84.6636	124.015	104.717	145.326	111.497
BWRF1_1	345.327	445.137	434.201	572.595	468.541	597.358
BXLF1_1	263.903	239.96	270.298	183.301	230.63	197.839
BXLF2_1	94.3557	112.416	103.023	111.306	110.061	115.895
BXRF1_1	75.9635	68.9446	25.9675	77.7988	78.9073	72.9558
BZLF1_1	177.014	193.672	179.013	120.818	111.005	140.284
BZLF2_1	38.249	42.5679	38.7272	58.8564	59.0286	49.2845
Cp-EBNA1_1	49.5746	0	20.0819	99.0031	30.1226	15.7665
Cp-EBNA2_1	3143.54	3315.3	3175.07	3777.29	3370.54	4303.75
Cp-EBNA3A_1	317.488	320.974	322.139	529.65	383.376	570.749
Cp-EBNA3B_1	308.705	306.053	270.991	458.291	400.097	423.416
Cp-EBNA3C_1	485.434	510.736	475.22	768.895	703.412	820.426
DRleft_similar_to_142819..143875_1	15.9752	0	13.4368	37.8485	30.0291	43.9998
DRright_similar_to_40265..41308_1	0	0	70.5141	0	43.4785	0
Dyad_Symmetry_EBNA1_Binding_site_II_1	0	0	0	0	0	0
EBER1_1	0	0.758219	0	0	2.12048	1.39438
EBER2_1	0.795826	0.74811	0	7.08882	3.09596	2.74656
EBNA-LP_1	63.963	367.006	274.144	618.362	516.786	586.851
EBNA_1_Binding_site_III_1	0	0	0	0	0	0
ebv-miR-BART1-3p_1	0	0	0	0	0	0
ebv-miR-BART1-5p_1	0	0	0	0	0	0
ebv-miR-BART10*_1	0	0	0	0	0	0
ebv-miR-BART10_1	0	0	0	0	0	0
ebv-miR-BART11-3p_1	0	0	0	0	0	0
ebv-miR-BART11-5p_1	0	0	0	0	0	0
ebv-miR-BART12_1	0	0	0	0	0	0
ebv-miR-BART13*_1	0	0	0	0	0	0
ebv-miR-BART13_1	0	0	0	0	0	0
ebv-miR-BART14*_1	0	0	0	0	0	0
ebv-miR-BART14_1	0	0	0	0	0	0
ebv-miR-BART15_1	0	0	0	0	0	0
ebv-miR-BART16_1	0	0	0	0	0	0
ebv-miR-BART17-3p_1	0	0	0	0	0	0
ebv-miR-BART17-5p_1	0	0	0	0	0	0
ebv-miR-BART18-3p_1	0	0	0	0	0	0
ebv-miR-BART19-3p_1	0	0	0	0	0	0
ebv-miR-BART19-5p_1	0	0	0	0	0	0
ebv-miR-BART2-3p_1	0	0	0	0	0	0
ebv-miR-BART2-5p_1	0	0	0	0	0	0
ebv-miR-BART20-3p_1	0	0	0	0	0	0
ebv-miR-BART20-5p_1	0	0	0	0	0	0
ebv-miR-BART21-3p_1	0	0	0	0	0	0
ebv-miR-BART21-5p_1	0	0	0	0	0	0
ebv-miR-BART22_1	0	0	0	0	0	0
ebv-miR-BART3*_1	0	0	0	0	0	0
ebv-miR-BART3_1	0	0	0	0	0	0
ebv-miR-BART4*_1	0	0	0	0	0	0
ebv-miR-BART4_1	0	0	0	0	0	0
ebv-miR-BART5*_1	0	0	0	0	0	0
ebv-miR-BART5_1	0	0	0	0	0	0
ebv-miR-BART6-3p_1	0	0	0	0	0	0
ebv-miR-BART6-5p_1	0	0	0	0	0	0
ebv-miR-BART7*_1	0	0	0	0	0	0
ebv-miR-BART7_1	0	0	0	0	0	0
ebv-miR-BART8*_1	0	0	0	0	0	0
ebv-miR-BART8_1	0	0	0	0	0	0
ebv-miR-BART9*_1	0	0	0	0	0	0
ebv-miR-BART9_1	0	0	0	0	0	0
ebv-miR-BHRF1-1_1	0	0	0	0	0	0
ebv-miR-BHRF1-2*_1	0	0	0	0	0	0
ebv-miR-BHRF1-2_1	0	0	0	0	0	0
ebv-miR-BHRF1-3_1	0	0	0	0	0	0
FR_Repeats_EBNA1_Binding_sites_I_1	0	0	0	0	0	0
IR1_W_repeats_1	1040.52	1277.76	1163.85	1497.8	1479.11	1557.06
IR2/NotI_repeats_1	239.051	380.392	312.83	274.506	224.095	233.968
LF1_1	26.3882	17.989	36.8461	57.6341	59.1912	38.6491
LF2_1	21.5928	14.9772	4.19659	0	19.7138	0
LF3_1	1397.82	598.245	788.616	1074.15	1979.61	875.165
LMP-1_1	2397.26	2395.91	2429.92	3017.62	2523.04	3018.74
LMP-2A_1	1580.78	1577.12	1746.3	2056.83	1580.92	1859.64
LMP-2B_1	103.941	177.519	144.189	134.404	117.267	169.94
oriLyt_1	121.51	130.957	83.1116	122.764	92.2797	129.542
OriLyt_1	20.7877	42.6215	29.3974	9.48025	21.7516	12.7768
OriP_1	3.99783	1.49828	3.35243	2.68642	2.07583	7.14409
Qp-EBNA1_1	290.252	299.708	339.342	453.69	465.063	551.852
Repeat_family-IR3_1	0	0	0	0	1.03954	0
Repeat_family_type_A_1	0	0	0	0	0	0
Repeat_family_type_B_1	0	0	0	0	0	0
Repeat_family_type_C_1	0	0	0	0	0	0
Repeat_family_type_D_1	0	0	0	0	0	0
Repeat_IR4_PstI_1	54.375	17.2382	18.4252	30.8368	77.8777	30.0527
Repeat_region_1	2.38988	2.23502	1.68984	1.39664	5.13759	1.38962
Repeat_unit_range-36294..36302_1	0	0	0	0	0	0
Repeat_unit_range-37138..37143_1	0	0	0	0	0	0
Repeat_unit_range-57298..57348_1	21.6069	34.5546	35.5022	11.4725	17.4367	25.4206
Repeat_unit_range-58001..58015_1	0	0	0	0	0	0
Repeat_unit_range-69852..69922_1	0.706001	0	0	0	0	1.62791
Repeat_unit_range-71173..71181_1	0	0	0	0	0	0
Repeat_unit_range-77683..77713_1	0	0	0.858371	0	0	5.5978
Repeat_unit_range-84902..84961_1	0	0	0	0	0	0
Repeat_unit_range-87442..87456_1	0	0	0	0	0	0
Repeat_unit_range-87880..87918_1	0	0	0	0	0	1.43699
Repeat_unit_range_167452..167484_1	0	0	0	1.33431	0	0
RPMS1_1	12637.8	12867.1	13186.1	19810	16553.4	20608.1
TR_repeat-unit_range_169138..169671_1	44.7775	58.4457	53.6207	40.2609	43.6015	54.3359
