# Supplementary material for: Epstein-Barr virus orchestrates spatial reorganization and immunomodulation in the classic Hodgkin lymphoma tumor microenvironment
Source: Cell Rep Med. 2026 Mar 31;7(4):102722. doi: 10.1016/j.xcrm.2026.102722 (PMC13130692; doi:10.1016/j.xcrm.2026.102722)
Supplement: Table S10. MIBI T cells stratified into memory or naive populations for Figure S3I [file mmc11.csv]

Core	cellLabel	cell_type	EBV_status
3	11	Memory	Positive
3	24	Naive	Positive
3	26	Naive	Positive
3	59	Naive	Positive
3	60	Memory	Positive
3	101	Naive	Positive
3	102	Memory	Positive
3	111	Memory	Positive
3	130	Memory	Positive
3	136	Memory	Positive
3	163	Naive	Positive
3	171	Naive	Positive
3	178	Naive	Positive
3	179	Naive	Positive
3	187	Memory	Positive
3	188	Naive	Positive
3	191	Memory	Positive
3	192	Memory	Positive
3	205	Memory	Positive
3	208	Memory	Positive
3	220	Naive	Positive
3	227	Memory	Positive
3	232	Memory	Positive
3	244	Memory	Positive
3	245	Naive	Positive
3	261	Memory	Positive
3	278	Memory	Positive
3	280	Memory	Positive
3	284	Memory	Positive
3	285	Memory	Positive
3	325	Memory	Positive
3	329	Memory	Positive
3	351	Memory	Positive
3	355	Naive	Positive
3	356	Memory	Positive
3	358	Memory	Positive
3	366	Naive	Positive
3	367	Naive	Positive
3	375	Memory	Positive
3	378	Memory	Positive
3	381	Memory	Positive
3	384	Naive	Positive
3	386	Naive	Positive
3	397	Memory	Positive
3	404	Memory	Positive
3	410	Memory	Positive
3	423	Memory	Positive
3	427	Memory	Positive
3	428	Memory	Positive
3	434	Naive	Positive
3	436	Naive	Positive
3	450	Memory	Positive
3	453	Memory	Positive
3	454	Naive	Positive
3	456	Naive	Positive
3	467	Naive	Positive
3	469	Naive	Positive
3	474	Naive	Positive
3	479	Memory	Positive
3	482	Naive	Positive
3	491	Naive	Positive
3	494	Naive	Positive
3	510	Naive	Positive
3	521	Naive	Positive
3	523	Memory	Positive
3	528	Memory	Positive
3	529	Naive	Positive
3	531	Memory	Positive
3	549	Memory	Positive
3	553	Naive	Positive
3	556	Memory	Positive
3	557	Memory	Positive
3	586	Naive	Positive
3	593	Memory	Positive
3	606	Naive	Positive
3	609	Naive	Positive
3	610	Naive	Positive
3	611	Memory	Positive
3	614	Naive	Positive
3	619	Memory	Positive
3	622	Memory	Positive
3	632	Memory	Positive
3	639	Naive	Positive
3	657	Memory	Positive
3	660	Memory	Positive
3	663	Naive	Positive
3	666	Memory	Positive
3	672	Naive	Positive
3	673	Naive	Positive
3	684	Memory	Positive
3	686	Naive	Positive
3	687	Naive	Positive
3	708	Naive	Positive
3	722	Memory	Positive
3	729	Memory	Positive
3	749	Naive	Positive
3	751	Memory	Positive
3	756	Naive	Positive
3	757	Naive	Positive
3	765	Memory	Positive
3	783	Naive	Positive
3	790	Memory	Positive
3	799	Memory	Positive
3	807	Memory	Positive
3	812	Memory	Positive
3	816	Naive	Positive
3	830	Memory	Positive
3	838	Memory	Positive
3	847	Memory	Positive
3	851	Memory	Positive
3	856	Memory	Positive
3	862	Naive	Positive
3	892	Naive	Positive
3	893	Memory	Positive
3	902	Memory	Positive
3	912	Naive	Positive
3	917	Naive	Positive
3	922	Memory	Positive
3	928	Naive	Positive
3	933	Naive	Positive
3	944	Naive	Positive
3	948	Memory	Positive
3	954	Naive	Positive
3	955	Naive	Positive
3	963	Naive	Positive
3	966	Memory	Positive
3	969	Memory	Positive
3	972	Memory	Positive
3	992	Memory	Positive
3	993	Memory	Positive
3	994	Memory	Positive
3	995	Memory	Positive
3	998	Naive	Positive
3	1004	Memory	Positive
3	1015	Memory	Positive
3	1018	Naive	Positive
3	1025	Memory	Positive
3	1030	Naive	Positive
3	1032	Memory	Positive
3	1038	Memory	Positive
3	1039	Memory	Positive
3	1048	Memory	Positive
3	1051	Memory	Positive
3	1068	Memory	Positive
3	1075	Naive	Positive
3	1079	Memory	Positive
3	1085	Memory	Positive
3	1090	Memory	Positive
3	1098	Memory	Positive
3	1102	Naive	Positive
3	1103	Memory	Positive
3	1106	Memory	Positive
3	1118	Memory	Positive
3	1123	Naive	Positive
3	1131	Naive	Positive
3	1141	Memory	Positive
3	1143	Naive	Positive
3	1150	Naive	Positive
3	1153	Naive	Positive
3	1154	Memory	Positive
3	1162	Naive	Positive
3	1163	Naive	Positive
3	1172	Memory	Positive
3	1178	Memory	Positive
3	1184	Naive	Positive
3	1189	Memory	Positive
3	1202	Naive	Positive
3	1212	Naive	Positive
3	1233	Memory	Positive
3	1248	Memory	Positive
3	1272	Naive	Positive
3	1284	Naive	Positive
3	1298	Memory	Positive
3	1300	Naive	Positive
3	1303	Memory	Positive
3	1308	Memory	Positive
3	1315	Memory	Positive
3	1332	Memory	Positive
3	1333	Memory	Positive
3	1340	Naive	Positive
3	1346	Memory	Positive
3	1347	Memory	Positive
3	1355	Memory	Positive
3	1359	Naive	Positive
3	1363	Memory	Positive
3	1381	Naive	Positive
3	1388	Naive	Positive
3	1391	Naive	Positive
3	1395	Memory	Positive
3	1402	Memory	Positive
3	1403	Naive	Positive
3	1407	Memory	Positive
3	1415	Naive	Positive
3	1430	Naive	Positive
3	1461	Memory	Positive
3	1480	Naive	Positive
3	1490	Naive	Positive
3	1501	Memory	Positive
3	1505	Memory	Positive
3	1509	Memory	Positive
3	1512	Memory	Positive
3	1513	Memory	Positive
3	1524	Memory	Positive
3	1533	Memory	Positive
3	1535	Memory	Positive
3	1539	Naive	Positive
3	1553	Naive	Positive
3	1556	Naive	Positive
3	1564	Memory	Positive
3	1572	Memory	Positive
3	1591	Memory	Positive
3	1593	Memory	Positive
3	1600	Memory	Positive
3	1601	Naive	Positive
3	1603	Memory	Positive
3	1609	Memory	Positive
3	1630	Naive	Positive
3	1636	Naive	Positive
3	1647	Naive	Positive
3	1652	Memory	Positive
3	1655	Naive	Positive
3	1657	Naive	Positive
3	1666	Memory	Positive
3	1670	Memory	Positive
3	1672	Memory	Positive
3	1675	Naive	Positive
3	1676	Memory	Positive
3	1687	Memory	Positive
3	1693	Memory	Positive
3	1695	Memory	Positive
3	1703	Naive	Positive
3	1707	Memory	Positive
3	1708	Naive	Positive
3	1712	Memory	Positive
3	1724	Naive	Positive
3	1733	Memory	Positive
3	1734	Naive	Positive
3	1753	Naive	Positive
3	1763	Naive	Positive
3	1776	Memory	Positive
3	1785	Memory	Positive
3	1786	Memory	Positive
3	1788	Memory	Positive
3	1791	Memory	Positive
3	1793	Naive	Positive
3	1801	Naive	Positive
3	1809	Naive	Positive
3	1818	Memory	Positive
3	1828	Memory	Positive
3	1834	Naive	Positive
3	1838	Memory	Positive
3	1839	Memory	Positive
3	1843	Memory	Positive
3	1857	Memory	Positive
3	1859	Memory	Positive
3	1863	Naive	Positive
3	1871	Memory	Positive
3	1879	Memory	Positive
3	1882	Memory	Positive
3	1888	Memory	Positive
3	1891	Naive	Positive
3	1946	Naive	Positive
3	1951	Memory	Positive
3	1956	Memory	Positive
3	1959	Naive	Positive
3	1962	Memory	Positive
3	1977	Memory	Positive
3	1988	Memory	Positive
3	1998	Memory	Positive
3	2003	Memory	Positive
3	2004	Memory	Positive
3	2018	Memory	Positive
3	2022	Memory	Positive
3	2030	Memory	Positive
3	2037	Naive	Positive
3	2051	Memory	Positive
3	2057	Naive	Positive
3	2061	Memory	Positive
3	2067	Memory	Positive
3	2081	Memory	Positive
3	2083	Memory	Positive
3	2084	Naive	Positive
3	2087	Memory	Positive
3	2088	Naive	Positive
3	2102	Memory	Positive
3	2103	Memory	Positive
3	2107	Memory	Positive
3	2118	Memory	Positive
3	2121	Memory	Positive
3	2124	Memory	Positive
3	2137	Memory	Positive
3	2140	Naive	Positive
3	2202	Memory	Positive
3	2209	Memory	Positive
3	2214	Memory	Positive
3	2220	Memory	Positive
3	2222	Memory	Positive
3	2223	Memory	Positive
3	2225	Naive	Positive
3	2233	Memory	Positive
3	2237	Memory	Positive
3	2239	Naive	Positive
3	2268	Memory	Positive
3	2293	Memory	Positive
3	2308	Memory	Positive
3	2313	Memory	Positive
3	2318	Naive	Positive
3	2320	Memory	Positive
3	2331	Memory	Positive
3	2332	Memory	Positive
3	2338	Memory	Positive
3	2343	Memory	Positive
3	2345	Naive	Positive
3	2346	Memory	Positive
3	2351	Memory	Positive
3	2355	Memory	Positive
3	2364	Naive	Positive
3	2376	Memory	Positive
3	2379	Memory	Positive
3	2390	Memory	Positive
3	2392	Memory	Positive
3	2393	Memory	Positive
3	2439	Memory	Positive
3	2446	Memory	Positive
3	2459	Memory	Positive
3	2468	Naive	Positive
3	2471	Memory	Positive
3	2482	Naive	Positive
3	2484	Memory	Positive
3	2486	Naive	Positive
3	2491	Memory	Positive
3	2493	Memory	Positive
3	2504	Memory	Positive
3	2510	Memory	Positive
3	2524	Naive	Positive
3	2546	Memory	Positive
3	2556	Memory	Positive
3	2560	Memory	Positive
3	2584	Naive	Positive
3	2587	Memory	Positive
3	2588	Memory	Positive
3	2607	Memory	Positive
3	2609	Memory	Positive
3	2610	Memory	Positive
3	2616	Memory	Positive
3	2624	Memory	Positive
3	2629	Memory	Positive
3	2634	Memory	Positive
3	2645	Naive	Positive
3	2647	Memory	Positive
3	2658	Naive	Positive
3	2663	Memory	Positive
3	2665	Memory	Positive
3	2674	Memory	Positive
3	2681	Memory	Positive
3	2689	Memory	Positive
3	2693	Memory	Positive
3	2695	Memory	Positive
3	2701	Memory	Positive
3	2705	Memory	Positive
3	2710	Memory	Positive
3	2724	Memory	Positive
3	2755	Memory	Positive
3	2756	Naive	Positive
3	2769	Memory	Positive
3	2781	Memory	Positive
3	2783	Naive	Positive
3	2819	Naive	Positive
3	2823	Memory	Positive
3	2833	Memory	Positive
3	2853	Naive	Positive
3	2858	Memory	Positive
3	2859	Memory	Positive
3	2860	Memory	Positive
3	2863	Memory	Positive
3	2888	Memory	Positive
3	2891	Memory	Positive
3	2901	Naive	Positive
3	2906	Naive	Positive
3	2924	Memory	Positive
3	2959	Memory	Positive
3	2965	Memory	Positive
3	2973	Naive	Positive
3	2978	Memory	Positive
3	2981	Memory	Positive
3	2983	Naive	Positive
3	3019	Naive	Positive
3	3022	Memory	Positive
3	3025	Naive	Positive
3	3034	Memory	Positive
3	3039	Memory	Positive
3	3042	Memory	Positive
3	3043	Naive	Positive
3	3067	Memory	Positive
3	3074	Memory	Positive
3	3078	Memory	Positive
3	3080	Memory	Positive
3	3083	Memory	Positive
3	3088	Naive	Positive
3	3090	Memory	Positive
3	3099	Naive	Positive
3	3102	Memory	Positive
3	3121	Naive	Positive
3	3123	Memory	Positive
3	3128	Memory	Positive
3	3141	Naive	Positive
3	3143	Memory	Positive
3	3146	Memory	Positive
3	3147	Naive	Positive
3	3148	Memory	Positive
3	3161	Naive	Positive
3	3163	Naive	Positive
3	3164	Memory	Positive
3	3172	Memory	Positive
3	3175	Memory	Positive
3	3176	Memory	Positive
3	3179	Memory	Positive
3	3183	Naive	Positive
3	3210	Naive	Positive
3	3211	Naive	Positive
3	3236	Memory	Positive
3	3239	Naive	Positive
3	3240	Naive	Positive
3	3256	Naive	Positive
3	3261	Naive	Positive
3	3270	Memory	Positive
3	3276	Memory	Positive
3	3278	Memory	Positive
3	3288	Memory	Positive
3	3299	Memory	Positive
3	3302	Naive	Positive
3	3311	Memory	Positive
3	3313	Memory	Positive
3	3320	Memory	Positive
3	3323	Naive	Positive
3	3324	Memory	Positive
3	3337	Memory	Positive
3	3340	Naive	Positive
3	3358	Memory	Positive
3	3369	Memory	Positive
3	3370	Memory	Positive
3	3372	Memory	Positive
3	3376	Memory	Positive
3	3377	Memory	Positive
3	3391	Memory	Positive
3	3402	Naive	Positive
3	3404	Memory	Positive
3	3414	Memory	Positive
3	3439	Naive	Positive
3	3473	Naive	Positive
3	3487	Naive	Positive
3	3499	Naive	Positive
3	3503	Memory	Positive
3	3508	Naive	Positive
3	3514	Memory	Positive
3	3517	Memory	Positive
3	3519	Memory	Positive
3	3526	Memory	Positive
3	3532	Memory	Positive
3	3549	Naive	Positive
3	3553	Memory	Positive
3	3559	Naive	Positive
3	3565	Memory	Positive
3	3572	Naive	Positive
3	3581	Naive	Positive
3	3599	Memory	Positive
3	3601	Memory	Positive
3	3615	Naive	Positive
3	3616	Naive	Positive
3	3626	Naive	Positive
3	3631	Naive	Positive
3	3642	Naive	Positive
3	3643	Memory	Positive
3	3650	Naive	Positive
3	3675	Memory	Positive
3	3685	Memory	Positive
3	3695	Naive	Positive
3	3698	Memory	Positive
3	3743	Memory	Positive
3	3748	Naive	Positive
3	3754	Naive	Positive
3	3768	Memory	Positive
3	3790	Naive	Positive
3	3792	Memory	Positive
3	3798	Naive	Positive
3	3804	Naive	Positive
3	3807	Memory	Positive
3	3813	Naive	Positive
3	3817	Naive	Positive
3	3857	Memory	Positive
3	3871	Naive	Positive
3	3872	Naive	Positive
3	3877	Memory	Positive
3	3883	Memory	Positive
3	3885	Memory	Positive
3	3894	Memory	Positive
3	3900	Naive	Positive
3	3901	Memory	Positive
3	3905	Memory	Positive
3	3908	Memory	Positive
3	3920	Memory	Positive
3	3924	Naive	Positive
3	3937	Naive	Positive
3	3944	Memory	Positive
3	3946	Memory	Positive
3	3949	Naive	Positive
3	3952	Memory	Positive
3	3977	Memory	Positive
3	3979	Memory	Positive
3	3980	Memory	Positive
3	3994	Memory	Positive
3	4013	Memory	Positive
3	4020	Memory	Positive
3	4034	Memory	Positive
3	4041	Naive	Positive
3	4050	Naive	Positive
3	4057	Naive	Positive
3	4063	Memory	Positive
3	4071	Memory	Positive
3	4084	Memory	Positive
3	4086	Memory	Positive
3	4093	Naive	Positive
3	4100	Memory	Positive
3	4101	Memory	Positive
3	4113	Naive	Positive
3	4136	Naive	Positive
3	4138	Naive	Positive
3	4145	Memory	Positive
3	4146	Memory	Positive
3	4147	Naive	Positive
3	4149	Memory	Positive
3	4152	Memory	Positive
3	4163	Memory	Positive
3	4175	Memory	Positive
3	4176	Memory	Positive
3	4177	Memory	Positive
3	4178	Memory	Positive
3	4184	Memory	Positive
3	4192	Memory	Positive
3	4201	Memory	Positive
3	4215	Memory	Positive
3	4246	Naive	Positive
3	4254	Memory	Positive
3	4257	Naive	Positive
3	4272	Memory	Positive
3	4275	Naive	Positive
3	4276	Naive	Positive
3	4282	Memory	Positive
3	4286	Memory	Positive
3	4295	Memory	Positive
3	4302	Memory	Positive
3	4309	Naive	Positive
3	4327	Memory	Positive
3	4353	Memory	Positive
3	4354	Memory	Positive
3	4367	Naive	Positive
3	4372	Memory	Positive
3	4374	Memory	Positive
3	4383	Memory	Positive
3	4393	Memory	Positive
3	4397	Memory	Positive
3	4400	Memory	Positive
3	4403	Naive	Positive
3	4414	Memory	Positive
3	4415	Memory	Positive
3	4421	Naive	Positive
3	4425	Naive	Positive
3	4427	Naive	Positive
3	4428	Memory	Positive
3	4433	Memory	Positive
3	4437	Memory	Positive
3	4445	Naive	Positive
3	4446	Memory	Positive
3	4447	Memory	Positive
3	4450	Naive	Positive
3	4452	Naive	Positive
3	4459	Memory	Positive
3	4464	Naive	Positive
3	4466	Naive	Positive
3	4469	Memory	Positive
3	4472	Naive	Positive
3	4481	Memory	Positive
3	4498	Memory	Positive
3	4502	Memory	Positive
3	4504	Naive	Positive
3	4506	Naive	Positive
3	4510	Naive	Positive
3	4511	Memory	Positive
3	4513	Memory	Positive
3	4515	Memory	Positive
3	4522	Memory	Positive
3	4525	Naive	Positive
3	4531	Naive	Positive
3	4533	Naive	Positive
3	4536	Naive	Positive
3	4541	Memory	Positive
3	4543	Memory	Positive
3	4553	Memory	Positive
3	4554	Naive	Positive
3	4560	Naive	Positive
3	4562	Naive	Positive
3	4567	Memory	Positive
3	4590	Memory	Positive
3	4592	Memory	Positive
3	4596	Memory	Positive
3	4597	Memory	Positive
3	4609	Memory	Positive
3	4611	Memory	Positive
3	4634	Memory	Positive
3	4640	Memory	Positive
3	4643	Memory	Positive
3	4652	Naive	Positive
3	4673	Memory	Positive
3	4701	Memory	Positive
3	4730	Memory	Positive
3	4758	Memory	Positive
3	4761	Memory	Positive
3	4762	Memory	Positive
3	4766	Naive	Positive
3	4774	Memory	Positive
3	4776	Naive	Positive
3	4801	Memory	Positive
3	4807	Naive	Positive
3	4827	Memory	Positive
3	4830	Memory	Positive
3	4837	Memory	Positive
3	4842	Memory	Positive
3	4844	Memory	Positive
3	4856	Naive	Positive
3	4861	Memory	Positive
3	4863	Naive	Positive
3	4870	Naive	Positive
3	4879	Naive	Positive
3	4890	Memory	Positive
3	4894	Memory	Positive
3	4912	Memory	Positive
3	4919	Naive	Positive
3	4925	Naive	Positive
3	4927	Naive	Positive
3	4940	Naive	Positive
3	4941	Memory	Positive
3	4972	Naive	Positive
3	4975	Memory	Positive
3	4979	Naive	Positive
3	4981	Memory	Positive
3	4992	Memory	Positive
3	5000	Naive	Positive
3	5016	Memory	Positive
3	5020	Naive	Positive
3	5027	Naive	Positive
3	5038	Memory	Positive
3	5046	Memory	Positive
3	5057	Memory	Positive
3	5060	Memory	Positive
3	5062	Memory	Positive
3	5069	Memory	Positive
3	5078	Naive	Positive
3	5109	Naive	Positive
3	5120	Naive	Positive
3	5130	Memory	Positive
3	5143	Memory	Positive
3	5165	Naive	Positive
3	5176	Naive	Positive
3	5184	Naive	Positive
3	5195	Memory	Positive
3	5197	Memory	Positive
3	5229	Naive	Positive
3	5251	Memory	Positive
3	5261	Memory	Positive
3	5280	Naive	Positive
3	5290	Memory	Positive
3	5291	Memory	Positive
3	5300	Memory	Positive
3	5308	Naive	Positive
3	5310	Memory	Positive
3	5320	Naive	Positive
3	5328	Memory	Positive
3	5335	Memory	Positive
3	5337	Memory	Positive
3	5348	Memory	Positive
3	5353	Memory	Positive
3	5355	Memory	Positive
3	5397	Memory	Positive
3	5398	Memory	Positive
3	5399	Memory	Positive
3	5408	Memory	Positive
3	5413	Memory	Positive
3	5418	Memory	Positive
3	5420	Memory	Positive
3	5436	Memory	Positive
3	5441	Memory	Positive
3	5448	Memory	Positive
3	5451	Naive	Positive
3	5463	Memory	Positive
3	5480	Memory	Positive
3	5487	Memory	Positive
3	5508	Naive	Positive
3	5514	Naive	Positive
3	5520	Memory	Positive
3	5526	Memory	Positive
3	5533	Memory	Positive
3	5553	Memory	Positive
3	5563	Memory	Positive
3	5567	Naive	Positive
3	5575	Memory	Positive
3	5583	Memory	Positive
3	5606	Memory	Positive
3	5608	Naive	Positive
3	5609	Naive	Positive
3	5610	Memory	Positive
3	5623	Memory	Positive
3	5637	Naive	Positive
3	5646	Memory	Positive
3	5667	Memory	Positive
3	5686	Memory	Positive
3	5690	Memory	Positive
3	5701	Memory	Positive
3	5710	Memory	Positive
3	5719	Naive	Positive
3	5728	Memory	Positive
3	5729	Naive	Positive
3	5737	Memory	Positive
3	5741	Memory	Positive
3	5758	Memory	Positive
3	5761	Memory	Positive
3	5771	Memory	Positive
3	5779	Naive	Positive
3	5796	Naive	Positive
3	5816	Memory	Positive
3	5817	Memory	Positive
3	5854	Memory	Positive
3	5855	Memory	Positive
3	5863	Naive	Positive
3	5878	Naive	Positive
3	5887	Memory	Positive
3	5931	Memory	Positive
3	5946	Naive	Positive
3	5951	Memory	Positive
3	5975	Naive	Positive
3	6007	Naive	Positive
3	6013	Memory	Positive
3	6021	Memory	Positive
3	6041	Memory	Positive
3	6054	Naive	Positive
3	6063	Memory	Positive
3	6066	Memory	Positive
3	6073	Memory	Positive
3	6087	Naive	Positive
3	6099	Naive	Positive
3	6110	Naive	Positive
3	6116	Memory	Positive
3	6124	Memory	Positive
3	6143	Memory	Positive
3	6147	Memory	Positive
3	6148	Memory	Positive
3	6163	Memory	Positive
3	6169	Naive	Positive
3	6173	Naive	Positive
3	6184	Naive	Positive
3	6196	Naive	Positive
3	6198	Naive	Positive
3	6201	Naive	Positive
3	6206	Memory	Positive
3	6209	Memory	Positive
3	6217	Memory	Positive
3	6222	Memory	Positive
3	6242	Memory	Positive
3	6253	Memory	Positive
3	6267	Memory	Positive
3	6271	Memory	Positive
3	6273	Naive	Positive
3	6286	Memory	Positive
3	6287	Naive	Positive
3	6288	Memory	Positive
3	6305	Memory	Positive
3	6306	Memory	Positive
3	6309	Memory	Positive
3	6317	Naive	Positive
3	6324	Naive	Positive
3	6325	Memory	Positive
3	6328	Naive	Positive
3	6334	Naive	Positive
3	6337	Memory	Positive
3	6351	Memory	Positive
3	6353	Naive	Positive
3	6355	Naive	Positive
3	6358	Memory	Positive
3	6363	Memory	Positive
3	6376	Memory	Positive
3	6381	Memory	Positive
3	6391	Naive	Positive
3	6397	Memory	Positive
3	6403	Memory	Positive
3	6408	Naive	Positive
3	6416	Memory	Positive
3	6417	Naive	Positive
3	6419	Memory	Positive
3	6432	Naive	Positive
3	6443	Memory	Positive
3	6448	Memory	Positive
3	6451	Memory	Positive
3	6453	Memory	Positive
3	6454	Memory	Positive
3	6458	Memory	Positive
3	6466	Memory	Positive
3	6473	Naive	Positive
3	6487	Naive	Positive
3	6498	Naive	Positive
3	6506	Naive	Positive
3	6516	Naive	Positive
3	6524	Memory	Positive
3	6525	Naive	Positive
3	6528	Naive	Positive
3	6549	Naive	Positive
3	6557	Naive	Positive
3	6566	Memory	Positive
3	6588	Memory	Positive
3	6599	Naive	Positive
3	6610	Naive	Positive
3	6611	Memory	Positive
3	6637	Memory	Positive
3	6639	Naive	Positive
3	6656	Naive	Positive
3	6669	Naive	Positive
3	6672	Naive	Positive
3	6674	Memory	Positive
3	6676	Naive	Positive
3	6679	Memory	Positive
3	6691	Memory	Positive
3	6692	Memory	Positive
3	6693	Memory	Positive
3	6698	Memory	Positive
3	6708	Memory	Positive
3	6712	Memory	Positive
3	6718	Memory	Positive
3	6730	Memory	Positive
3	6742	Naive	Positive
3	6746	Naive	Positive
3	6751	Memory	Positive
3	6753	Naive	Positive
3	6765	Memory	Positive
3	6774	Memory	Positive
3	6792	Memory	Positive
3	6801	Memory	Positive
3	6802	Memory	Positive
3	6839	Memory	Positive
3	6841	Naive	Positive
3	6854	Naive	Positive
3	6857	Naive	Positive
3	6863	Memory	Positive
3	6868	Memory	Positive
3	6879	Memory	Positive
3	6881	Memory	Positive
3	6920	Memory	Positive
3	6933	Memory	Positive
3	6940	Memory	Positive
3	6945	Naive	Positive
3	6965	Naive	Positive
3	6969	Memory	Positive
3	6971	Naive	Positive
3	6982	Naive	Positive
3	6990	Naive	Positive
3	6997	Naive	Positive
3	6998	Naive	Positive
3	7005	Memory	Positive
3	7006	Memory	Positive
3	7019	Memory	Positive
3	7022	Naive	Positive
3	7033	Naive	Positive
3	7034	Memory	Positive
3	7039	Naive	Positive
3	7046	Memory	Positive
3	7049	Memory	Positive
3	7053	Naive	Positive
3	7062	Memory	Positive
3	7065	Memory	Positive
3	7074	Naive	Positive
3	7077	Naive	Positive
3	7081	Memory	Positive
3	7086	Naive	Positive
3	7099	Memory	Positive
3	7101	Memory	Positive
3	7110	Naive	Positive
3	7119	Naive	Positive
3	7131	Naive	Positive
3	7141	Memory	Positive
3	7157	Naive	Positive
3	7158	Memory	Positive
3	7159	Memory	Positive
3	7169	Naive	Positive
3	7174	Memory	Positive
3	7191	Memory	Positive
3	7197	Naive	Positive
3	7200	Memory	Positive
3	7207	Naive	Positive
3	7214	Memory	Positive
3	7223	Memory	Positive
3	7225	Memory	Positive
3	7248	Naive	Positive
3	7256	Memory	Positive
3	7279	Memory	Positive
3	7280	Memory	Positive
3	7282	Memory	Positive
3	7298	Memory	Positive
3	7299	Memory	Positive
3	7309	Memory	Positive
3	7316	Memory	Positive
3	7323	Naive	Positive
3	7324	Memory	Positive
3	7330	Memory	Positive
3	7338	Naive	Positive
3	7346	Memory	Positive
3	7349	Memory	Positive
3	7352	Memory	Positive
3	7363	Naive	Positive
3	7368	Memory	Positive
3	7373	Naive	Positive
3	7374	Naive	Positive
3	7385	Memory	Positive
3	7392	Memory	Positive
3	7396	Naive	Positive
3	7400	Memory	Positive
3	7411	Memory	Positive
3	7417	Naive	Positive
3	7430	Memory	Positive
3	7458	Memory	Positive
3	7462	Memory	Positive
3	7464	Memory	Positive
3	7466	Naive	Positive
3	7474	Naive	Positive
3	7475	Memory	Positive
3	7477	Naive	Positive
3	7484	Memory	Positive
3	7490	Memory	Positive
3	7501	Memory	Positive
3	7505	Memory	Positive
3	7511	Naive	Positive
3	7525	Memory	Positive
3	7529	Memory	Positive
3	7535	Naive	Positive
3	7540	Naive	Positive
3	7553	Naive	Positive
3	7555	Naive	Positive
3	7559	Naive	Positive
3	7565	Memory	Positive
3	7607	Memory	Positive
3	7612	Memory	Positive
3	7617	Naive	Positive
3	7622	Memory	Positive
3	7630	Memory	Positive
3	7639	Memory	Positive
3	7645	Memory	Positive
3	7646	Naive	Positive
3	7653	Memory	Positive
3	7678	Memory	Positive
3	7687	Naive	Positive
3	7699	Memory	Positive
3	7701	Naive	Positive
3	7702	Memory	Positive
3	7704	Naive	Positive
3	7709	Naive	Positive
3	7718	Memory	Positive
3	7720	Memory	Positive
3	7721	Naive	Positive
3	7729	Naive	Positive
3	7741	Naive	Positive
3	7746	Naive	Positive
3	7751	Naive	Positive
3	7752	Memory	Positive
3	7769	Naive	Positive
3	7785	Memory	Positive
3	7790	Memory	Positive
3	7797	Memory	Positive
3	7806	Memory	Positive
3	7812	Naive	Positive
3	7814	Naive	Positive
3	7816	Naive	Positive
3	7825	Naive	Positive
3	7850	Memory	Positive
3	7856	Naive	Positive
3	7862	Naive	Positive
3	7891	Naive	Positive
3	7899	Memory	Positive
3	7904	Memory	Positive
3	7908	Memory	Positive
3	7918	Memory	Positive
3	7924	Naive	Positive
3	7928	Memory	Positive
3	7932	Naive	Positive
3	7939	Memory	Positive
3	7955	Memory	Positive
3	7965	Memory	Positive
3	7969	Naive	Positive
3	7970	Memory	Positive
3	7975	Memory	Positive
3	7976	Memory	Positive
3	7982	Naive	Positive
3	7987	Memory	Positive
3	7991	Naive	Positive
3	8004	Naive	Positive
3	8008	Memory	Positive
3	8016	Memory	Positive
3	8017	Naive	Positive
3	8019	Naive	Positive
3	8038	Memory	Positive
3	8041	Memory	Positive
3	8056	Naive	Positive
3	8059	Naive	Positive
3	8061	Naive	Positive
3	8064	Memory	Positive
3	8071	Memory	Positive
3	8090	Memory	Positive
3	8121	Naive	Positive
3	8138	Memory	Positive
3	8143	Memory	Positive
3	8146	Naive	Positive
3	8150	Naive	Positive
3	8158	Memory	Positive
3	8163	Memory	Positive
3	8164	Naive	Positive
3	8167	Memory	Positive
3	8174	Naive	Positive
3	8187	Memory	Positive
3	8198	Memory	Positive
3	8199	Memory	Positive
3	8207	Memory	Positive
3	8215	Memory	Positive
3	8238	Naive	Positive
3	8241	Naive	Positive
3	8242	Memory	Positive
3	8263	Memory	Positive
3	8271	Memory	Positive
3	8274	Memory	Positive
3	8275	Memory	Positive
3	8277	Memory	Positive
3	8283	Memory	Positive
3	8284	Naive	Positive
3	8293	Memory	Positive
3	8299	Memory	Positive
3	8307	Memory	Positive
3	8338	Memory	Positive
3	8364	Naive	Positive
3	8384	Naive	Positive
3	8387	Naive	Positive
3	8398	Memory	Positive
3	8422	Naive	Positive
3	8434	Memory	Positive
3	8435	Naive	Positive
3	8441	Naive	Positive
3	8466	Naive	Positive
3	8468	Naive	Positive
3	8492	Memory	Positive
3	8496	Memory	Positive
3	8500	Memory	Positive
3	8515	Memory	Positive
3	8542	Memory	Positive
3	8546	Naive	Positive
3	8560	Memory	Positive
3	8575	Naive	Positive
3	8587	Memory	Positive
3	8593	Naive	Positive
3	8594	Naive	Positive
3	8602	Memory	Positive
3	8604	Memory	Positive
3	8608	Memory	Positive
3	8618	Memory	Positive
3	8627	Naive	Positive
3	8635	Memory	Positive
3	8643	Naive	Positive
3	8644	Naive	Positive
3	8653	Naive	Positive
3	8656	Naive	Positive
3	8658	Naive	Positive
3	8669	Memory	Positive
3	8676	Naive	Positive
3	8678	Memory	Positive
3	8684	Naive	Positive
3	8685	Naive	Positive
3	8686	Naive	Positive
3	8689	Memory	Positive
3	8691	Memory	Positive
3	8697	Memory	Positive
3	8723	Naive	Positive
3	8725	Memory	Positive
3	8730	Memory	Positive
3	8745	Memory	Positive
3	8747	Memory	Positive
3	8749	Naive	Positive
3	8752	Memory	Positive
3	8764	Naive	Positive
3	8783	Memory	Positive
3	8800	Memory	Positive
3	8808	Memory	Positive
3	8809	Naive	Positive
3	8813	Memory	Positive
3	8818	Naive	Positive
3	8822	Memory	Positive
3	8826	Memory	Positive
3	8830	Naive	Positive
3	8831	Naive	Positive
3	8835	Memory	Positive
3	8841	Naive	Positive
3	8844	Naive	Positive
3	8849	Memory	Positive
3	8852	Memory	Positive
3	8859	Memory	Positive
3	8869	Naive	Positive
3	8870	Memory	Positive
3	8878	Memory	Positive
3	8893	Memory	Positive
3	8908	Memory	Positive
3	8911	Memory	Positive
3	8917	Naive	Positive
3	8922	Memory	Positive
3	8930	Naive	Positive
3	8952	Memory	Positive
3	8965	Naive	Positive
3	8979	Memory	Positive
3	8981	Memory	Positive
3	8988	Memory	Positive
3	8991	Naive	Positive
3	8993	Memory	Positive
3	8998	Memory	Positive
3	9009	Memory	Positive
3	9011	Memory	Positive
3	9012	Naive	Positive
3	9015	Naive	Positive
3	9017	Memory	Positive
3	9022	Naive	Positive
3	9040	Memory	Positive
3	9048	Naive	Positive
3	9052	Memory	Positive
3	9056	Memory	Positive
3	9070	Memory	Positive
3	9071	Naive	Positive
3	9076	Naive	Positive
3	9084	Memory	Positive
3	9092	Memory	Positive
3	9096	Naive	Positive
3	9111	Naive	Positive
3	9118	Naive	Positive
3	9119	Memory	Positive
3	9121	Memory	Positive
3	9131	Naive	Positive
3	9149	Memory	Positive
3	9151	Memory	Positive
3	9154	Memory	Positive
3	9156	Memory	Positive
3	9159	Naive	Positive
3	9173	Memory	Positive
3	9186	Memory	Positive
3	9187	Naive	Positive
3	9189	Memory	Positive
3	9205	Memory	Positive
3	9216	Naive	Positive
3	9218	Memory	Positive
3	9221	Naive	Positive
3	9227	Memory	Positive
3	9229	Naive	Positive
3	9238	Memory	Positive
3	9246	Memory	Positive
3	9251	Memory	Positive
3	9254	Memory	Positive
3	9256	Memory	Positive
3	9275	Memory	Positive
3	9276	Memory	Positive
3	9279	Memory	Positive
3	9285	Naive	Positive
3	9288	Memory	Positive
3	9290	Naive	Positive
3	9313	Memory	Positive
3	9319	Memory	Positive
3	9325	Memory	Positive
3	9333	Memory	Positive
3	9335	Memory	Positive
3	9338	Naive	Positive
3	9339	Naive	Positive
3	9346	Memory	Positive
3	9353	Naive	Positive
3	9363	Memory	Positive
3	9365	Memory	Positive
3	9395	Naive	Positive
3	9400	Memory	Positive
3	9409	Memory	Positive
3	9412	Memory	Positive
3	9418	Naive	Positive
3	9424	Memory	Positive
3	9426	Naive	Positive
3	9433	Memory	Positive
3	9434	Memory	Positive
3	9441	Memory	Positive
3	9448	Memory	Positive
3	9451	Naive	Positive
3	9461	Memory	Positive
3	9465	Naive	Positive
3	9475	Memory	Positive
3	9476	Memory	Positive
3	9479	Memory	Positive
3	9482	Memory	Positive
3	9511	Memory	Positive
3	9517	Naive	Positive
3	9520	Memory	Positive
3	9524	Naive	Positive
3	9525	Naive	Positive
3	9535	Memory	Positive
3	9538	Naive	Positive
3	9546	Naive	Positive
3	9562	Memory	Positive
3	9571	Naive	Positive
3	9572	Memory	Positive
3	9575	Memory	Positive
3	9577	Naive	Positive
3	9581	Naive	Positive
3	9592	Naive	Positive
3	9597	Memory	Positive
3	9606	Memory	Positive
3	9610	Memory	Positive
3	9611	Memory	Positive
3	9619	Memory	Positive
3	9620	Memory	Positive
3	9627	Memory	Positive
3	9629	Memory	Positive
3	9633	Naive	Positive
3	9644	Naive	Positive
3	9656	Naive	Positive
3	9680	Naive	Positive
3	9689	Naive	Positive
3	9696	Naive	Positive
3	9707	Memory	Positive
3	9708	Memory	Positive
3	9709	Memory	Positive
3	9711	Naive	Positive
3	9713	Naive	Positive
3	9714	Memory	Positive
3	9715	Naive	Positive
3	9727	Naive	Positive
3	9743	Memory	Positive
3	9752	Memory	Positive
3	9760	Naive	Positive
3	9764	Memory	Positive
3	9766	Memory	Positive
3	9771	Memory	Positive
3	9774	Memory	Positive
3	9779	Memory	Positive
3	9783	Memory	Positive
3	9784	Naive	Positive
3	9790	Naive	Positive
3	9795	Memory	Positive
3	9797	Memory	Positive
3	9809	Naive	Positive
3	9811	Memory	Positive
3	9816	Naive	Positive
3	9829	Memory	Positive
3	9832	Naive	Positive
3	9843	Memory	Positive
3	9846	Memory	Positive
3	9847	Memory	Positive
3	9861	Memory	Positive
3	9870	Memory	Positive
3	9886	Naive	Positive
3	9896	Memory	Positive
3	9897	Naive	Positive
3	9901	Naive	Positive
3	9905	Naive	Positive
3	9916	Memory	Positive
3	9919	Memory	Positive
3	9936	Naive	Positive
3	9939	Naive	Positive
3	9943	Naive	Positive
3	9953	Naive	Positive
3	9956	Memory	Positive
3	9967	Naive	Positive
3	9969	Memory	Positive
3	9972	Naive	Positive
3	9975	Memory	Positive
3	9986	Naive	Positive
3	9990	Naive	Positive
3	9996	Naive	Positive
3	10000	Naive	Positive
3	10006	Memory	Positive
3	10023	Memory	Positive
3	10027	Naive	Positive
3	10030	Naive	Positive
3	10046	Memory	Positive
3	10051	Memory	Positive
3	10060	Memory	Positive
3	10063	Memory	Positive
3	10064	Memory	Positive
3	10066	Naive	Positive
3	10067	Naive	Positive
3	10070	Memory	Positive
3	10077	Memory	Positive
3	10092	Naive	Positive
3	10094	Memory	Positive
3	10109	Naive	Positive
3	10110	Memory	Positive
3	10112	Naive	Positive
3	10116	Memory	Positive
3	10120	Naive	Positive
3	10123	Memory	Positive
3	10125	Naive	Positive
3	10140	Memory	Positive
3	10141	Memory	Positive
3	10144	Memory	Positive
3	10159	Naive	Positive
3	10176	Naive	Positive
3	10180	Memory	Positive
3	10182	Memory	Positive
3	10184	Naive	Positive
3	10192	Memory	Positive
3	10193	Naive	Positive
3	10205	Memory	Positive
3	10212	Memory	Positive
3	10214	Memory	Positive
3	10225	Memory	Positive
3	10226	Naive	Positive
3	10232	Naive	Positive
3	10255	Naive	Positive
3	10266	Naive	Positive
3	10268	Naive	Positive
3	10269	Naive	Positive
3	10270	Naive	Positive
3	10271	Naive	Positive
3	10278	Naive	Positive
3	10279	Naive	Positive
3	10298	Naive	Positive
3	10314	Memory	Positive
3	10318	Memory	Positive
3	10324	Memory	Positive
3	10330	Naive	Positive
3	10338	Naive	Positive
3	10347	Naive	Positive
3	10349	Memory	Positive
3	10351	Memory	Positive
3	10363	Naive	Positive
3	10367	Memory	Positive
3	10374	Memory	Positive
3	10385	Memory	Positive
3	10395	Naive	Positive
3	10396	Naive	Positive
3	10398	Memory	Positive
3	10401	Naive	Positive
3	10402	Memory	Positive
3	10404	Memory	Positive
3	10420	Memory	Positive
3	10424	Naive	Positive
3	10425	Memory	Positive
3	10427	Naive	Positive
3	10430	Memory	Positive
3	10432	Memory	Positive
3	10440	Memory	Positive
3	10446	Memory	Positive
3	10460	Naive	Positive
3	10463	Memory	Positive
3	10470	Memory	Positive
3	10477	Naive	Positive
3	10479	Naive	Positive
3	10481	Memory	Positive
3	10495	Memory	Positive
3	10502	Naive	Positive
3	10503	Memory	Positive
3	10505	Memory	Positive
3	10519	Memory	Positive
3	10520	Naive	Positive
3	10530	Naive	Positive
3	10543	Memory	Positive
3	10544	Memory	Positive
3	10546	Naive	Positive
3	10549	Memory	Positive
3	10567	Memory	Positive
3	10574	Naive	Positive
3	10583	Memory	Positive
3	10605	Memory	Positive
3	10608	Naive	Positive
3	10620	Memory	Positive
3	10621	Memory	Positive
3	10626	Naive	Positive
3	10635	Memory	Positive
3	10638	Memory	Positive
3	10661	Naive	Positive
3	10665	Naive	Positive
3	10678	Naive	Positive
3	10680	Memory	Positive
3	10682	Naive	Positive
3	10690	Memory	Positive
3	10697	Memory	Positive
3	10699	Naive	Positive
3	10701	Naive	Positive
3	10702	Memory	Positive
3	10713	Memory	Positive
3	10715	Memory	Positive
3	10721	Memory	Positive
3	10736	Memory	Positive
3	10751	Naive	Positive
3	10758	Memory	Positive
3	10762	Naive	Positive
3	10765	Memory	Positive
3	10786	Naive	Positive
3	10791	Naive	Positive
3	10807	Memory	Positive
3	10815	Naive	Positive
3	10824	Memory	Positive
3	10830	Memory	Positive
3	10842	Naive	Positive
3	10873	Naive	Positive
3	10894	Naive	Positive
3	10904	Naive	Positive
3	10914	Naive	Positive
3	10915	Naive	Positive
3	10916	Naive	Positive
3	10921	Memory	Positive
3	10922	Memory	Positive
3	10929	Memory	Positive
3	10931	Memory	Positive
3	10949	Memory	Positive
3	10952	Memory	Positive
3	10953	Naive	Positive
3	10955	Naive	Positive
3	10966	Memory	Positive
3	10975	Naive	Positive
3	10991	Memory	Positive
3	10998	Memory	Positive
3	10999	Naive	Positive
3	11004	Memory	Positive
3	11006	Memory	Positive
3	11013	Naive	Positive
3	11025	Naive	Positive
3	11034	Memory	Positive
3	11045	Memory	Positive
3	11050	Memory	Positive
3	11085	Memory	Positive
3	11090	Memory	Positive
3	11091	Naive	Positive
3	11092	Memory	Positive
3	11102	Memory	Positive
3	11111	Naive	Positive
3	11126	Memory	Positive
3	11138	Memory	Positive
3	11151	Memory	Positive
3	11158	Naive	Positive
3	11159	Naive	Positive
3	11160	Memory	Positive
3	11176	Memory	Positive
3	11188	Memory	Positive
3	11210	Naive	Positive
3	11217	Memory	Positive
3	11221	Naive	Positive
3	11222	Memory	Positive
3	11232	Naive	Positive
3	11242	Memory	Positive
3	11254	Naive	Positive
3	11268	Memory	Positive
3	11284	Naive	Positive
3	11301	Memory	Positive
3	11320	Memory	Positive
3	11325	Memory	Positive
3	11332	Memory	Positive
3	11342	Memory	Positive
3	11347	Naive	Positive
3	11350	Memory	Positive
3	11359	Naive	Positive
3	11362	Memory	Positive
3	11372	Naive	Positive
3	11374	Memory	Positive
3	11380	Memory	Positive
3	11384	Memory	Positive
3	11386	Naive	Positive
3	11394	Memory	Positive
3	11414	Memory	Positive
3	11424	Naive	Positive
3	11425	Memory	Positive
3	11429	Memory	Positive
3	11431	Naive	Positive
3	11432	Naive	Positive
3	11439	Naive	Positive
3	11447	Memory	Positive
3	11448	Naive	Positive
3	11460	Naive	Positive
3	11487	Memory	Positive
3	11488	Naive	Positive
3	11489	Memory	Positive
3	11492	Memory	Positive
3	11503	Naive	Positive
3	11524	Naive	Positive
3	11536	Memory	Positive
3	11540	Naive	Positive
3	11552	Memory	Positive
3	11553	Memory	Positive
3	11555	Memory	Positive
3	11557	Memory	Positive
3	11560	Naive	Positive
3	11589	Naive	Positive
3	11593	Memory	Positive
3	11594	Naive	Positive
3	11602	Naive	Positive
3	11603	Naive	Positive
3	11619	Memory	Positive
3	11621	Naive	Positive
3	11626	Naive	Positive
3	11628	Memory	Positive
3	11631	Naive	Positive
3	11638	Naive	Positive
3	11644	Naive	Positive
3	11655	Memory	Positive
3	11665	Naive	Positive
3	11666	Memory	Positive
3	11670	Naive	Positive
3	11672	Memory	Positive
3	11686	Memory	Positive
3	11712	Naive	Positive
3	11715	Memory	Positive
3	11716	Memory	Positive
3	11727	Memory	Positive
3	11739	Naive	Positive
3	11745	Memory	Positive
3	11753	Naive	Positive
3	11758	Memory	Positive
3	11762	Memory	Positive
3	11775	Memory	Positive
3	11776	Memory	Positive
3	11781	Memory	Positive
3	11787	Memory	Positive
3	11805	Memory	Positive
3	11808	Memory	Positive
3	11814	Naive	Positive
3	11825	Memory	Positive
3	11829	Memory	Positive
3	11832	Naive	Positive
3	11834	Memory	Positive
3	11846	Naive	Positive
3	11849	Memory	Positive
3	11855	Memory	Positive
3	11856	Memory	Positive
3	11867	Naive	Positive
3	11877	Memory	Positive
3	11883	Naive	Positive
3	11888	Naive	Positive
3	11895	Memory	Positive
3	11904	Memory	Positive
3	11906	Naive	Positive
3	11910	Memory	Positive
3	11917	Memory	Positive
3	11918	Naive	Positive
3	11931	Naive	Positive
3	11932	Naive	Positive
3	11935	Naive	Positive
3	11937	Memory	Positive
3	11939	Naive	Positive
3	11940	Memory	Positive
3	11950	Memory	Positive
3	11952	Memory	Positive
3	11955	Memory	Positive
3	11957	Memory	Positive
3	11962	Memory	Positive
3	11970	Naive	Positive
3	11973	Memory	Positive
3	11982	Memory	Positive
3	12001	Naive	Positive
3	12010	Naive	Positive
3	12015	Naive	Positive
3	12016	Memory	Positive
3	12033	Memory	Positive
3	12035	Memory	Positive
3	12047	Memory	Positive
3	12049	Naive	Positive
3	12063	Naive	Positive
3	12064	Memory	Positive
3	12065	Memory	Positive
3	12074	Memory	Positive
3	12080	Memory	Positive
3	12084	Memory	Positive
3	12095	Memory	Positive
3	12100	Memory	Positive
3	12104	Memory	Positive
3	12108	Memory	Positive
3	12111	Memory	Positive
3	12114	Naive	Positive
3	12115	Memory	Positive
3	12117	Memory	Positive
3	12127	Naive	Positive
3	12131	Naive	Positive
3	12138	Memory	Positive
3	12140	Memory	Positive
3	12143	Memory	Positive
3	12147	Memory	Positive
3	12150	Naive	Positive
3	12164	Memory	Positive
3	12166	Memory	Positive
3	12167	Memory	Positive
3	12170	Memory	Positive
3	12171	Memory	Positive
3	12172	Naive	Positive
3	12173	Memory	Positive
3	12189	Memory	Positive
3	12191	Memory	Positive
3	12198	Naive	Positive
3	12199	Memory	Positive
3	12201	Naive	Positive
3	12203	Memory	Positive
3	12205	Memory	Positive
3	12207	Naive	Positive
3	12211	Memory	Positive
3	12215	Memory	Positive
3	12217	Memory	Positive
3	12218	Memory	Positive
3	12219	Memory	Positive
3	12222	Naive	Positive
3	12236	Memory	Positive
3	12237	Memory	Positive
3	12238	Memory	Positive
3	12242	Naive	Positive
3	12247	Memory	Positive
3	12248	Memory	Positive
3	12251	Memory	Positive
3	12266	Memory	Positive
3	12272	Memory	Positive
3	12274	Memory	Positive
3	12279	Naive	Positive
3	12287	Memory	Positive
3	12300	Memory	Positive
3	12310	Memory	Positive
3	12311	Memory	Positive
3	12315	Memory	Positive
3	12341	Memory	Positive
3	12342	Naive	Positive
3	12343	Memory	Positive
3	12344	Memory	Positive
3	12349	Memory	Positive
3	12354	Naive	Positive
3	12367	Naive	Positive
3	12375	Naive	Positive
3	12385	Memory	Positive
3	12392	Naive	Positive
3	12396	Memory	Positive
3	12397	Naive	Positive
3	12404	Naive	Positive
3	12405	Memory	Positive
3	12407	Memory	Positive
3	12410	Memory	Positive
3	12417	Memory	Positive
3	12419	Naive	Positive
3	12420	Naive	Positive
3	12429	Naive	Positive
3	12436	Naive	Positive
3	12446	Memory	Positive
3	12450	Naive	Positive
3	12457	Memory	Positive
3	12462	Memory	Positive
3	12470	Naive	Positive
3	12473	Memory	Positive
3	12475	Memory	Positive
3	12479	Naive	Positive
3	12485	Memory	Positive
3	12486	Naive	Positive
3	12496	Memory	Positive
3	12509	Memory	Positive
3	12513	Naive	Positive
3	12514	Memory	Positive
3	12527	Memory	Positive
3	12528	Memory	Positive
3	12529	Memory	Positive
3	12536	Memory	Positive
3	12547	Naive	Positive
3	12555	Memory	Positive
3	12560	Naive	Positive
3	12561	Memory	Positive
3	12562	Memory	Positive
3	12566	Memory	Positive
3	12588	Memory	Positive
3	12589	Memory	Positive
3	12590	Memory	Positive
3	12597	Naive	Positive
3	12598	Memory	Positive
3	12601	Naive	Positive
3	12603	Memory	Positive
3	12604	Naive	Positive
3	12626	Memory	Positive
3	12634	Memory	Positive
3	12642	Memory	Positive
3	12649	Memory	Positive
3	12664	Naive	Positive
3	12671	Memory	Positive
3	12675	Memory	Positive
3	12683	Naive	Positive
3	12701	Memory	Positive
3	12703	Naive	Positive
3	12704	Memory	Positive
3	12709	Memory	Positive
3	12715	Naive	Positive
3	12724	Memory	Positive
3	12732	Memory	Positive
3	12735	Memory	Positive
3	12739	Memory	Positive
3	12740	Memory	Positive
3	12754	Memory	Positive
3	12764	Memory	Positive
3	12771	Memory	Positive
3	12775	Memory	Positive
3	12785	Memory	Positive
3	12787	Memory	Positive
3	12796	Memory	Positive
3	12806	Memory	Positive
3	12813	Memory	Positive
3	12827	Naive	Positive
3	12831	Memory	Positive
3	12834	Naive	Positive
3	12845	Naive	Positive
3	12846	Memory	Positive
3	12847	Memory	Positive
3	12857	Memory	Positive
3	12865	Naive	Positive
3	12868	Naive	Positive
3	12869	Memory	Positive
3	12873	Memory	Positive
3	12885	Memory	Positive
3	12892	Naive	Positive
3	12895	Memory	Positive
3	12897	Memory	Positive
3	12898	Naive	Positive
3	12911	Naive	Positive
3	12914	Memory	Positive
3	12920	Memory	Positive
3	12923	Memory	Positive
3	12924	Memory	Positive
3	12926	Memory	Positive
3	12935	Naive	Positive
3	12936	Naive	Positive
3	12937	Memory	Positive
3	12954	Memory	Positive
3	12960	Naive	Positive
3	12968	Naive	Positive
3	12971	Memory	Positive
3	12972	Memory	Positive
3	12974	Memory	Positive
3	12975	Naive	Positive
3	12977	Naive	Positive
3	12981	Memory	Positive
3	12986	Memory	Positive
3	12988	Naive	Positive
3	13009	Naive	Positive
3	13019	Memory	Positive
3	13026	Memory	Positive
3	13028	Memory	Positive
3	13029	Memory	Positive
3	13034	Naive	Positive
3	13037	Memory	Positive
3	13047	Memory	Positive
3	13052	Naive	Positive
3	13056	Memory	Positive
3	13058	Memory	Positive
3	13059	Naive	Positive
3	13064	Memory	Positive
3	13078	Memory	Positive
3	13086	Naive	Positive
3	13087	Memory	Positive
3	13098	Memory	Positive
3	13124	Memory	Positive
3	13127	Memory	Positive
3	13132	Naive	Positive
3	13157	Memory	Positive
3	13158	Memory	Positive
3	13162	Memory	Positive
3	13165	Memory	Positive
3	13171	Memory	Positive
3	13190	Naive	Positive
3	13192	Memory	Positive
3	13202	Memory	Positive
3	13227	Naive	Positive
3	13234	Memory	Positive
3	13241	Memory	Positive
3	13242	Naive	Positive
3	13243	Memory	Positive
3	13257	Memory	Positive
3	13258	Memory	Positive
3	13268	Memory	Positive
3	13269	Naive	Positive
3	13271	Memory	Positive
3	13283	Memory	Positive
3	13296	Naive	Positive
3	13303	Naive	Positive
3	13308	Memory	Positive
3	13311	Memory	Positive
3	13312	Naive	Positive
3	13326	Memory	Positive
3	13328	Memory	Positive
3	13331	Naive	Positive
3	13332	Naive	Positive
3	13334	Memory	Positive
3	13339	Memory	Positive
3	13344	Memory	Positive
3	13354	Memory	Positive
3	13359	Naive	Positive
3	13377	Memory	Positive
3	13379	Memory	Positive
3	13381	Memory	Positive
3	13388	Memory	Positive
3	13390	Memory	Positive
3	13392	Memory	Positive
3	13393	Memory	Positive
3	13400	Naive	Positive
3	13402	Memory	Positive
3	13408	Memory	Positive
3	13410	Memory	Positive
3	13419	Naive	Positive
3	13422	Memory	Positive
3	13424	Memory	Positive
3	13443	Naive	Positive
3	13448	Memory	Positive
3	13451	Memory	Positive
3	13453	Memory	Positive
3	13454	Memory	Positive
3	13458	Memory	Positive
3	13462	Memory	Positive
3	13468	Naive	Positive
3	13469	Memory	Positive
3	13472	Memory	Positive
3	13474	Memory	Positive
3	13476	Memory	Positive
3	13483	Memory	Positive
3	13498	Naive	Positive
3	13532	Memory	Positive
3	13546	Memory	Positive
3	13551	Memory	Positive
3	13553	Memory	Positive
3	13565	Memory	Positive
3	13568	Memory	Positive
3	13574	Memory	Positive
3	13575	Memory	Positive
3	13592	Memory	Positive
3	13601	Naive	Positive
3	13623	Memory	Positive
3	13633	Memory	Positive
3	13634	Naive	Positive
3	13640	Naive	Positive
3	13644	Memory	Positive
3	13648	Naive	Positive
3	13650	Naive	Positive
3	13660	Memory	Positive
3	13665	Memory	Positive
3	13670	Naive	Positive
3	13675	Memory	Positive
3	13684	Memory	Positive
3	13688	Memory	Positive
3	13690	Naive	Positive
3	13709	Memory	Positive
3	13738	Memory	Positive
3	13745	Naive	Positive
3	13748	Memory	Positive
3	13753	Memory	Positive
3	13766	Naive	Positive
3	13767	Naive	Positive
3	13768	Naive	Positive
3	13774	Memory	Positive
3	13790	Memory	Positive
3	13811	Naive	Positive
3	13818	Memory	Positive
3	13827	Memory	Positive
3	13834	Naive	Positive
3	13835	Memory	Positive
3	13843	Memory	Positive
3	13861	Naive	Positive
3	13873	Naive	Positive
3	13874	Memory	Positive
3	13882	Memory	Positive
3	13892	Memory	Positive
3	13893	Memory	Positive
3	13899	Memory	Positive
3	13903	Memory	Positive
3	13907	Memory	Positive
3	13921	Memory	Positive
3	13934	Memory	Positive
3	13935	Memory	Positive
3	13942	Naive	Positive
3	13944	Naive	Positive
3	13956	Naive	Positive
3	13959	Naive	Positive
3	13960	Naive	Positive
3	13980	Naive	Positive
3	13984	Memory	Positive
3	13985	Memory	Positive
3	13990	Memory	Positive
3	13994	Memory	Positive
3	14008	Naive	Positive
3	14013	Memory	Positive
3	14023	Memory	Positive
3	14024	Memory	Positive
3	14025	Memory	Positive
3	14033	Naive	Positive
3	14057	Naive	Positive
3	14083	Naive	Positive
3	14090	Memory	Positive
3	14091	Memory	Positive
3	14096	Memory	Positive
3	14104	Naive	Positive
3	14113	Naive	Positive
3	14120	Memory	Positive
3	14124	Naive	Positive
3	14125	Naive	Positive
3	14128	Memory	Positive
3	14129	Memory	Positive
3	14133	Naive	Positive
3	14138	Naive	Positive
3	14141	Memory	Positive
3	14152	Memory	Positive
3	14153	Memory	Positive
3	14156	Memory	Positive
3	14182	Naive	Positive
3	14205	Memory	Positive
3	14206	Naive	Positive
3	14215	Naive	Positive
3	14239	Memory	Positive
3	14240	Naive	Positive
3	14241	Naive	Positive
3	14243	Memory	Positive
3	14263	Memory	Positive
3	14278	Memory	Positive
3	14280	Memory	Positive
3	14309	Naive	Positive
3	14318	Naive	Positive
3	14323	Memory	Positive
3	14327	Naive	Positive
3	14342	Memory	Positive
3	14350	Naive	Positive
3	14351	Memory	Positive
3	14362	Memory	Positive
3	14363	Memory	Positive
3	14371	Memory	Positive
3	14383	Naive	Positive
3	14426	Memory	Positive
3	14427	Naive	Positive
3	14431	Memory	Positive
3	14443	Memory	Positive
3	14444	Memory	Positive
3	14465	Naive	Positive
3	14474	Memory	Positive
3	14479	Naive	Positive
3	14483	Memory	Positive
3	14491	Memory	Positive
3	14497	Naive	Positive
3	14504	Memory	Positive
3	14507	Memory	Positive
3	14510	Memory	Positive
3	14522	Memory	Positive
3	14528	Memory	Positive
3	14529	Naive	Positive
3	14530	Memory	Positive
3	14536	Naive	Positive
3	14567	Naive	Positive
3	14568	Naive	Positive
3	14569	Memory	Positive
3	14574	Memory	Positive
3	14580	Naive	Positive
3	14583	Memory	Positive
3	14584	Memory	Positive
3	14588	Memory	Positive
3	14592	Memory	Positive
3	14594	Naive	Positive
3	14599	Memory	Positive
3	14600	Naive	Positive
3	14606	Naive	Positive
3	14607	Memory	Positive
3	14620	Memory	Positive
3	14641	Naive	Positive
3	14642	Memory	Positive
3	14672	Memory	Positive
3	14673	Memory	Positive
3	14678	Memory	Positive
3	14679	Naive	Positive
3	14682	Memory	Positive
3	14683	Memory	Positive
3	14684	Memory	Positive
3	14691	Memory	Positive
3	14714	Memory	Positive
3	14723	Memory	Positive
3	14729	Memory	Positive
3	14730	Naive	Positive
3	14731	Memory	Positive
3	14733	Memory	Positive
3	14746	Memory	Positive
3	14758	Memory	Positive
3	14766	Memory	Positive
3	14778	Naive	Positive
3	14779	Naive	Positive
3	14790	Memory	Positive
3	14795	Memory	Positive
3	14799	Memory	Positive
3	14809	Memory	Positive
3	14816	Memory	Positive
3	14837	Memory	Positive
3	14839	Naive	Positive
3	14847	Naive	Positive
3	14848	Memory	Positive
3	14852	Memory	Positive
3	14864	Naive	Positive
3	14868	Naive	Positive
3	14900	Naive	Positive
3	14902	Naive	Positive
3	14914	Memory	Positive
3	14917	Naive	Positive
[truncated: 771,333 more rows]
