# Supplementary material for: Epstein-Barr virus orchestrates spatial reorganization and immunomodulation in the classic Hodgkin lymphoma tumor microenvironment
Source: Cell Rep Med. 2026 Mar 31;7(4):102722. doi: 10.1016/j.xcrm.2026.102722 (PMC13130692; doi:10.1016/j.xcrm.2026.102722)
Supplement: Table S11. GeoMx differential gene expression results [file mmc12.csv]

Gene	cell_type	logFC	AveExpr	t	P.Value	adj.P.Val	B	neg_log10P	sig	n_pos	n_neg
EBER1	CD4mem	3.55162603387095	8.0126879942623	13.5022299215615	6.09985508736412e-27	1.05527493011399e-22	49.1713734609931	26.2146804822852	TRUE	60	62
EBER2	CD4mem	2.77128281075269	7.07946379508197	10.9908487140025	1.55006940088593e-20	1.34081003176633e-16	35.3727483888708	19.8096488568316	TRUE	60	62
FOXD4L5	CD4mem	0.332275639247303	8.70458057622951	10.3687719538836	5.99009989191165e-19	3.45429093766905e-15	31.9319495051113	18.2225659351826	TRUE	60	62
ZNF66	CD4mem	0.290205794086017	8.88896148360656	8.89382634354711	3.08577315909886e-15	1.33459689131026e-11	23.8611879742876	14.5106360028913	TRUE	60	62
FCF1	CD4mem	0.370700782258057	10.5390206778689	8.70743573351153	8.91231699613486e-15	3.08366168066266e-11	22.8580208853714	14.0500093747709	TRUE	60	62
USP17L17	CD4mem	0.692733669354831	8.2113158204918	7.91058706632922	7.713533965047e-13	2.22406895992189e-09	18.6371226438197	12.1127466038058	TRUE	60	62
MTCH2	CD4mem	-0.336021927419361	7.57376544180328	-7.87531812390908	9.36733349810102e-13	2.31506956453068e-09	18.4532848469552	12.0283840176362	TRUE	60	62
APOL3	CD4mem	0.464653591397846	6.03878720163934	7.69420265956257	2.52778158322836e-12	5.46632767373134e-09	17.5138271047885	11.5972604546368	TRUE	60	62
CCL17	CD4mem	-1.43481386021506	6.56297743278689	-7.27872593764127	2.38440539982838e-11	4.58335704633678e-08	15.39038167723	10.6226199033192	TRUE	60	62
CTSS	CD4mem	0.555859460215047	6.67437301147541	7.23577449377777	2.99853788655654e-11	5.18747054374282e-08	15.1735897858747	10.5230904594764	TRUE	60	62
ATRX	CD4mem	-0.370935562365611	9.61133850327869	-7.18217591334447	3.98813289717689e-11	6.27224537465092e-08	14.9038203349153	10.3992303780562	TRUE	60	62
GZMK	CD4mem	0.418306451075266	5.66281471639344	7.09773032410882	6.23920146198521e-11	8.99484877436201e-08	14.4805481827527	10.2048709909018	TRUE	60	62
DPH5	CD4mem	-0.387791297311836	6.30701499918033	-7.05883867648674	7.66148119077016e-11	9.71850144394888e-08	14.2863461587177	10.1156872602901	TRUE	60	62
PFKFB3	CD4mem	-0.337520411290329	6.66294431639344	-7.05387444941028	7.8646832494384e-11	9.71850144394888e-08	14.2615916813278	10.1043187639232	TRUE	60	62
STRBP	CD4mem	-0.315355412365604	7.04415395327869	-6.86762837964677	2.08767820809306e-10	2.40778886666733e-07	13.3385639355517	9.68033644207762	TRUE	60	62
PLD3	CD4mem	0.398165988709668	6.46067565	6.85091052107227	2.27758286858893e-10	2.46263647666178e-07	13.2562669987999	9.64252581250374	TRUE	60	62
BARHL2	CD4mem	-0.358382734408609	8.18593576393443	-6.71582938470306	4.5860782531311e-10	4.66700904583342e-07	12.5947911979785	9.33855853909298	TRUE	60	62
DHRS2	CD4mem	-0.480611211290332	6.41425449180328	-6.67035146817757	5.79625731832722e-10	5.38040131414434e-07	12.3735180733649	9.23685234275762	TRUE	60	62
ZNF551	CD4mem	-0.255588108064525	6.88857743852459	-6.66660034719976	5.90911126986951e-10	5.38040131414434e-07	12.3552996862884	9.22847783208238	TRUE	60	62
CCL22	CD4mem	-0.856477220430119	6.55958678196721	-6.65106761281517	6.39994097946923e-10	5.53594894724088e-07	12.2799139734947	9.19382403108002	TRUE	60	62
C1QC	CD4mem	0.713974462903216	7.27226891885246	6.63665619650555	6.89118654907339e-10	5.67702510947474e-07	12.2100476604499	9.16170599328128	TRUE	60	62
IMPDH1	CD4mem	0.219535239784941	7.24730024426229	6.51298802428916	1.29580155024321e-09	1.01897121905489e-06	11.6136129303587	8.88746150481848	TRUE	60	62
HNRNPU	CD4mem	-0.265687675806459	7.2609774557377	-6.48980469145305	1.45771393346288e-09	1.08396893109772e-06	11.5024326523571	8.83632769502221	TRUE	60	62
OR5H15	CD4mem	0.278435956989241	6.88402492622951	6.48187774367493	1.51752491627453e-09	1.08396893109772e-06	11.4644637448504	8.81886416950364	TRUE	60	62
TUBB8	CD4mem	0.328188180107519	6.32378902622951	6.47562177327819	1.56642909118168e-09	1.08396893109772e-06	11.4345153098643	8.80508925989847	TRUE	60	62
BATF3	CD4mem	-0.496110650537642	6.15078488934426	-6.45446061248903	1.74364016180535e-09	1.16019133843202e-06	11.3333229362365	8.75854313629947	TRUE	60	62
IRF4	CD4mem	-0.362946324193555	5.93702813196721	-6.40471472246104	2.24172573086227e-09	1.43636500533027e-06	11.0961118081746	8.64941752325728	TRUE	60	62
LYRM2	CD4mem	0.322021245161279	10.5322101090164	6.38282357021737	2.50306261341068e-09	1.54653511471446e-06	10.9920268104516	8.60152828650099	TRUE	60	62
HMX1	CD4mem	-0.210287575268826	6.58524467295082	-6.36917349217409	2.68096655407106e-09	1.59933522018722e-06	10.9272195519149	8.57170860394811	TRUE	60	62
PRELID3B	CD4mem	-0.26079536720431	8.93504841721311	-6.34339941306265	3.05147547704358e-09	1.7596841917618e-06	10.8050490437477	8.51549011586877	TRUE	60	62
RACK1	CD4mem	-0.334240219354844	7.28866843360656	-6.29443505881197	3.89937533515553e-09	2.17610300961906e-06	10.5736767909015	8.40900495969748	TRUE	60	62
UBD	CD4mem	0.516840655913971	6.46743710655738	6.28569987930136	4.07331505423719e-09	2.20213595119698e-06	10.5325004435922	8.39005199771535	TRUE	60	62
CSH2	CD4mem	0.262682599462362	6.52773664754098	6.22651540903442	5.47026917982227e-09	2.86774717608864e-06	10.2543216709502	8.26199130247185	TRUE	60	62
RPL36	CD4mem	-0.299713922580656	8.57869638278689	-6.20657033483109	6.03983484287764e-09	3.07321008181715e-06	10.160895838947	8.2189749368437	TRUE	60	62
ELK1	CD4mem	-0.266399632258072	6.69347776967213	-6.18784320150059	6.62750235239385e-09	3.27587973418325e-06	10.0733232515742	8.17865010944451	TRUE	60	62
USP17L3	CD4mem	0.467335570430095	9.22481292868853	6.17863281853196	6.93680283774136e-09	3.33351914147015e-06	10.0303061862552	8.15884064912132	TRUE	60	62
IGHA1	CD4mem	1.18928444569892	7.97103921065574	6.14309385221593	8.26898222475622e-09	3.86630790508872e-06	9.86465051712667	8.08254794164134	TRUE	60	62
C1QA	CD4mem	0.585948063440848	7.16190793196721	6.10336559458181	1.00569438335743e-08	4.3899832049563e-06	9.68009106462048	7.99753397533024	TRUE	60	62
CCR7	CD4mem	-0.428301405376351	6.77122220327869	-6.10094841065662	1.01772207104627e-08	4.3899832049563e-06	9.66888332370398	7.99237080696077	TRUE	60	62
JCHAIN	CD4mem	0.911427797849454	6.0802733147541	6.10024190554462	1.02126418932964e-08	4.3899832049563e-06	9.66560794149574	7.99086189637899	TRUE	60	62
C1QB	CD4mem	0.699896699999984	7.84258689180328	6.09646613271364	1.04040064394918e-08	4.3899832049563e-06	9.64810689921752	7.98279938767235	TRUE	60	62
H2AC6	CD4mem	-0.282426326344082	7.13922321639344	-6.06567610193266	1.21017779648392e-08	4.90400871800827e-06	9.50561771629717	7.91715081946918	TRUE	60	62
MEPCE	CD4mem	-0.238483615053772	8.20170352459016	-6.06420866013948	1.21891546170148e-08	4.90400871800827e-06	9.49883678946942	7.9140264139794	TRUE	60	62
PRAME	CD4mem	-0.289920524193558	5.39124995983607	-6.04404836645545	1.34541837958903e-08	5.28994044702052e-06	9.40577082937367	7.87114264377112	TRUE	60	62
WNT3	CD4mem	-0.449585008602158	6.58461871065574	-6.03166347492882	1.42943419330963e-08	5.49538034316815e-06	9.34868477933914	7.84483583340872	TRUE	60	62
YWHAQ	CD4mem	-0.280422755376353	6.61034235819672	-6.01661967980101	1.5384384588375e-08	5.7858663778019e-06	9.2794317267165	7.81291987187141	TRUE	60	62
APOBEC3A_B	CD4mem	-0.238910255913988	8.56639132540984	-6.01010241144181	1.58815744393759e-08	5.84577101704689e-06	9.24946026233106	7.79910644545812	TRUE	60	62
PDE4C	CD4mem	-0.3364968311828	8.09640726967213	-5.99096265921842	1.74346889555332e-08	6.28375247772343e-06	9.16154717247121	7.75858579627198	TRUE	60	62
CALHM6	CD4mem	0.492599246774189	6.19901477786885	5.96968855134708	1.93362446688654e-08	6.82687821982391e-06	9.06401754637529	7.71362786727222	TRUE	60	62
CXCL9	CD4mem	1.02170624301075	6.8604395204918	5.95233934649565	2.10364265194366e-08	7.27860357572505e-06	8.98462789639207	7.67702803232712	TRUE	60	62
SLAMF7	CD4mem	0.562935051075266	5.25206703606557	5.93945277492633	2.23934100766172e-08	7.56045835791083e-06	8.92574478606938	7.64987976686357	TRUE	60	62
OR5L1	CD4mem	0.237857958064515	8.76632691557377	5.93291003471099	2.31148835346327e-08	7.56045835791083e-06	8.89587681428487	7.63610829043242	TRUE	60	62
USP17L11	CD4mem	0.455762936559131	8.94580385327869	5.93248888132836	2.31620978594956e-08	7.56045835791083e-06	8.893954873476	7.63522210783141	TRUE	60	62
TAGLN2	CD4mem	-0.276770418817216	7.58322923606557	-5.89060404013464	2.83622322645042e-08	9.08641885510966e-06	8.70320575167721	7.54725959076667	TRUE	60	62
SNRPE	CD4mem	0.238022241935476	7.05816392704918	5.87517379336397	3.05534251897033e-08	9.61044101421577e-06	8.63313157186129	7.51494009613815	TRUE	60	62
DVL1	CD4mem	-0.242262301075278	7.34844567377049	-5.84082263901524	3.60448677562818e-08	1.11352895032799e-05	8.47751537217256	7.44315656350489	TRUE	60	62
GZMH	CD4mem	0.280978933333331	5.65191026065574	5.82166323926691	3.95166568480929e-08	1.1993651990737e-05	8.39095217206008	7.40321980431316	TRUE	60	62
CD68	CD4mem	0.390303085483867	7.43750550163934	5.79916163364304	4.40140209631236e-08	1.31283200458972e-05	8.28950221534706	7.35640895403812	TRUE	60	62
DIPK1A	CD4mem	0.278719582258057	5.17639927213115	5.79320612447753	4.52859719816917e-08	1.32787680556486e-05	8.2626901765687	7.34403630647361	TRUE	60	62
PDZD2	CD4mem	-0.354727027956997	8.67984379590164	-5.78934526291609	4.61297304360203e-08	1.33007389423858e-05	8.24531705285738	7.33601908323025	TRUE	60	62
KCNJ9	CD4mem	-0.357172433333346	8.78241647622951	-5.7751416634123	4.93684703087067e-08	1.40012219072234e-05	8.18146260404743	7.30655032926781	TRUE	60	62
MAGEA3	CD4mem	-0.26549876666667	6.79064073606557	-5.7514682930025	5.52683023578362e-08	1.51774313320174e-05	8.07524222319207	7.25752387516758	TRUE	60	62
SCARB2	CD4mem	0.253409183333324	5.96486246721311	5.75146026907232	5.52704146772889e-08	1.51774313320174e-05	8.0752062644902	7.2575072770252	TRUE	60	62
UBB	CD4mem	0.238366030107517	6.79394519836066	5.73522687296395	5.97098928173496e-08	1.61403304021898e-05	8.00251863700558	7.22395370840079	TRUE	60	62
PLEKHG4	CD4mem	-0.214408391397854	6.75285525819672	-5.72509961557545	6.26544459332269e-08	1.66757217637665e-05	7.95723437566704	7.20304810622195	TRUE	60	62
WARS1	CD4mem	0.440704021505375	5.58974847786885	5.71997941932631	6.41968294416556e-08	1.68273507475855e-05	7.93435752790569	7.19248642037345	TRUE	60	62
LIPE	CD4mem	-0.269018229569899	6.78838391557377	-5.71083200484106	6.70454329581154e-08	1.73117311966477e-05	7.89351775142071	7.17363080034247	TRUE	60	62
NUDT8	CD4mem	-0.385947829032264	6.47213317131148	-5.69165161411436	7.34261413352736e-08	1.86804741926505e-05	7.8080119824436	7.13414929408322	TRUE	60	62
CTSH	CD4mem	0.37229635430107	5.92974999672131	5.68610734268327	7.53788059409006e-08	1.88993238083707e-05	7.78332799779662	7.12275074639537	TRUE	60	62
CCDC47	CD4mem	-0.242850412903233	8.07122573360656	-5.67207071433566	8.05525514777792e-08	1.99079877223654e-05	7.72089957480746	7.09392069888013	TRUE	60	62
NR1H3	CD4mem	0.383310796236556	6.51001399344262	5.66681282365509	8.25787275333634e-08	2.01212955820731e-05	7.69753891629509	7.08313181351141	TRUE	60	62
ATF5	CD4mem	-0.371536769354846	5.60463066803279	-5.62018595458188	1.02871491211381e-07	2.47177333049569e-05	7.49095274773399	6.98770496464502	TRUE	60	62
PSMG3	CD4mem	-0.369016743548395	9.53263479918033	-5.60785209398296	1.09009019244982e-07	2.55427121593042e-05	7.4364800396352	6.96253756768985	TRUE	60	62
CTBP2	CD4mem	0.233519522580638	8.00087994426229	5.60736651007869	1.09257843918411e-07	2.55427121593042e-05	7.43433694695666	6.96154737405369	TRUE	60	62
APOL6	CD4mem	0.28351056075268	5.87446799590164	5.59205828174432	1.17393409941939e-07	2.70787465599406e-05	7.36683336920242	6.93035628218706	TRUE	60	62
FABP1	CD4mem	-0.39233990161292	8.17372220163934	-5.57352956143356	1.28035752968874e-07	2.91449806100199e-05	7.28528019845499	6.89266874012595	TRUE	60	62
RPL37A	CD4mem	-0.286011343548395	9.35062282704918	-5.5696487541507	1.30381431839653e-07	2.92934905302077e-05	7.26822012560765	6.88478425387839	TRUE	60	62
TMEM41B	CD4mem	-0.596071223655923	8.17609150819672	-5.53865364776611	1.50686275658277e-07	3.34214431908742e-05	7.13222864701627	6.82192630095215	TRUE	60	62
IGHG2	CD4mem	1.28068046182795	9.29267075491803	5.51995721572453	1.64396263177584e-07	3.60007006705342e-05	7.05042514743237	6.78410805844925	TRUE	60	62
GBP5	CD4mem	0.528053038709671	7.18089537704918	5.51065450138678	1.71664862491093e-07	3.71225265136988e-05	7.00978654316172	6.7653185900335	TRUE	60	62
CRIM1	CD4mem	0.322224614516125	5.11859255737705	5.50355558280404	1.77421934694459e-07	3.78938206199277e-05	6.97880386849385	6.75099268930765	TRUE	60	62
GZMA	CD4mem	0.326978820967733	6.0854974852459	5.49316085959695	1.86193667309297e-07	3.89129458507252e-05	6.9334818658058	6.73003509402813	TRUE	60	62
SPINT2	CD4mem	-0.240654695698931	5.89478581065574	-5.49097682262811	1.88089858087822e-07	3.89129458507252e-05	6.92396605514544	6.7256346212239	TRUE	60	62
GBP1	CD4mem	0.370849627956982	6.56942185163934	5.49000292505777	1.88941471182712e-07	3.89129458507252e-05	6.91972356296229	6.72367270735577	TRUE	60	62
MGST3	CD4mem	-0.365667840322588	6.25201394754098	-5.48098291745887	1.97010074824121e-07	4.00973446406741e-05	6.88045297876832	6.70551156404834	TRUE	60	62
GRN	CD4mem	0.384208188709676	6.56853040819672	5.45941208830874	2.17695302026e-07	4.36286842581975e-05	6.78670380845152	6.66215094315091	TRUE	60	62
GOLGA6A	CD4mem	0.216596365053753	7.63177225409836	5.4577204562687	2.19404365922728e-07	4.36286842581975e-05	6.77936160815893	6.65875473465883	TRUE	60	62
RPLP0	CD4mem	-0.33398862043012	7.87975163852459	-5.45193225805709	2.25351935354015e-07	4.39854277080398e-05	6.75424988426694	6.64713870779509	TRUE	60	62
DHH	CD4mem	-0.299514131720436	5.70611961639344	-5.45103927838528	2.26283414220552e-07	4.39854277080398e-05	6.75037724257703	6.64534727713881	TRUE	60	62
ALG10B	CD4mem	0.174466619354835	7.44051003606557	5.44804360691804	2.29435789730647e-07	4.41026573593356e-05	6.73738864103404	6.639338835475	TRUE	60	62
HUWE1	CD4mem	-0.223686163978504	5.95557114180328	-5.44167579856768	2.36279854412832e-07	4.49191371576043e-05	6.70979410746049	6.62657330541085	TRUE	60	62
BTNL3	CD4mem	-0.258318104301081	5.74905938032787	-5.40581887954486	2.78705194322412e-07	5.24086941497579e-05	6.55479109090916	6.55485493711899	TRUE	60	62
JUNB	CD4mem	-0.348060217204307	6.85462852786885	-5.3872682857991	3.03486114464264e-07	5.64549438734598e-05	6.47485538321298	6.51786117460356	TRUE	60	62
IGHG4	CD4mem	1.19799783333333	9.70334126229508	5.37588926358581	3.19737629944753e-07	5.88453297664279e-05	6.42590900815309	6.49520624857145	TRUE	60	62
SLC36A4	CD4mem	-0.209982523118285	6.73842256311475	-5.36719868809641	3.32718560681949e-07	6.05898010505023e-05	6.38857134406542	6.47792297136769	TRUE	60	62
USP17L15	CD4mem	0.427002194086011	8.38806065163934	5.3603411244905	3.43323249744057e-07	6.14345224724511e-05	6.35913616765578	6.46429678529068	TRUE	60	62
MOCS3	CD4mem	-0.350512145698928	7.93049220655738	-5.35961868681137	3.4445946126172e-07	6.14345224724511e-05	6.35603660153768	6.46286188198942	TRUE	60	62
MARCHF6	CD4mem	-0.209894147849472	6.27682798442623	-5.31893082460399	4.14730773690976e-07	7.32126773964683e-05	6.18190110234844	6.38223373809072	TRUE	60	62
MAOA	CD4mem	-0.260792675268818	5.44932189918033	-5.31254278879151	4.2696439064701e-07	7.46109490726592e-05	6.15463919622462	6.36960834415621	TRUE	60	62
IGHG1	CD4mem	1.17002727311827	8.86097959262295	5.27637269939364	5.03161186584832e-07	8.70468852791759e-05	6.00067747197569	6.29829286736835	TRUE	60	62
RFX2	CD4mem	-0.170352538172049	7.31849916803279	-5.25109231682637	5.64128082471664e-07	9.66278794728691e-05	5.89347435661843	6.24862228042189	TRUE	60	62
TNFRSF8	CD4mem	-0.338590129032268	5.95435219344262	-5.2423658528994	5.86799808130076e-07	9.87815175569959e-05	5.85654709885908	6.23151003683295	TRUE	60	62
FSCN1	CD4mem	-0.386717839247321	6.87932917131148	-5.24186743819306	5.88121173894253e-07	9.87815175569959e-05	5.85443919699192	6.23053318458385	TRUE	60	62
MRPL10	CD4mem	-0.224132616666672	6.54670879426229	-5.2083030152352	6.84102104875809e-07	0.000113797753984149	5.71278999635173	6.1648790733168	TRUE	60	62
CXCL11	CD4mem	0.338888512903219	5.14498101885246	5.19707363943548	7.1949728526955e-07	0.000118545743192031	5.66553286767408	6.14297084035792	TRUE	60	62
LRRC37A2	CD4mem	0.237754644086016	6.46449688606557	5.18928667621387	7.45082648090123e-07	0.000121603111433577	5.63280201263345	6.12779555058236	TRUE	60	62
DUSP6	CD4mem	0.229302796236552	6.24057880409836	5.18517955195719	7.5893199848333e-07	0.000122705827792165	5.61555160507214	6.11979713583904	TRUE	60	62
PLEK	CD4mem	0.310543330107521	5.84012978114754	5.17674507340735	7.88163798216318e-07	0.000125948832903773	5.58015403988634	6.10338351694055	TRUE	60	62
CASP1	CD4mem	0.261650584408597	6.46106019754098	5.17329439644565	8.00436446887151e-07	0.000125948832903773	5.56568330604911	6.09667314452159	TRUE	60	62
IL9	CD4mem	-0.567633906989248	5.71086892377049	-5.16999051396149	8.12361262060504e-07	0.000125948832903773	5.55183414103088	6.09025079436925	TRUE	60	62
KRAS	CD4mem	-0.187411431720435	6.88101284180328	-5.16946619698279	8.14269531529328e-07	0.000125948832903773	5.54963685448104	6.08923181540518	TRUE	60	62
GBP4	CD4mem	0.357825394086017	5.67368447459016	5.16904267422727	8.15814142836804e-07	0.000125948832903773	5.54786207984862	6.0884087700869	TRUE	60	62
PIGC	CD4mem	-0.234266604301081	6.40867663688525	-5.16717178934423	8.22671567521753e-07	0.000125948832903773	5.54002327570392	6.08477351215265	TRUE	60	62
MPEG1	CD4mem	0.309110609677413	6.66226275163934	5.1651194639829	8.30258581268001e-07	0.000125995381192425	5.5314264137214	6.08078662698753	TRUE	60	62
CCL5	CD4mem	0.390331867204294	6.44817595819672	5.15661516723953	8.62429620703587e-07	0.000129739412505844	5.49582736303414	6.06427633577607	TRUE	60	62
SLFNL1	CD4mem	-0.186560876344089	7.99116855901639	-5.14038073895631	9.27246185058427e-07	0.000138287577599231	5.42797789312813	6.03280494480063	TRUE	60	62
BCL2L2	CD4mem	-0.220873270967749	8.13252052213115	-5.137421605317	9.39560952783823e-07	0.000138926534044104	5.4156259191971	6.02707504036494	TRUE	60	62
KRT28	CD4mem	-0.291825254838717	8.89880533770492	-5.13156407306685	9.64408875354917e-07	0.000141392148674916	5.39118943109269	6.01573880150909	TRUE	60	62
EMX1	CD4mem	-0.20574740537635	6.58936439016393	-5.12751127273276	9.8197413170003e-07	0.000141986782859049	5.37429278695401	6.00789995275063	TRUE	60	62
FAU	CD4mem	-0.275861030645174	7.88899347131148	-5.12684774799939	9.84879418675485e-07	0.000141986782859049	5.37152731353878	6.00661693803994	TRUE	60	62
XPO1	CD4mem	-0.208996426881732	6.39463351557377	-5.12111121896228	1.01034841464852e-06	0.000144454773334045	5.34762824123751	5.99552883565681	TRUE	60	62
COL9A2	CD4mem	-0.193951173655917	6.41606946721311	-5.10748476988109	1.07344314947252e-06	0.000152217758080939	5.29093032765891	5.96922095125024	TRUE	60	62
PECAM1	CD4mem	0.292699752150535	6.06487216229508	5.0979879231851	1.11966629497775e-06	0.000157481519537521	5.25147481742617	5.95091139504811	TRUE	60	62
CCDC137	CD4mem	-0.292705916666677	8.0259943704918	-5.09588167248207	1.13017717139414e-06	0.000157677944073537	5.24273085987796	5.94685346932416	TRUE	60	62
KLF16	CD4mem	-0.161631887634414	7.84588457868852	-5.071796228906	1.25740792472552e-06	0.000173986843219721	5.14291393940285	5.9005238068666	TRUE	60	62
SLC40A1	CD4mem	0.352315248924723	5.62231496229508	5.07004428993677	1.26718741304537e-06	0.000173986843219721	5.13566578707278	5.8971591495741	TRUE	60	62
PTP4A3	CD4mem	-0.186506333333343	7.22818027377049	-5.05119251708526	1.37721185280983e-06	0.000187452953732512	5.05777850142099	5.86099924824753	TRUE	60	62
CSTF3	CD4mem	-0.172215197849466	6.67292756557377	-5.04669511647671	1.40480146938425e-06	0.000187452953732512	5.03922608169418	5.85238504717748	TRUE	60	62
ASAH1	CD4mem	0.303172634946231	6.2306890442623	5.04663483782906	1.40517487741001e-06	0.000187452953732512	5.03897749933937	5.85226962339733	TRUE	60	62
IMMP1L	CD4mem	0.190283737096764	6.29305907868852	5.04608168336193	1.40860601070674e-06	0.000187452953732512	5.03669644611102	5.85121046274817	TRUE	60	62
CNN2	CD4mem	0.208548015053761	6.89580619918033	5.0426006898698	1.43038572403348e-06	0.00018889826737236	5.02234568014265	5.84454683300315	TRUE	60	62
SPANXA1	CD4mem	-0.344175547311837	9.15090511803279	-5.0360763391615	1.47209206217531e-06	0.000192569564020247	4.99546635806814	5.83206502909873	TRUE	60	62
MALRD1	CD4mem	-0.265985014516136	6.85838876229508	-5.03479078967795	1.48044809333484e-06	0.000192569564020247	4.99017286380598	5.82960681500446	TRUE	60	62
ANKRD18A	CD4mem	0.233369010215048	6.82684850081967	5.02248245167931	1.5628212120163e-06	0.000201767216178224	4.93953720952071	5.8060907027716	TRUE	60	62
TMEM255B	CD4mem	-0.185095976881726	6.5058669352459	-5.00605204743803	1.67975165990895e-06	0.000214331417124187	4.8720745220335	5.7747549210738	TRUE	60	62
ZNF765	CD4mem	0.202887881720429	6.26465077704918	5.00535207054523	1.68491749877974e-06	0.000214331417124187	4.8692037709703	5.77342135930415	TRUE	60	62
SERPING1	CD4mem	0.386928968817198	6.9911905	5.00180857957994	1.71130626692665e-06	0.000216099258524314	4.85467535931012	5.7666722592296	TRUE	60	62
HMGN2	CD4mem	0.153463851612894	9.25331892377049	4.99115506134664	1.79308531471552e-06	0.000224785332931728	4.81103775994496	5.74639904628349	TRUE	60	62
FCN1	CD4mem	0.267520470967733	5.64125522377049	4.98548115925554	1.83817616740141e-06	0.000227952437593536	4.78782287534099	5.73561286897603	TRUE	60	62
ZNF816	CD4mem	0.202994984946224	8.33798539754098	4.98387164264521	1.85116636299391e-06	0.000227952437593536	4.78124077973793	5.73255454975947	TRUE	60	62
CCL19	CD4mem	0.517976620967731	7.9191572795082	4.98304431727048	1.85787824859472e-06	0.000227952437593536	4.77785800761949	5.73098274981277	TRUE	60	62
PLAAT4	CD4mem	0.311248552150527	6.39300257295082	4.97144325762064	1.95452123923143e-06	0.000238121249568337	4.73046387172227	5.70895960585036	TRUE	60	62
PABPC1	CD4mem	-0.264813557526889	8.95762959836066	-4.9673417902555	1.98984301331481e-06	0.000240729259652771	4.71372607040663	5.70118118546993	TRUE	60	62
DUX1	CD4mem	0.226999519892464	7.42074760491803	4.96174365707088	2.03905602509126e-06	0.000244108799700509	4.69089571364453	5.69057084138531	TRUE	60	62
PDCD5	CD4mem	-0.230178539247318	7.28769491229508	-4.96096449667332	2.04599861020657e-06	0.000244108799700509	4.68771952980437	5.68909466562866	TRUE	60	62
HNRNPUL1	CD4mem	-0.205114317204306	6.53715404016393	-4.95843813769694	2.06866755741055e-06	0.000245122936597277	4.67742337951308	5.68430929646939	TRUE	60	62
SRSF1	CD4mem	-0.182792185483872	6.72290898934426	-4.94750060862236	2.16965482738264e-06	0.00025393797769576	4.63288900667103	5.66360935301174	TRUE	60	62
UPF3A	CD4mem	0.18743357580644	6.79811047131148	4.94720840359887	2.17241738144349e-06	0.00025393797769576	4.63170015831436	5.66305673108895	TRUE	60	62
LIPA	CD4mem	0.516241972580637	5.97036142213115	4.93701009852824	2.27100228787184e-06	0.000262477422186097	4.59023809457785	5.64378242825952	TRUE	60	62
PPP1CC	CD4mem	-0.205395690322583	6.61515486639344	-4.93652322768555	2.27581579930142e-06	0.000262477422186097	4.58826014846837	5.64286289191857	TRUE	60	62
GPR141	CD4mem	-0.257293284408611	7.60860753688525	-4.93347329298475	2.30619547917694e-06	0.00026421974695206	4.57587262727454	5.63710388354185	TRUE	60	62
PTGDS	CD4mem	0.365466529569886	7.12548747459016	4.92739933449288	2.36787367005376e-06	0.000269501411131118	4.55121848989259	5.62564147165439	TRUE	60	62
NKG7	CD4mem	0.373255136559137	6.34170544672131	4.92408861748769	2.40216352484038e-06	0.000271617182874108	4.53778911352822	5.61939743177136	TRUE	60	62
TCF3	CD4mem	-0.181662360215062	5.62340394918033	-4.91089192239227	2.54369671597403e-06	0.000284346163667647	4.48432064177717	5.59453467070867	TRUE	60	62
PRPF39	CD4mem	-0.294287370430116	8.63202369344262	-4.9105372434011	2.54761013690666e-06	0.000284346163667647	4.48288496834839	5.593867031731	TRUE	60	62
PILRA	CD4mem	0.29382353225806	5.12365209426229	4.90541099625112	2.60482821312172e-06	0.000288868769788498	4.46214287402667	5.58422091288398	TRUE	60	62
KLRC4	CD4mem	0.274407336559137	5.37574817459016	4.88245076707938	2.87677158229339e-06	0.000315540836194932	4.36942360131988	5.54109462003103	TRUE	60	62
GNAS	CD4mem	-0.234513433333342	7.36353272459016	-4.88204490698259	2.88181804154909e-06	0.000315540836194932	4.36778734059812	5.54033344407924	TRUE	60	62
SF3B3	CD4mem	-0.165997611827959	6.20373717540984	-4.8799273095479	2.90828780870461e-06	0.000316436346481697	4.35925158770585	5.53636261722591	TRUE	60	62
TRIM49B	CD4mem	0.23774104731182	5.88538704590164	4.87537923253877	2.96593785095589e-06	0.000318989258253749	4.34092756695966	5.52783795353343	TRUE	60	62
IGHG3	CD4mem	1.15807519838709	9.78508153114754	4.87516907532729	2.96862835715916e-06	0.000318989258253749	4.34008113810735	5.52744416836475	TRUE	60	62
EPC1	CD4mem	-0.188554883333344	8.33258334016393	-4.87173625060726	3.01291314739309e-06	0.000321749366974695	4.32625867961602	5.52101338746092	TRUE	60	62
RSF1	CD4mem	-0.237307682795707	7.45871881967213	-4.8703033004195	3.03158770451559e-06	0.000321757468025274	4.32049082371195	5.51832986301002	TRUE	60	62
SLC15A3	CD4mem	0.262366922580638	6.03702484016393	4.8612376041165	3.15236204760605e-06	0.000331572563734197	4.28402722325031	5.50136390975864	TRUE	60	62
TEDC2	CD4mem	-0.229947160752696	7.12882725983607	-4.85911607212329	3.18129190765113e-06	0.000331572563734197	4.27550091272089	5.49739647925299	TRUE	60	62
WDR86	CD4mem	-0.209260717204313	6.47320142704918	-4.85909625656788	3.18156332831657e-06	0.000331572563734197	4.27542128737373	5.49735942780581	TRUE	60	62
C12orf57	CD4mem	-0.221588104301088	6.7191187147541	-4.85015129167569	3.30640614451124e-06	0.000342519917964338	4.23950056079332	5.4806438006477	TRUE	60	62
TSPYL2	CD4mem	-0.213434019892476	5.99632100245902	-4.84191287005628	3.42558029363119e-06	0.00035275320880845	4.20645787999654	5.46526584841251	TRUE	60	62
RPL37	CD4mem	-0.277867039247322	9.39123795163934	-4.80756049616027	3.96896167446988e-06	0.000405270662346232	4.06909998977528	5.40132309475537	TRUE	60	62
SAAL1	CD4mem	-0.19705009462366	6.66353947868852	-4.80676833494405	3.98242847392252e-06	0.000405270662346232	4.06594060321629	5.39985201556694	TRUE	60	62
ZBTB8OS	CD4mem	0.20214547956989	5.79926719672131	4.79405253591052	4.20475364267811e-06	0.000425393204785563	4.01527597201859	5.37625944451761	TRUE	60	62
SDHD	CD4mem	0.210479773118278	6.31912443606557	4.78288945675465	4.40980341938759e-06	0.000442256358201332	3.97087562891069	5.35558077011903	TRUE	60	62
OST4	CD4mem	-0.197975622043021	7.42141787868852	-4.78221150374954	4.42256358201332e-06	0.000442256358201332	3.96818146242223	5.35432591463779	TRUE	60	62
ZBTB7B	CD4mem	-0.281128247311832	8.17841288688525	-4.77592063055135	4.54268597672442e-06	0.000451657858605359	3.94319451695501	5.34268728372013	TRUE	60	62
TFPI2	CD4mem	-0.504046009677427	5.8706579795082	-4.77398161248988	4.58034377765531e-06	0.000452799699162496	3.93549752746052	5.33910192480493	TRUE	60	62
NFKBIA	CD4mem	-0.321917572043017	7.26964922131148	-4.74854309434928	5.10327119799249e-06	0.000501307807064694	3.83472270644883	5.29215135178102	TRUE	60	62
APOBEC3G	CD4mem	0.227564729032254	5.49729205081967	4.74735818870234	5.12898739019947e-06	0.000501307807064694	3.83003796164822	5.28996836866159	TRUE	60	62
CCDC61	CD4mem	-0.293970177956996	6.94890651393443	-4.74082874270205	5.27296275505073e-06	0.000511483179708392	3.80423741127383	5.27794529624545	TRUE	60	62
COL3A1	CD4mem	-0.678241243548394	6.31945817622951	-4.73996830555603	5.29222480738741e-06	0.000511483179708392	3.80083934011122	5.27636171578194	TRUE	60	62
ANKLE2	CD4mem	-0.193853510215058	6.28425685163934	-4.73581225078772	5.3862267320843e-06	0.000517676235916991	3.78443223667093	5.26871536900461	TRUE	60	62
NTAN1	CD4mem	-0.195569549462378	6.1981015204918	-4.72950829259783	5.53190160458792e-06	0.000528739766626359	3.75956518284305	5.25712555324902	TRUE	60	62
PDE7A	CD4mem	-0.199286170430122	8.38357904508197	-4.72613848120297	5.6113292267911e-06	0.000531517127458693	3.74628200623718	5.25093424970964	TRUE	60	62
PLA2G7	CD4mem	0.332086659139778	5.83125463196721	4.72567218199924	5.62240660837808e-06	0.000531517127458693	3.74444446922011	5.25007774973011	TRUE	60	62
SPATA12	CD4mem	-0.258015319892481	6.51777557295082	-4.72248002981216	5.69880950559861e-06	0.000535811980689435	3.73186866479224	5.24421585996775	TRUE	60	62
MAPKBP1	CD4mem	-0.252699468817218	9.86087975819672	-4.71780624873785	5.81248963809258e-06	0.000543546328318928	3.71346671151234	5.23563780831674	TRUE	60	62
BRI3	CD4mem	0.218293065053756	6.77562344672131	4.71627732807286	5.85015150118616e-06	0.000544126994465164	3.70744974072962	5.23283288686189	TRUE	60	62
CAMK4	CD4mem	-0.198852293548391	6.45585158360656	-4.71271521678804	5.9388149984162e-06	0.000549419783275937	3.69343664929507	5.22630020333359	TRUE	60	62
C14orf28	CD4mem	0.238306053225803	5.38060289508197	4.70981394926159	6.01198897202373e-06	0.000553230900085162	3.68202882870096	5.22098182472412	TRUE	60	62
IGKC	CD4mem	1.07971837096774	9.38094721393443	4.70671565497553	6.09109520059089e-06	0.00055754469296414	3.66985181029717	5.21530461265287	TRUE	60	62
CMA1	CD4mem	-0.192415868279578	6.80975779672131	-4.70372510093041	6.16840507073803e-06	0.00056164951433562	3.65810364092137	5.20982711449504	TRUE	60	62
NDUFA13	CD4mem	-0.165432784946243	6.35043656557377	-4.69128378355406	6.50034161612735e-06	0.000588695647482059	3.60928591120622	5.18706381903399	TRUE	60	62
C7	CD4mem	0.468922339247304	6.19358722131148	4.69007489143168	6.53350082754655e-06	0.000588695647482059	3.60454732291644	5.184854049555	TRUE	60	62
ABHD16A	CD4mem	-0.294734038172052	8.22275463852459	-4.68602794783702	6.64570086106065e-06	0.000595702719670203	3.58869054077783	5.1774592112539	TRUE	60	62
KTN1	CD4mem	-0.186676977956999	6.32571721147541	-4.67639834625704	6.92022089155321e-06	0.000617112481566343	3.55099899926174	5.15988004276122	TRUE	60	62
TYROBP	CD4mem	0.279426302688164	6.23577340245902	4.67451679068424	6.97512601555879e-06	0.000618818872149574	3.54364080685382	5.15644794183681	TRUE	60	62
CEACAM1	CD4mem	0.215695825806441	5.89597478852459	4.66878593370195	7.14496402906035e-06	0.000630652437258899	3.52124220606623	5.14599995329987	TRUE	60	62
CYP2A6	CD4mem	-0.160820660215061	7.56476776557377	-4.66002346816682	7.41240045308246e-06	0.000650936689534652	3.48703280806747	5.13004112606846	TRUE	60	62
XRCC2	CD4mem	0.222083240860207	8.01904704180328	4.65350413201659	7.6176267828183e-06	0.000665580521933114	3.46161063248082	5.11818030893067	TRUE	60	62
PRXL2A	CD4mem	0.21568058870967	5.71743318196721	4.65180102628083	7.67213822806452e-06	0.000666305984676934	3.4549735671163	5.11508358113134	TRUE	60	62
CPVL	CD4mem	0.311193314516125	5.53356317786885	4.65084324775055	7.70295936042698e-06	0.000666305984676934	3.45124183431494	5.1133423934005	TRUE	60	62
LYN	CD4mem	0.261214093548381	5.71315450409836	4.64885291578144	7.7673910698178e-06	0.000668536644317652	3.44348879019034	5.1097248285923	TRUE	60	62
INTS6L	CD4mem	-0.187293837096782	6.80083446393443	-4.64425327688065	7.91829118764894e-06	0.000678150680922409	3.42558068486161	5.10136853152245	TRUE	60	62
SPATA2L	CD4mem	-0.269909012365593	8.64906224180328	-4.63319744118119	8.29267887262895e-06	0.000706400721008822	3.38258827821877	5.08130515199927	TRUE	60	62
KRT8	CD4mem	0.20561614247311	7.19428696721311	4.63212730687801	8.32981197027744e-06	0.000706400721008822	3.37843079640378	5.07936480185763	TRUE	60	62
RPS23	CD4mem	-0.248031189784964	8.55904420409836	-4.62336416415465	8.63999257383136e-06	0.000729131080620891	3.34441189761922	5.06348663080183	TRUE	60	62
ALDH3B2	CD4mem	-0.287158164516136	8.42006863770492	-4.61587756753075	8.91380156522344e-06	0.000748150213322967	3.31538534669555	5.04993703819776	TRUE	60	62
LYSMD2	CD4mem	0.178550088709671	5.43797813032787	4.61485471858682	8.95185515363319e-06	0.000748150213322967	3.31142225431916	5.04808695356715	TRUE	60	62
PLGLB1	CD4mem	0.199169899462357	6.08019424344262	4.61117525483268	9.09004601529847e-06	0.00075476567603425	3.2971711772039	5.04143391830283	TRUE	60	62
SLC22A23	CD4mem	-0.206546559139799	8.69530200081967	-4.6104304808046	9.11826741567389e-06	0.00075476567603425	3.2942875608799	5.04008767519081	TRUE	60	62
FCER1G	CD4mem	0.284669623655907	6.88224901393443	4.59921019393046	9.5538126674604e-06	0.000787052186414595	3.25088553675109	5.01982327867815	TRUE	60	62
CR1	CD4mem	0.243009559139783	5.58213182213115	4.58346533713244	1.01990122008737e-05	0.000836222327370212	3.19011060087593	4.99144188867767	TRUE	60	62
P4HTM	CD4mem	-0.191812975806455	6.92123787540984	-4.57776725992116	1.04427195409189e-05	0.000852165321027813	3.16815328187229	4.98118638564318	TRUE	60	62
DOCK7	CD4mem	0.244598717204296	4.80014566721311	4.57643596122911	1.05004642877765e-05	0.000852854611166826	3.16302602641853	4.97879149777182	TRUE	60	62
EXOSC6	CD4mem	-0.202444401612908	6.56573693114754	-4.57279812295961	1.06598308914425e-05	0.000860212110261101	3.14902106582237	4.97224968494321	TRUE	60	62
CYS1	CD4mem	-0.149435333870977	6.84380994672131	-4.57174344034354	1.07064693741763e-05	0.000860212110261101	3.14496225571666	4.97035372096134	TRUE	60	62
LAP3	CD4mem	0.267248241397843	6.87309835327869	4.57098295315126	1.07402205674218e-05	0.000860212110261101	3.14203604015361	4.96898679962058	TRUE	60	62
GADD45A	CD4mem	-0.232104499462369	6.87921766229508	-4.56681239032525	1.09271481208745e-05	0.000870333455170549	3.12599475767475	4.96149316988732	TRUE	60	62
PKM	CD4mem	-0.257461146774202	7.38356191065574	-4.56579808684373	1.09730824223589e-05	0.000870333455170549	3.12209503747663	4.95967135866219	TRUE	60	62
WNT10A	CD4mem	-0.224030507526888	6.63326958606557	-4.56482081380988	1.10175159931994e-05	0.000870333455170549	3.11833828409802	4.95791631038889	TRUE	60	62
POSTN	CD4mem	-0.549369994623661	5.40772474672131	-4.55200628971029	1.16164634512013e-05	0.000913476444117196	3.06913180440305	4.9349260696567	TRUE	60	62
MAP4K4	CD4mem	-0.174197750537643	6.01595095901639	-4.55077041388888	1.16758615301142e-05	0.000913992780411659	3.0643914838213	4.93271106416911	TRUE	60	62
H3-3B	CD4mem	-0.203079558064523	8.14247411557377	-4.54704772425265	1.18565558775783e-05	0.00092013474046131	3.05011840961443	4.92604144761495	TRUE	60	62
SARAF	CD4mem	-0.189286749462378	6.88087752213115	-4.5469630644543	1.18606963654839e-05	0.00092013474046131	3.04979391639746	4.92588981191536	TRUE	60	62
SRPK1	CD4mem	-0.195058020967751	5.94889284672131	-4.54425867903032	1.19936972627438e-05	0.000923560617893402	3.03943057045234	4.92104691754419	TRUE	60	62
NDUFA1	CD4mem	-0.197278886021512	6.73649306639344	-4.54389632789016	1.20116265332957e-05	0.000923560617893402	3.03804236305732	4.920398179391	TRUE	60	62
BGN	CD4mem	-0.452962399462373	6.55438007295082	-4.54155119699031	1.21282912858614e-05	0.000928404598430983	3.02905985606068	4.9162003811115	TRUE	60	62
SCIMP	CD4mem	0.319556684408597	5.07362820737705	4.5392288209877	1.22449009687657e-05	0.000929483823725692	3.02016783601608	4.91204472290289	TRUE	60	62
LGALS3BP	CD4mem	0.256141458064513	5.84419595081967	4.53913083641676	1.22498446132635e-05	0.000929483823725692	3.01979274104933	4.91186942019988	TRUE	60	62
CD33	CD4mem	0.224749201075262	5.76862757622951	4.53689515408555	1.23631667413532e-05	0.000933985959062927	3.01123592374153	4.90787027341034	TRUE	60	62
NR1H2	CD4mem	-0.192832527956998	6.45358309180328	-4.52968213670458	1.27357161245882e-05	0.000957641061705324	2.98364988804174	4.89497662979633	TRUE	60	62
MPZL1	CD4mem	-0.180237783870975	7.18429390081967	-4.52870520979197	1.2786999147626e-05	0.000957641061705324	2.97991611361257	4.89323136377301	TRUE	60	62
RPS27A	CD4mem	-0.258041040860226	8.68501714426229	-4.52374453118602	1.30504948693287e-05	0.000973161901893906	2.96096567706898	4.88437301974763	TRUE	60	62
PBX1	CD4mem	-0.376348017741939	5.50959962868852	-4.51418415344558	1.35731596638241e-05	0.00100120269945098	2.92448659959801	4.86731904218311	TRUE	60	62
MLX	CD4mem	0.167503479032251	6.04836718114754	4.51373260944985	1.35983382627821e-05	0.00100120269945098	2.92276506010486	4.86651415982079	TRUE	60	62
YAP1	CD4mem	0.173045117741929	6.40063143852459	4.51370010873115	1.36001522757792e-05	0.00100120269945098	2.92264115395786	4.86645622897093	TRUE	60	62
SPI1	CD4mem	0.248086900537626	6.52085241721311	4.50610206301296	1.40306993352113e-05	0.00102852160380998	2.8936921864415	4.85292068179744	TRUE	60	62
DNAJC8	CD4mem	0.153790505376337	6.99775128606557	4.50165212678231	1.42889281053145e-05	0.00104303146085207	2.87675426913301	4.84500034891422	TRUE	60	62
TRAF1	CD4mem	-0.234089247849471	5.81851305491803	-4.48707732176899	1.51671740878192e-05	0.00110248786436669	2.82136369276228	4.81909532840188	TRUE	60	62
CTSB	CD4mem	0.406150233333321	8.31336121639344	4.48558486396247	1.52599881692832e-05	0.00110459328589372	2.81569914633868	4.8164458030795	TRUE	60	62
NAP1L1	CD4mem	-0.226583740322588	7.87520921393443	-4.48437155426075	1.5335845554889e-05	0.00110545886708158	2.81109511187819	4.81429227382569	TRUE	60	62
ADA2	CD4mem	0.271297762365585	6.4033433	4.48192335961452	1.54900172663902e-05	0.00111193899879066	2.80180795881409	4.80994809814178	TRUE	60	62
HNRNPH1	CD4mem	-0.223399481720436	6.87380765081967	-4.47245910487311	1.61001840724366e-05	0.00114953610063619	2.76594065554415	4.79316915867706	TRUE	60	62
H1-2	CD4mem	-0.284910296774203	7.17948627868852	-4.47175240573008	1.61466631476644e-05	0.00114953610063619	2.76326466906109	4.79191721489874	TRUE	60	62
MYO5B	CD4mem	0.186752138172042	6.45557965901639	4.46724167281991	1.64463912583846e-05	0.00116607610151662	2.74619166366598	4.7839293821216	TRUE	60	62
LGALS1	CD4mem	-0.347551836559146	6.5129330204918	-4.46431424662738	1.66437729881174e-05	0.00117525417426298	2.73511822062657	4.77874821637586	TRUE	60	62
LGALS9C	CD4mem	0.240871213440851	6.63532840573771	4.45937077312915	1.6982278702208e-05	0.00119428220141544	2.71643090612617	4.7700040360357	TRUE	60	62
GALNT17	CD4mem	-0.238349461827969	6.15816964836066	-4.45732061064368	1.71246012891086e-05	0.00119941539393352	2.70868535999151	4.7663795313658	TRUE	60	62
NDUFB6	CD4mem	-0.170982184946241	6.47720490245902	-4.44855752602697	1.77459933022623e-05	0.001237926145682	2.67560790313939	4.75089968672957	TRUE	60	62
GOLGA8F	CD4mem	0.243437374193542	6.48928302459016	4.44073227636179	1.83191928077455e-05	0.00126879423267968	2.64611105142548	4.73709366641408	TRUE	60	62
APOC1	CD4mem	0.483860843548382	7.3865648557377	4.44009408785303	1.8366718490011e-05	0.00126879423267968	2.6437071267469	4.7359684304653	TRUE	60	62
EIF3A	CD4mem	-0.169974474193555	7.6906242204918	-4.43953411205368	1.84085174799191e-05	0.00126879423267968	2.64159802355301	4.73498118576083	TRUE	60	62
LRPAP1	CD4mem	0.218216753763434	5.96015132786885	4.42888543010828	1.9221035093154e-05	0.00131953931393478	2.60152807469832	4.71622322836671	TRUE	60	62
ETV3	CD4mem	-0.183004403225811	7.68716168770492	-4.41760085602963	2.01197252043265e-05	0.00137577567602707	2.55914308670835	4.69637795517971	TRUE	60	62
IGLL5	CD4mem	0.968689832258057	6.92837545327869	4.41408294960017	2.04080630435955e-05	0.00138999799470158	2.54594617810228	4.69019821279481	TRUE	60	62
UTRN	CD4mem	0.262311871505369	5.69009988360656	4.4030331913348	2.13398306783947e-05	0.0014477610617107	2.50454537875239	4.67080903082207	TRUE	60	62
ADGRG2	CD4mem	-0.258744143548389	5.03978767540984	-4.4017090322251	2.14541992617394e-05	0.00144983455948474	2.49958924211407	4.66848769006618	TRUE	60	62
H4C1	CD4mem	-0.207347246236572	7.73577480737705	-4.39454714056445	2.20830720788345e-05	0.00148652586367252	2.47280251780563	4.65594051001535	TRUE	60	62
GGTA1	CD4mem	0.246016962365585	5.50580361967213	4.39193912026558	2.23164534485182e-05	0.00149641335139289	2.46305612376248	4.65137482273269	TRUE	60	62
COL1A1	CD4mem	-0.585121633333336	6.57614521229508	-4.39006509121206	2.24856162125547e-05	0.00150193498253744	2.45605537550038	4.64809520620388	TRUE	60	62
CD8A	CD4mem	0.325519677956988	6.35756633360656	4.38808938249636	2.26652929980555e-05	0.00150753873653349	2.44867719376739	4.64463866237118	TRUE	60	62
ITM2C	CD4mem	0.246124270967739	5.85315940245902	4.38678242855269	2.27849094971838e-05	0.00150753873653349	2.44379780071366	4.64235269211782	TRUE	60	62
PDCD4	CD4mem	-0.176045373118288	9.1446521147541	-4.3862813191919	2.28309334665766e-05	0.00150753873653349	2.44192724173036	4.64147633156296	TRUE	60	62
THEM5	CD4mem	-0.16122320752689	7.18259627213115	-4.38181836923326	2.32447937418087e-05	0.00152903015868171	2.4252748027014	4.63367430309207	TRUE	60	62
SAA2	CD4mem	-0.313947246774204	7.54036886147541	-4.37154186048875	2.42253798253393e-05	0.00158749648097867	2.38697849572755	4.61572940499935	TRUE	60	62
SLAMF6	CD4mem	0.203562965591395	5.70342900163934	4.36066629686181	2.53064220491919e-05	0.00164607031183016	2.34652285107603	4.59676925326669	TRUE	60	62
CPM	CD4mem	0.226202416129025	5.74509902377049	4.36063577350192	2.53095204015505e-05	0.00164607031183016	2.34640941417034	4.59671608435315	TRUE	60	62
LRAT	CD4mem	-0.192559772043015	7.05262511147541	-4.34946804373875	2.64679488811212e-05	0.00171496447806516	2.30494555104315	4.57727971280237	TRUE	60	62
GOLGA8N	CD4mem	0.189197012903216	6.64168509836066	4.34718962680345	2.67104704462972e-05	0.00172422066686918	2.29649595030586	4.57331846276741	TRUE	60	62
USP17L12	CD4mem	0.318165322580638	8.83693137622951	4.34455091351212	2.69940129541977e-05	0.00173604618627368	2.28671431821305	4.5687325480365	TRUE	60	62
FBXO6	CD4mem	0.209398705376337	5.59191068114754	4.33433356582633	2.81194524618484e-05	0.00180172787996288	2.24888088797441	4.55099314009293	TRUE	60	62
ARHGAP21	CD4mem	0.179915231720418	5.89500015245902	4.33207199645607	2.83745905839404e-05	0.00181136685277553	2.24051563562751	4.54707039617479	TRUE	60	62
IMPDH2	CD4mem	-0.247388318817211	5.53356824918033	-4.32891740508256	2.87341933686914e-05	0.00182757921058221	2.22885268121766	4.54160098994992	TRUE	60	62
CRYBG3	CD4mem	0.268219446236548	5.20093154016393	4.32217383325361	2.95176617917573e-05	0.00186381314722509	2.203942165989	4.52991804763341	TRUE	60	62
CCDC152	CD4mem	0.216909915591393	5.19389157540984	4.321343419386	2.96155469940915e-05	0.00186381314722509	2.20087666344065	4.5284802416041	TRUE	60	62
CDS1	CD4mem	0.210233732795694	5.10795647295082	4.32103295601034	2.9652222966185e-05	0.00186381314722509	2.19973069040195	4.52794274291493	TRUE	60	62
TRIM17	CD4mem	-0.172859233333338	6.42291486229508	-4.32010429208524	2.97621895164462e-05	0.00186381314722509	2.1963032033959	4.52633512218757	TRUE	60	62
ADGRE5	CD4mem	0.191940123118277	6.72000957540984	4.31930119598818	2.9857602964469e-05	0.00186381314722509	2.19333960495523	4.52494506134946	TRUE	60	62
TIMP1	CD4mem	-0.460604237096785	7.35350191311475	-4.31825810824469	2.99819679276552e-05	0.00186381314722509	2.18949100349097	4.52313986474751	TRUE	60	62
SSRP1	CD4mem	-0.161696268817214	6.30554708032787	-4.31762222329669	3.00580270564047e-05	0.00186381314722509	2.18714516992431	4.5220395289599	TRUE	60	62
USP34	CD4mem	-0.218918125268823	6.05709054016393	-4.31600622875505	3.02521536203918e-05	0.00186776289163224	2.18118479729582	4.51924370292359	TRUE	60	62
APOL1	CD4mem	0.219123647311821	5.68716054754098	4.31529766402724	3.03376515924081e-05	0.00186776289163224	2.17857188314716	4.5180180405543	TRUE	60	62
SIRT6	CD4mem	-0.285654140322594	8.53838044754098	-4.3117714047149	3.07666065795834e-05	0.0018874549426482	2.16557319283589	4.51192040186864	TRUE	60	62
PISD	CD4mem	0.213469795161287	5.478321	4.31014675389175	3.09661936955907e-05	0.00189298639905908	2.15958700548845	4.50911217399719	TRUE	60	62
RPL36A	CD4mem	-0.239129714516134	8.10453403688525	-4.30624323646698	3.1450834922008e-05	0.00191584311320683	2.14521104721412	4.50236782089573	TRUE	60	62
GRIN2A	CD4mem	-0.231892219354841	7.52321276557377	-4.30476709436253	3.1635997099752e-05	0.00191855729747045	2.13977723404271	4.49981847294512	TRUE	60	62
FCHO2	CD4mem	0.223222513440852	5.31483526721311	4.30412242728857	3.17171900044247e-05	0.00191855729747045	2.13740459602047	4.4987052961221	TRUE	60	62
CD22	CD4mem	-0.255879780645166	7.27442811557377	-4.29748293432613	3.25651340219199e-05	0.0019629854305896	2.11298412559648	4.4872471301458	TRUE	60	62
SNRPC	CD4mem	0.15253441129031	7.93400176229508	4.29347763226528	3.30871432809925e-05	0.00198348363827652	2.09826611388891	4.48034072787969	TRUE	60	62
PLAC8	CD4mem	0.317895784946232	6.68509318770492	4.293117313292	3.31344954602262e-05	0.00198348363827652	2.09694258148606	4.47971963803525	TRUE	60	62
ZNF528	CD4mem	0.190231514516123	5.73531691803279	4.28804875208375	3.38075279871557e-05	0.00201679391095791	2.07833349850632	4.470986583768	TRUE	60	62
ILF3	CD4mem	-0.186007935483876	6.60016842295082	-4.28214644670553	3.46078163769855e-05	0.00205744062997199	2.05668425669416	4.46082580218935	TRUE	60	62
ZNF396	CD4mem	0.186250396236557	5.24060049262295	4.27932914013258	3.49961953210477e-05	0.0020734047227881	2.04635851363798	4.45597916824659	TRUE	60	62
PSG5	CD4mem	0.150018158064509	7.03044436393443	4.27456842851473	3.56620093096538e-05	0.00210564082272017	2.02892164422989	4.44779419095564	TRUE	60	62
CBR1	CD4mem	0.218341684408596	5.59568003852459	4.27253750012969	3.59497319716996e-05	0.00211540939833471	2.02148750805642	4.44430434321283	TRUE	60	62
SAFB	CD4mem	-0.142612340322588	6.18988832377049	-4.26790457158306	3.66144442173322e-05	0.00214721994901643	2.00453884936551	4.4363475537756	TRUE	60	62
RGS7BP	CD4mem	-0.18401072258065	6.94849144590164	-4.26604596244567	3.68844112624653e-05	0.00215574430689409	1.99774340325556	4.43315714422412	TRUE	60	62
BICD1	CD4mem	-0.182443610752695	6.35962641147541	-4.25399158921108	3.8682273235606e-05	0.00225320985513799	1.95372462538009	4.41248801171752	TRUE	60	62
RBBP7	CD4mem	-0.183298559139793	5.55512099344262	-4.25052885268052	3.92140823928134e-05	0.00227652223287138	1.94109725471296	4.40655794299994	TRUE	60	62
MRPL33	CD4mem	-0.316167432795711	8.10285553606557	-4.24774249397675	3.96470995485979e-05	0.00229396261602256	1.9309420563563	4.40178857874017	TRUE	60	62
MAGEF1	CD4mem	-0.156612078494634	5.73426456147541	-4.2454802159224	4.0002042082732e-05	0.00230678442677088	1.92270064529181	4.39791783760642	TRUE	60	62
ADARB1	CD4mem	-0.257727876344092	7.38406114508197	-4.24114235128996	4.06911812105377e-05	0.00233526380599401	1.90690725592065	4.39049970297609	TRUE	60	62
TMEM30A	CD4mem	-0.297288417741939	12.6253894991803	-4.24067641199447	4.07658768445197e-05	0.00233526380599401	1.90521158331953	4.38970321187936	TRUE	60	62
SULT1C4	CD4mem	-0.203726917204306	6.06431841803279	-4.2375078409957	4.12773362979312e-05	0.00235675880512941	1.89368409369753	4.38428833629449	TRUE	60	62
TOM1L1	CD4mem	0.209875503763436	5.19889937377049	4.2270030986924	4.30173711963147e-05	0.00244802803189554	1.85551393392298	4.36635613299593	TRUE	60	62
ENO1	CD4mem	-0.242104747849469	6.91791225573771	-4.21785184312957	4.45903509820184e-05	0.00252922318684891	1.82232057549135	4.35075910919437	TRUE	60	62
RPS16	CD4mem	-0.216538362903234	8.63188678606557	-4.21596499858001	4.49214625795905e-05	0.00253967745956508	1.81548344081419	4.34754611216336	TRUE	60	62
BMI1	CD4mem	-0.182542451075273	5.66542824180328	-4.21292241644732	4.54603588052412e-05	0.00256177266231489	1.80446330703103	4.34236714083891	TRUE	60	62
APOE	CD4mem	0.458133670430101	6.97552250409836	4.21204203933168	4.56174420856915e-05	0.00256227840286514	1.80127574073689	4.34086907064232	TRUE	60	62
CRAT	CD4mem	0.217910439247305	5.06262974590164	4.20598939155148	4.67115713753791e-05	0.00261524331648563	1.77937477419239	4.3305755228176	TRUE	60	62
OR7E24	CD4mem	0.156581490860205	6.61082136639344	4.19621065878286	4.85325960330355e-05	0.00270843197216617	1.74404208562169	4.31396647743254	TRUE	60	62
SLAMF8	CD4mem	0.190174756989243	6.32227397868852	4.19056042115931	4.96156110723217e-05	0.00275996807572722	1.72365518429859	4.30438165544822	TRUE	60	62
RPS18	CD4mem	-0.208346781182804	9.16690618442623	-4.18883894491712	4.99501538832899e-05	0.0027696719941696	1.71744801386812	4.30146316948884	TRUE	60	62
SLC35G4	CD4mem	0.160049304301068	6.58401245163934	4.18557435965529	5.05905219158495e-05	0.00279621734550862	1.70568217234784	4.2959308401802	TRUE	60	62
ITSN1	CD4mem	0.211701733870965	5.41835092295082	4.18399900110718	5.09023446270823e-05	0.00280449223582333	1.70000695677888	4.29326221304335	TRUE	60	62
CTLA4	CD4mem	-0.40454099247312	6.46273033934426	-4.17877019467377	5.19505755059886e-05	0.00285315859128128	1.68118194581715	4.28440963698667	TRUE	60	62
PPP1CB	CD4mem	-0.154073059677424	6.94007947377049	-4.17761341599358	5.21852553373616e-05	0.00285388586078307	1.67701968758554	4.28245218723101	TRUE	60	62
ATP6V1A	CD4mem	0.196564920430101	6.1184651352459	4.17708032627734	5.22937466975857e-05	0.00285388586078307	1.67510185012653	4.28155024109644	TRUE	60	62
SHFL	CD4mem	-0.187003635483885	6.64788718442623	-4.17042672718321	5.36661580379307e-05	0.00291957400646604	1.65118071173586	4.27029949475676	TRUE	60	62
FOXO6	CD4mem	-0.226043532258069	5.50542473196721	-4.16794756061804	5.41862948217443e-05	0.00293862978186889	1.64227504108174	4.26611054438316	TRUE	60	62
A2M	CD4mem	0.329625710215049	5.87764186147541	4.1537647687519	5.72559691856627e-05	0.00309540083409989	1.59140567981574	4.24217922952508	TRUE	60	62
INHBA	CD4mem	-0.323934171505378	4.96030886721312	-4.15136772362995	5.77909589282961e-05	0.00311459062136923	1.5828213602239	4.23814009920359	TRUE	60	62
CDC42EP4	CD4mem	0.190042383870963	5.97072043360656	4.14950153157502	5.82107792686558e-05	0.00312562697193815	1.5761407723636	4.23499658676886	TRUE	60	62
CCDC13	CD4mem	-0.306183027419356	9.60504196065574	-4.14885421266367	5.83570816147989e-05	0.00312562697193815	1.57382404159132	4.23390643491224	TRUE	60	62
SOS1	CD4mem	0.214364388172037	5.36926895409836	4.14739987630585	5.86870652518547e-05	0.00313359947178113	1.56862003803725	4.23145760758973	TRUE	60	62
NEGR1	CD4mem	-0.213249089247317	6.79228667131148	-4.14433444171595	5.9388461731576e-05	0.00316129350140389	1.55765568947974	4.22629792358878	TRUE	60	62
SARDH	CD4mem	-0.250902988172045	10.219220742623	-4.14313687046487	5.96646498182866e-05	0.00316625288912993	1.55337394837843	4.22428290397876	TRUE	60	62
CASP2	CD4mem	-0.22059297365592	7.02078159262295	-4.14156262190339	6.00295794681758e-05	0.0031726302239254	1.54774690055623	4.22163469904443	TRUE	60	62
STAT5B	CD4mem	-0.189092985483875	6.1589389852459	-4.14103827952829	6.01516019333834e-05	0.0031726302239254	1.54587303848588	4.22075280221333	TRUE	60	62
AP4S1	CD4mem	0.23856175376344	5.47144181557377	4.13347844314976	6.19374966823335e-05	0.00325071966076335	1.51887646336697	4.20804635143352	TRUE	60	62
ST13	CD4mem	0.17619641774193	6.53223225819672	4.13318451605028	6.20079472862372e-05	0.00325071966076335	1.51782760120024	4.20755264531836	TRUE	60	62
TUBA3C	CD4mem	0.170029458064507	5.74688448688525	4.13134825156178	6.24498158913435e-05	0.00325674420081367	1.51127629612752	4.20446883763398	TRUE	60	62
SLC2A3	CD4mem	-0.272320035483878	6.34544834918033	-4.13114310283289	6.24993684780426e-05	0.00325674420081367	1.5105445190861	4.20412437094212	TRUE	60	62
LPAR2	CD4mem	-0.16869798064517	6.33967696065574	-4.12752522243049	6.33794560904816e-05	0.0032816707520271	1.49764393721888	4.19805149215607	TRUE	60	62
HNRNPA2B1	CD4mem	-0.201340348387104	8.23890935491803	-4.1269002063948	6.35326942792608e-05	0.0032816707520271	1.49541614707855	4.19700272681798	TRUE	60	62
SCARF1	CD4mem	0.215362684408593	5.32640920655738	4.12644296183125	6.36450236218315e-05	0.0032816707520271	1.49378652170595	4.19623554798941	TRUE	60	62
ZFP82	CD4mem	-0.233249643548397	6.50420565409836	-4.12607118904027	6.37364955306996e-05	0.0032816707520271	1.49246162139272	4.19561181932981	TRUE	60	62
TDGF1	CD4mem	-0.205979854301087	6.31282260327869	-4.12268283205266	6.4575993667036e-05	0.00331502875501401	1.4803906513514	4.18992890237044	TRUE	60	62
CXCR6	CD4mem	0.247842734408596	5.97548355163934	4.12162961961791	6.48390855340025e-05	0.00331868692230249	1.47664015605471	4.18816311890584	TRUE	60	62
ALG1L	CD4mem	0.164387037634398	6.49391216311475	4.11857717986529	6.56073892679903e-05	0.00334810570600658	1.46577457687467	4.18304724389282	TRUE	60	62
CST3	CD4mem	0.443587957526875	6.75189393770492	4.11775039497415	6.58169867570658e-05	0.00334892314969776	1.46283259128764	4.18166200452014	TRUE	60	62
NUDT21	CD4mem	-0.212115605376353	5.98036063852459	-4.11635167061945	6.61730355428242e-05	0.00334939724387135	1.45785648580672	4.17931894259291	TRUE	60	62
GOLGA8J	CD4mem	0.162980247849456	6.6429217557377	4.1161930938144	6.62135177690175e-05	0.00334939724387135	1.45729241488942	4.17905333845776	TRUE	60	62
SELENOP	CD4mem	0.414881608602139	6.25390464344262	4.11389132892844	6.68037975585623e-05	0.00336940436665635	1.44910673408282	4.1751988487243	TRUE	60	62
CCDC88B	CD4mem	-0.201047668817216	8.57552493278689	-4.11006697709694	6.77956855867814e-05	0.00340949232747476	1.43551415101132	4.16879794308681	TRUE	60	62
FN1	CD4mem	-0.382674126881724	6.03496660327869	-4.10114377007937	7.01650931209166e-05	0.00351842351012133	1.40383710912263	4.15387889407148	TRUE	60	62
LDHB	CD4mem	-0.200397845698935	6.90845621147541	-4.09835606450106	7.09214165928966e-05	0.00354607082964483	1.39395177459067	4.14922259833432	TRUE	60	62
FAM25A	CD4mem	0.144550408064508	6.57817085655738	4.09747335027168	7.11625237999481e-05	0.00354787222403199	1.39082271247302	4.14774865793277	TRUE	60	62
C1QBP	CD4mem	-0.165020732795705	6.62324942868852	-4.09548140583593	7.17094929926412e-05	0.00356486847348475	1.38376354638882	4.14442334807807	TRUE	60	62
PNISR	CD4mem	-0.165234434946237	6.4800579647541	-4.0874027872212	7.39692997524582e-05	0.0036506978796983	1.35516132214509	4.13094849262813	TRUE	60	62
IL18BP	CD4mem	0.205533444623647	6.14580546065574	4.08718372305722	7.40315161123708e-05	0.0036506978796983	1.35438633795578	4.13058335648712	TRUE	60	62
FGL2	CD4mem	0.369681819892467	6.49515507786885	4.08705157166646	7.40690725880984e-05	0.0036506978796983	1.35391884100047	4.13036309307478	TRUE	60	62
IFITM3	CD4mem	0.20564063333333	7.33092588770492	4.08561565155626	7.44783267774251e-05	0.00366044049218595	1.34883990458555	4.12797008873313	TRUE	60	62
RBP5	CD4mem	0.233288933333325	5.83720356229508	4.08246538802028	7.53837764448342e-05	0.00369444570112077	1.33770207724508	4.12272210981463	TRUE	60	62
CDC14B	CD4mem	0.189993880107523	5.55090081639344	4.07820172074793	7.66260127292784e-05	0.0037447175712331	1.32263839362867	4.11562377257362	TRUE	60	62
RPS21	CD4mem	-0.218578520430116	8.43321155409836	-4.07489063833302	7.7604183066099e-05	0.0037818376536437	1.31094864700905	4.1101148685155	TRUE	60	62
GPRC5B	CD4mem	0.203449835483867	5.30358936065574	4.0727310839856	7.82485837952711e-05	0.00379705558040464	1.30332832926445	4.10652351391525	TRUE	60	62
ARID5A	CD4mem	-0.208824334408606	6.30159272540984	-4.07237467697375	7.83554244048819e-05	0.00379705558040464	1.30207099401229	4.10593093273001	TRUE	60	62
DUSP5	CD4mem	-0.291274147849469	6.29015443360656	-4.07139544111164	7.86496895148982e-05	0.0038006693536529	1.29861687829674	4.1043029875001	TRUE	60	62
TUSC2	CD4mem	-0.175833723118288	8.04948195491803	-4.06980569295009	7.91296669267207e-05	0.00380813612338109	1.29301064018177	4.10166066230474	TRUE	60	62
SLC25A3	CD4mem	-0.162725660752697	6.28800916393443	-4.06942687826395	7.92444511223811e-05	0.00380813612338109	1.29167500306677	4.10103113833797	TRUE	60	62
ENPP2	CD4mem	0.316697312903219	6.14900171393443	4.05996967077654	8.2162184661486e-05	0.00392895991695059	1.25836177849257	4.08532802153086	TRUE	60	62
RPS25	CD4mem	-0.272672717204312	8.52776964754098	-4.05937995623296	8.23474827366315e-05	0.00392895991695059	1.25628649098355	4.08434967215057	TRUE	60	62
KCNG2	CD4mem	-0.200221856989247	5.47188422459016	-4.05908591014644	8.24400260030672e-05	0.00392895991695059	1.25525178946573	4.08386187990851	TRUE	60	62
EIF4G2	CD4mem	-0.171878717741947	6.99431390081967	-4.04647452854707	8.65039862281006e-05	0.00411131582897291	1.21092922452106	4.0629638791597	TRUE	60	62
SLC20A2	CD4mem	0.208465289247306	5.43037199016393	4.03943730702645	8.88541617313661e-05	0.00421144383000721	1.18624367037801	4.05132222599442	TRUE	60	62
OR3A3	CD4mem	-0.188345768279571	5.7703484352459	-4.03218296224605	9.13406158534902e-05	0.00431746626848465	1.16083154051978	4.03933606453906	TRUE	60	62
BSG	CD4mem	-0.157947631720437	6.0515251352459	-4.03002242340807	9.20938977218392e-05	0.00433275314180707	1.15327001110851	4.03576914584585	TRUE	60	62
MYOM3	CD4mem	-0.246220275268824	5.73448305327869	-4.02981958422088	9.21649223228325e-05	0.00433275314180707	1.15256026979806	4.03543433860232	TRUE	60	62
TRA2B	CD4mem	-0.159486259677421	6.4809909442623	-4.02639712988667	9.33712170909826e-05	0.004377566546542	1.14058918804676	4.02978698014085	TRUE	60	62
RPL27	CD4mem	-0.150975178494633	9.08558530737705	-4.02010601736341	9.56280395752598e-05	0.00446517582476477	1.11860481391922	4.01941474739615	TRUE	60	62
PLCG2	CD4mem	0.235161248387089	5.34118892459016	4.01975334737931	9.57560827160537e-05	0.00446517582476477	1.11737319894298	4.01883362878377	TRUE	60	62
ASCL2	CD4mem	0.213177544086018	5.75264858770492	4.01894174402879	9.6051371783673e-05	0.00446690519316544	1.11453919041705	4.01749642826376	TRUE	60	62
STOM	CD4mem	0.251421187634402	5.95968984344262	4.01800536413299	9.63931387656805e-05	0.00447078096688009	1.11127003473226	4.01595387794626	TRUE	60	62
RPL28	CD4mem	-0.246361595698934	9.00974913852459	-4.01474224936942	9.75932283125926e-05	0.00451433917060923	1.09988227052717	4.01058031561714	TRUE	60	62
TPCN1	CD4mem	0.184150073655905	5.80289936967213	4.01115409080744	9.89293194270608e-05	0.00456393926956841	1.08736850460732	4.00467497859153	TRUE	60	62
GJC3	CD4mem	-0.170711411290332	6.8312072795082	-4.01005586746531	9.93417323242878e-05	0.00457077651385686	1.08354018054	4.00286827103378	TRUE	60	62
CDKN1B	CD4mem	-0.159518294086027	6.53369500737705	-4.00731414399999	0.000100378497676228	0.00460622814270226	1.07398631805572	3.99835930851256	TRUE	60	62
MAGEA4	CD4mem	-0.239188785483881	9.62738645655738	-4.00651930546826	0.000100680986213999	0.00460788640609041	1.07121756437605	3.99705253899972	TRUE	60	62
L1TD1	CD4mem	0.248118197311829	5.36623136229508	4.00553088333298	0.000101058359624758	0.00461295414645994	1.06777507798846	3.99542775549119	TRUE	60	62
FBN3	CD4mem	-0.180740541397861	7.44064706721311	-4.00396674235873	0.000101658298213116	0.00462812778707079	1.06232883082163	3.99285716477732	TRUE	60	62
AGTRAP	CD4mem	0.223348700537628	4.95959653934426	3.99762686088268	0.000104124994339864	0.00472798530729565	1.04027079457441	3.98244500919299	TRUE	60	62
FCGRT	CD4mem	0.234964838172036	6.25164607295082	3.99093653687208	0.000106789920745977	0.00483629745786753	1.01702318451523	3.97146973579973	TRUE	60	62
PGK1	CD4mem	-0.222615963440868	7.73414513606557	-3.98598503404823	0.000108803992491395	0.00491464509164789	0.999837311304463	3.96335516819327	TRUE	60	62
STX7	CD4mem	0.211424268817205	5.72858596311475	3.98408727000005	0.000109585488849369	0.00493705457576585	0.993254913470882	3.96024695068637	TRUE	60	62
KANK3	CD4mem	-0.179844129569901	9.34156753032787	-3.98109711325729	0.000110827703600752	0.00498005005790393	0.982888541952185	3.95535166544648	TRUE	60	62
NR2F2	CD4mem	0.244182443548383	5.60491283278689	3.97917880234316	0.000111631695262828	0.00500318219701276	0.976241297497959	3.95221247991973	TRUE	60	62
SRP72	CD4mem	0.152604650537631	6.44756113360656	3.97600542080801	0.00011297392932062	0.00503965011221234	0.965250562822062	3.9470217658839	TRUE	60	62
AOAH	CD4mem	0.215647132258058	6.02408503442623	3.97587835993178	0.000113027990955976	0.00503965011221234	0.964810641788494	3.94681399180537	TRUE	60	62
IGF2BP2	CD4mem	0.168701939247303	6.4288478942623	3.96936721822064	0.000115831600366731	0.00513021219669747	0.942281999556479	3.93617294326227	TRUE	60	62
VDR	CD4mem	-0.209472092473124	5.67588951393443	-3.96933110951435	0.000115847331587472	0.00513021219669747	0.942157143849106	3.93611396524201	TRUE	60	62
MCM10	CD4mem	-0.208076859677423	5.72957042786885	-3.96909848443575	0.000115948726526515	0.00513021219669747	0.941352800555734	3.93573401688839	TRUE	60	62
NOP53	CD4mem	-0.177570042473131	7.66347544672131	-3.96776910246761	0.000116529793218375	0.00514276893540279	0.936756933059748	3.93356302419904	TRUE	60	62
SOD2	CD4mem	0.312069427419349	8.16766114016393	3.96401979223663	0.000118183592857382	0.00520248385860739	0.923801543726553	3.92744281132355	TRUE	60	62
RRAS2	CD4mem	0.153230345698912	6.49597675737705	3.96321494222441	0.000118541513060588	0.00520499537042685	0.921021716262451	3.92612953373889	TRUE	60	62
P4HA1	CD4mem	-0.1718466155914	5.95405370327869	-3.95800883758494	0.000120881769194786	0.00528292772847928	0.903051366663454	3.91763919239909	TRUE	60	62
IFITM2	CD4mem	-0.127851498387097	7.90047716229508	-3.95790887659742	0.000120927131819526	0.00528292772847928	0.90270650484923	3.91747624771213	TRUE	60	62
LST1	CD4mem	0.200421309677415	5.87049189754098	3.95645606910746	0.000121588254912344	0.00529038553558097	0.897695145354279	3.9151083746777	TRUE	60	62
ROMO1	CD4mem	-0.155636320430112	7.37563803442623	-3.95619056697766	0.000121709447581574	0.00529038553558097	0.896779470594275	3.91467570876013	TRUE	60	62
RPL24	CD4mem	-0.190812256989249	8.03426024672131	-3.95477074108199	0.000122359506244955	0.00530531192490658	0.891883537523937	3.91236228418429	TRUE	60	62
CYP27A1	CD4mem	0.295354036559134	5.50825083032787	3.95243882027905	0.000123434347957738	0.00533853554917217	0.883845465185576	3.90856397277579	TRUE	60	62
MXRA7	CD4mem	0.212430486559135	5.19808600655738	3.95154925869452	0.000123846735662058	0.0053430137829267	0.880780152974066	3.90711543601104	TRUE	60	62
UBE2Q2L	CD4mem	0.180454032258058	5.92587195245902	3.949816246151	0.000124653908409137	0.00536445924248276	0.874809981061385	3.90429410004099	TRUE	60	62
IGHM	CD4mem	0.522850950537626	7.14726152786885	3.94831527483818	0.000125357053943915	0.00538133258865936	0.869640851623444	3.9018512229126	TRUE	60	62
GNS	CD4mem	0.254934611290315	5.95797426639344	3.94329768590616	0.000127735131815072	0.00546984599109097	0.852372241012247	3.89368963950212	TRUE	60	62
PRAMEF6	CD4mem	0.160477591935472	7.33945911393443	3.94124318911058	0.000128721207881575	0.00549846147247221	0.845306451093508	3.89034989359951	TRUE	60	62
RUVBL2	CD4mem	-0.161524948924741	7.54606028278689	-3.93646171942494	0.000131044277794222	0.00558390641832522	0.828873353565736	3.8825819382935	TRUE	60	62
SLC31A1	CD4mem	0.185367804838702	6.07935008934426	3.92452502392471	0.000137019269779312	0.00580858509887875	0.78791772657081	3.86321835130839	TRUE	60	62
ZNF578	CD4mem	0.150861090860211	6.91262080491803	3.92372075832287	0.000137431043577638	0.00580858509887875	0.785161770275073	3.86191515569236	TRUE	60	62
COL1A2	CD4mem	-0.415104881720442	8.72739325655738	-3.92332038660095	0.000137636467910216	0.00580858509887875	0.783789993260593	3.86126648097108	TRUE	60	62
GET3	CD4mem	0.202886824193539	5.98501508114754	3.92327434612564	0.000137660109279785	0.00580858509887875	0.783632253786158	3.86119189002281	TRUE	60	62
PSG7	CD4mem	0.19766018225806	5.60847279344262	3.91924111090353	0.000139746213793505	0.00588226155383851	0.769819650204245	3.85465994981623	TRUE	60	62
P2RX7	CD4mem	0.189676931182794	5.69063202213115	3.9182227550147	0.00014027767686285	0.00589030050904688	0.766333868027492	3.85301143507738	TRUE	60	62
MZB1	CD4mem	0.401843016666659	5.54135316311475	3.91369434608129	0.000142664372439331	0.00597601366392357	0.750842027702249	3.84568446966642	TRUE	60	62
RPS28	CD4mem	-0.20258188548388	9.4891524	-3.91283993144358	0.000143119005381043	0.00598057679490833	0.747920636388838	3.84430269060045	TRUE	60	62
CLCN3	CD4mem	0.182444904301069	5.66473748114754	3.91020937196687	0.000144527399109975	0.00602487711952427	0.738929469898173	3.84004981273938	TRUE	60	62
SERGEF	CD4mem	-0.152115281182803	6.1941051204918	-3.90502951391859	0.000147339340989803	0.00612733317097015	0.721238885039396	3.83168127696201	TRUE	60	62
NTN5	CD4mem	-0.215183322580649	6.55980285901639	-3.90109170177893	0.000149511786387975	0.00619855158640465	0.707802649131204	3.82532456947004	TRUE	60	62
MAP3K13	CD4mem	-0.156632709677425	6.8470300295082	-3.90063003186107	0.000149768471856482	0.00619855158640465	0.706228085808875	3.82457960145548	TRUE	60	62
TLE6	CD4mem	-0.169470538172051	6.98203643852459	-3.89810656922226	0.000151178928716698	0.00624199395417391	0.697624219605437	3.82050873647884	TRUE	60	62
CYBB	CD4mem	0.229720894086015	6.61465076147541	3.89652968933859	0.000152066713530724	0.00626370034305125	0.692250014331193	3.81796583993775	TRUE	60	62
PPBP	CD4mem	0.188840495161285	5.7144667295082	3.89577135702702	0.00015249541989247	0.00626643886969056	0.689666136480886	3.81674319989292	TRUE	60	62
SRSF7	CD4mem	-0.162819509139793	6.25881210737705	-3.89275010109828	0.000154214866331834	0.00632207864346146	0.679375724410168	3.81187375822621	TRUE	60	62
BTN2A1	CD4mem	0.197004698924725	5.67218862459016	3.8876847768633	0.000157139089614739	0.00641980815691375	0.662137424228366	3.80371576726876	TRUE	60	62
NUTM2A	CD4mem	0.171800926344084	6.29690839918033	3.88733841053377	0.000157340962920892	0.00641980815691375	0.660959322066582	3.80315819629254	TRUE	60	62
CDC42EP2	CD4mem	0.183675764516124	5.16121787868852	3.88473507478006	0.000158866185850207	0.00646678827107902	0.65210721639066	3.79896853112121	TRUE	60	62
ATP13A2	CD4mem	0.263889715053764	5.53534412868852	3.88021245922132	0.000161549360936134	0.00656057263895567	0.636740198366399	3.79169475564361	TRUE	60	62
STEAP4	CD4mem	0.175937804301067	5.44759756803279	3.87334345829302	0.000165707202373132	0.00671366417108942	0.613427814377475	3.78065861479775	TRUE	60	62
PSG3	CD4mem	0.18478725645161	5.50652487213115	3.87048352978255	0.000167468169956596	0.00676915733703062	0.603731322841087	3.77606772549774	TRUE	60	62
CCT2	CD4mem	-0.145925843010764	6.03816140163934	-3.86515831079615	0.00017079463647722	0.00688752263649396	0.585691535598748	3.76752577173203	TRUE	60	62
MYL6B	CD4mem	-0.181887894086032	6.6161418647541	-3.86077853825272	0.000173577509171659	0.00697481707079014	0.570869378603637	3.76050654802717	TRUE	60	62
ZNF587	CD4mem	0.16989788440859	9.97312446885246	3.86048481359736	0.000173765673844541	0.00697481707079014	0.569875825824081	3.76003601115694	TRUE	60	62
ID1	CD4mem	0.200307732795693	5.32655273360656	3.85962666031964	0.000174316532063407	0.00698073149235403	0.566973382258626	3.75866142273832	TRUE	60	62
HOGA1	CD4mem	0.21625179516129	5.24505634672131	3.85826915756463	0.000175191320081502	0.00699956082542722	0.562383090264907	3.75648741491502	TRUE	60	62
UBA1	CD4mem	-0.171196532258071	6.62772111639344	-3.85039964382587	0.000180345308294847	0.00718887980069323	0.535798292079534	3.74389515142248	TRUE	60	62
IL24	CD4mem	-0.156688229032274	7.9429889942623	-3.84961156650432	0.00018086931037214	0.00719319326307592	0.53313839305166	3.74263511731229	TRUE	60	62
CFLAR	CD4mem	-0.189759877956999	6.52616483114754	-3.84891031437324	0.000181336797789465	0.00719524449944437	0.530771909446889	3.74151405770637	TRUE	60	62
KIF18A	CD4mem	0.225161939247308	4.82940550737705	3.84778476919354	0.000182089540521386	0.00720857906411892	0.526974302509069	3.73971499997283	TRUE	60	62
GCLC	CD4mem	0.221051222043003	5.78614447704918	3.84521649139308	0.000183818289693062	0.00726040276641545	0.518312211845075	3.73561127903481	TRUE	60	62
KLRK1	CD4mem	0.241467280107521	5.57626120327869	3.84223967819824	0.000185841547254122	0.0073235962813128	0.508278020714556	3.7308571874032	TRUE	60	62
CHI3L1	CD4mem	0.521001705376335	6.72499705819672	3.83705264156372	0.000189417692594476	0.00744755927701009	0.490808474018401	3.72257945808202	TRUE	60	62
SIGMAR1	CD4mem	-0.156890882795707	6.75095651557377	-3.83431814417804	0.000191329186745467	0.00750565743922127	0.481606483503277	3.71821877448063	TRUE	60	62
STAT5A	CD4mem	-0.162237656451621	6.10057679508197	-3.83124309930672	0.000193500623285091	0.00756518084885475	0.471264763312925	3.71331763173634	TRUE	60	62
ADPRS	CD4mem	-0.175677781720434	6.74662073934426	-3.83035468201944	0.000194132323539243	0.00756518084885475	0.468278151503836	3.71190214742468	TRUE	60	62
METTL7A	CD4mem	0.18906318870967	5.58915950737705	3.82960446369171	0.000194667283994755	0.00756518084885475	0.465756557438706	3.71070703037221	TRUE	60	62
PRPF38B	CD4mem	-0.187125531182802	6.3279742147541	-3.829537505535	0.000194715098061917	0.00756518084885475	0.465531520430468	3.71060037230761	TRUE	60	62
PLPP7	CD4mem	-0.168499553225815	6.2436019204918	-3.82909273632853	0.00019503298604562	0.00756518084885475	0.464036793139347	3.70989192993968	TRUE	60	62
UBTFL1	CD4mem	0.155406259677413	6.12018884836066	3.82374637841638	0.000198892950252909	0.00769764662052646	0.446080258771399	3.70138061014113	TRUE	60	62
ITGAL	CD4mem	0.174811661827952	6.81919790327869	3.82157389020701	0.000200482084141316	0.00774183048134993	0.438789371642668	3.69792443155359	TRUE	60	62
SMC1A	CD4mem	-0.209112125268825	5.88335606311475	-3.82083996026346	0.000201021659696061	0.00774537797938051	0.43632704652673	3.69675714566566	TRUE	60	62
MRPL23	CD4mem	-0.190543611827963	5.02583142213115	-3.81994094532515	0.000201684483085953	0.00775364790530442	0.433311379340405	3.69532751363341	TRUE	60	62
SDHC	CD4mem	0.134564559139778	7.25945386557377	3.81467396315336	0.000205609603158102	0.00788702025417997	0.415655163775174	3.68695660513797	TRUE	60	62
KCNH3	CD4mem	-0.165271027419363	6.1598083442623	-3.81188946446366	0.000207713902062839	0.00795011173824582	0.406328726776504	3.6825344356405	TRUE	60	62
TRIM28	CD4mem	-0.139028802150544	6.5323480147541	-3.81081256700216	0.000208533204632328	0.00795330279368585	0.402723215394063	3.6808247827025	TRUE	60	62
TBC1D8	CD4mem	0.219583140860209	5.01503653442623	3.81057188768778	0.000208716732273606	0.00795330279368585	0.401917519553033	3.68044273328811	TRUE	60	62
AMER3	CD4mem	0.220825645161288	5.00735868114754	3.80689059683187	0.000211543047136964	0.00804328508894389	0.389599147755153	3.67460124421438	TRUE	60	62
EIF4E	CD4mem	0.169912302688165	6.43144220819672	3.80585093614218	0.000212347804140508	0.00805617765708506	0.386121953465898	3.6729522256297	TRUE	60	62
CDK16	CD4mem	-0.156528665053771	5.97528153770492	-3.80422362503235	0.000213613273753646	0.00808645434559756	0.380680863600874	3.67037176410204	TRUE	60	62
CRIP1	CD4mem	-0.236184633333338	6.91881637295082	-3.80025939067696	0.000216726068820242	0.0081821184822394	0.367433831572143	3.66408884657659	TRUE	60	62
ACKR1	CD4mem	0.230008812365586	4.98371585901639	3.79980416444766	0.000217086264933404	0.0081821184822394	0.365913340081726	3.66336765352546	TRUE	60	62
C1orf54	CD4mem	0.268327699999996	4.65404049262295	3.79909936908004	0.000217645052830057	0.00818534655208691	0.363559556325947	3.6622512001033	TRUE	60	62
PTBP1	CD4mem	-0.221755181182807	14.9967094893443	-3.79766732795369	0.000218784635996363	0.00821035618814984	0.358778091243344	3.65998317930515	TRUE	60	62
FANCA	CD4mem	-0.297776380107539	6.36826484672131	-3.79225910244328	0.000223139656954589	0.00835566247903549	0.340733534146731	3.65142323892272	TRUE	60	62
PRXL2B	CD4mem	-0.146449104301082	7.21815007131148	-3.7853727391641	0.000228804098496403	0.00854926761120471	0.317787065416257	3.64053620042783	TRUE	60	62
MS4A6A	CD4mem	0.245813961827952	5.45712491721311	3.77993894654787	0.000233369738509008	0.00870106999182294	0.299704460066521	3.63195546041839	TRUE	60	62
VAMP5	CD4mem	0.195858543548382	6.40397568032787	3.77486214184717	0.000237713413386118	0.00884396140124698	0.28282872199101	3.62394631177111	TRUE	60	62
TPI1	CD4mem	-0.168514769354847	7.81382600327869	-3.76941276438177	0.000242461146650318	0.00900123999367062	0.264734834594108	3.6153578452979	TRUE	60	62
PPP4R3B	CD4mem	-0.156563749462377	6.66385545081967	-3.76830761748742	0.000243434904274556	0.00901803820974264	0.261067917664983	3.61361715146736	TRUE	60	62
CD3D	CD4mem	-0.19985868225807	6.43525742704918	-3.76176050331864	0.000249280140642425	0.00921484280579906	0.239362126576756	3.60331231898101	TRUE	60	62
MGLL	CD4mem	0.21969301344086	5.28264754754098	3.760517703215	0.000250404631819091	0.00923667405217541	0.235245279320656	3.60135764209552	TRUE	60	62
TERF1	CD4mem	0.169006324731177	6.53887845655738	3.75537133692909	0.000255112483712279	0.00939031057068602	0.218209318642588	3.59326828903935	TRUE	60	62
PASK	CD4mem	-0.191509580645168	7.11288739098361	-3.75425805081509	0.000256141889180978	0.00940818403998073	0.21452649517987	3.59151939165067	TRUE	60	62
ALAD	CD4mem	0.15976904032257	5.54536194754098	3.75261338654093	0.000257669844091093	0.00944425487876252	0.209087449923893	3.58893640531859	TRUE	60	62
ABI3	CD4mem	-0.217129797311835	7.37081393442623	-3.74932065047834	0.000260754922507372	0.00953712507267979	0.198203870155027	3.58376748425288	TRUE	60	62
TMEM26	CD4mem	-0.21455066989248	6.64099463032787	-3.74743621633064	0.000262536232536089	0.00958201861365894	0.191978662824885	3.58081075128809	TRUE	60	62
DRAM2	CD4mem	0.175588090322577	5.43176765819672	3.74623440983452	0.00026367828788506	0.0096034408008664	0.188009827951117	3.57892562993324	TRUE	60	62
ANKRD30BL	CD4mem	0.160080810752678	7.04522154016393	3.7424654541673	0.000267290473664081	0.00971454872770713	0.175569930676967	3.57301651939104	TRUE	60	62
FBL	CD4mem	-0.193434549462374	6.5416539204918	-3.74086432370106	0.00026883915434525	0.00975035088086548	0.170288265810876	3.57050747937663	TRUE	60	62
PPIB	CD4mem	-0.169952495698928	7.24041193442623	-3.73868587033621	0.000270959904941843	0.00980670785668175	0.16310511290917	3.5670949687226	TRUE	60	62
CTNND2	CD4mem	-0.300827437096783	7.46854771721311	-3.73425385385827	0.000275323556710532	0.00994383618182087	0.148501583143904	3.56015662873845	TRUE	60	62
DMXL2	CD4mem	0.199401725268813	5.50253103032787	3.73063332707646	0.000278937561824995	0.0100533746241092	0.136582313472225	3.55449299955637	TRUE	60	62
RDH13	CD4mem	-0.152615813440866	6.47214943934426	-3.72889361010723	0.000280690087537874	0.0100955062669547	0.130858253869013	3.5517729240368	TRUE	60	62
DDX5	CD4mem	-0.181845056989257	7.53879524508197	-3.72705132407351	0.000282557305984039	0.0101415796546139	0.124799074133263	3.54889345882253	TRUE	60	62
CD1E	CD4mem	-0.199853119892479	5.83599573360656	-3.72631435184836	0.000283307541687534	0.0101474543917067	0.122375890649214	3.54774186434407	TRUE	60	62
RNF181	CD4mem	-0.181442544086035	7.89836623934426	-3.72155613658011	0.000288196998688304	0.0103012563580737	0.106740095096132	3.54031054628364	TRUE	60	62
SNX19	CD4mem	0.182723184946228	6.57736490983607	3.71953544983917	0.000290297504403871	0.0103549419096639	0.100104884847081	3.53715669764503	TRUE	60	62
ICE2	CD4mem	0.147123277956987	5.35152364918033	3.71679058530334	0.000293174026036346	0.0104144493411195	0.0910964103541243	3.5328745089585	TRUE	60	62
IDO1	CD4mem	0.391585496774191	5.81880463442623	3.71552770872507	0.000294506523198984	0.0104144493411195	0.0869535378474646	3.53090508132527	TRUE	60	62
BPY2	CD4mem	0.410462524193544	5.67145079098361	3.71541786145642	0.000294622696901089	0.0104144493411195	0.0865932373011873	3.53073379938339	TRUE	60	62
DHRS11	CD4mem	0.19063274354838	5.3900787647541	3.71523351291912	0.000294817760150251	0.0104144493411195	0.0859885909719864	3.5304463576416	TRUE	60	62
MAST4	CD4mem	0.148152999462364	5.2152445647541	3.71453717080244	0.000295555679040646	0.0104144493411195	0.0837048719323494	3.52936069135715	TRUE	60	62
SLC6A8	CD4mem	0.189112781720425	5.92932813770492	3.71451639319316	0.000295577724074548	0.0104144493411195	0.0836367351512965	3.52932829922187	TRUE	60	62
SYN1	CD4mem	-0.182075178494628	5.47648252540984	-3.71314412810321	0.000297037148809021	0.0104445989316993	0.0791372995039401	3.5271892324543	TRUE	60	62
CCRL2	CD4mem	0.198915359677412	5.69470336639344	3.70966060188226	0.00030077263656203	0.0105544961714465	0.0677214328591473	3.52176167715844	TRUE	60	62
STAT3	CD4mem	-0.156504644623663	6.36110386393443	-3.70809699589142	0.000302463760162759	0.010592354353878	0.0626001635335696	3.51932665309143	TRUE	60	62
GNB4	CD4mem	0.174470604301072	5.6356348442623	3.70731403793207	0.000303313949647819	0.0106006693513278	0.0600364039558086	3.5181076156842	TRUE	60	62
GRK6	CD4mem	0.142233465053761	6.30815428606557	3.70517519066795	0.000305648003249522	0.0106607065649531	0.0530350860978732	3.51477843704268	TRUE	60	62
TMEM205	CD4mem	-0.145160916666672	6.2624678852459	-3.70171601258499	0.000309458911542133	0.0107297177947755	0.0417187266363319	3.50939700633731	TRUE	60	62
HSFX3	CD4mem	-0.215762566666672	5.34172506229508	-3.70139674376513	0.000309812901758096	0.0107297177947755	0.0406747026198522	3.50890050056752	TRUE	60	62
PRAF2	CD4mem	-0.195004732258071	5.03418806557377	-3.70139280615168	0.000309817269989976	0.0107297177947755	0.0406618268954428	3.50889437724078	TRUE	60	62
RAD23B	CD4mem	-0.233349604838709	9.52038955409836	-3.70113134893901	0.000310107450716054	0.0107297177947755	0.0398069047196419	3.50848779917384	TRUE	60	62
SLIT2	CD4mem	0.170483751075263	5.1465377	3.6961036280506	0.000315737800583219	0.0108843365352166	0.0233766193392251	3.50067342063564	TRUE	60	62
KLRG1	CD4mem	0.163315619892469	5.68449420409836	3.69601801731662	0.000315834505241545	0.0108843365352166	0.0230970057168429	3.500540424621	TRUE	60	62
FRG2C	CD4mem	0.158515870967734	5.78082500409836	3.69507922558698	0.000316896791566037	0.0108992335866649	0.0200311587254802	3.49908215781891	TRUE	60	62
FUS	CD4mem	-0.133890467741943	7.60399389672131	-3.6939720054233	0.000318154008040413	0.0109063310179978	0.0164160817810028	3.49736260123847	TRUE	60	62
ALAS1	CD4mem	0.218911780645155	5.61920000081967	3.69378747271538	0.000318363997924213	0.0109063310179978	0.0158136675317007	3.49707605018966	TRUE	60	62
ZNF419	CD4mem	0.164049694086012	6.00552035	3.69316754054604	0.000319070413565294	0.0109089291594458	0.013790053721495	3.49611346475368	TRUE	60	62
SP110	CD4mem	0.174461318279568	5.63292604672131	3.69219859150525	0.000320177507285911	0.0109251891046277	0.0106277141751319	3.4946091808637	TRUE	60	62
SGPL1	CD4mem	-0.189994230645171	6.33012879508197	-3.6880658829117	0.00032494036597677	0.0110539637160502	-0.00285255230311954	3.48819633472446	TRUE	60	62
LTBP1	CD4mem	-0.155488185483874	5.29325188606557	-3.68778477926382	0.000325266755065151	0.0110539637160502	-0.00376902391060163	3.4877603229142	TRUE	60	62
UBE2E2	CD4mem	0.19078473387096	5.71084222377049	3.68712848011502	0.00032602999109179	0.0110539637160502	-0.00590851017472183	3.48674244788735	TRUE	60	62
TET3	CD4mem	-0.203211783870977	8.15885906229508	-3.68671882647444	0.000326507251959634	0.0110539637160502	-0.00724379356134985	3.48610716829067	TRUE	60	62
MAGEA9B	CD4mem	-0.203083986559145	5.68665098278688	-3.68514878331718	0.000328342535639266	0.0110943864581236	-0.0123602985917355	3.48367285227885	TRUE	60	62
OGFR	CD4mem	0.151600398387092	6.25331567459016	3.68340306566383	0.000330394629459514	0.0111419631377185	-0.0180472162635361	3.48096702071925	TRUE	60	62
TRIM22	CD4mem	0.191556291397838	6.83457835409836	3.67905130545893	0.000335563078405167	0.0112590918353935	-0.0322141366438249	3.474225830105	TRUE	60	62
RPS6	CD4mem	-0.218855134946251	9.32345192868852	-3.678857834949	0.000335794623595819	0.0112590918353935	-0.0328436530835621	3.47392626162668	TRUE	60	62
DAPK1	CD4mem	0.189735034408597	5.6931325442623	3.67854450637731	0.000336169935311586	0.0112590918353935	-0.0338631078395224	3.4734411294216	TRUE	60	62
TRIM51	CD4mem	0.1194836392473	7.73247512295082	3.67829329692837	0.000336471125947886	0.0112590918353935	-0.034680399014742	3.47305219854116	TRUE	60	62
UBALD2	CD4mem	-0.148320633333345	6.50075982622951	-3.67753975516121	0.000337376125948541	0.011262363640376	-0.0371317183762407	3.47188565303217	TRUE	60	62
OR5K3	CD4mem	0.182924499999993	5.34124421885246	3.67712858541496	0.000337870909211279	0.011262363640376	-0.0384691073836274	3.47124919950328	TRUE	60	62
ANKRD63	CD4mem	-0.163724361290327	5.44050283360656	-3.67613180365179	0.000339073241999473	0.0112807059357517	-0.0417107789064817	3.46970648126436	TRUE	60	62
MMP1	CD4mem	-0.374044768817214	5.37945919180328	-3.67551242366463	0.000339822384552277	0.0112839294678587	-0.0437247275250554	3.46874801696979	TRUE	60	62
GRHL2	CD4mem	0.146414195698918	5.72985880245902	3.67351399106462	0.00034225018463422	0.0113313626179698	-0.0502208589864406	3.46565630890441	TRUE	60	62
RAD21	CD4mem	-0.142510154301081	6.51619405983607	-3.6730676361205	0.000342794676452044	0.0113313626179698	-0.0516713932800243	3.46496593122216	TRUE	60	62
C17orf58	CD4mem	0.169524973655905	6.59875264754098	3.67272284190414	0.000343215838833306	0.0113313626179698	-0.0527917840932561	3.46443267840147	TRUE	60	62
PDPR	CD4mem	0.203240031720425	5.52324696557377	3.66899208121564	0.000347804325595592	0.0114609806339119	-0.0649092182363704	3.45866502103769	TRUE	60	62
SLCO2B1	CD4mem	0.181090840322575	6.88452747868852	3.66833331469108	0.000348620548775547	0.0114660370604885	-0.0670478363057718	3.45764701780889	TRUE	60	62
HCK	CD4mem	0.196434580645154	6.78646299016393	3.66588734384371	0.000351667024683437	0.0115307052286149	-0.0749856924834305	3.45386835294957	TRUE	60	62
PARP4	CD4mem	0.186254443548381	5.70321840245902	3.66568530365169	0.000351919789636339	0.0115307052286149	-0.0756411762315938	3.45355631063509	TRUE	60	62
CYB561A3	CD4mem	0.205163220430103	5.87234680737705	3.65943386078848	0.000359826159740453	0.0117674717646689	-0.0959083255275308	3.44390726617686	TRUE	60	62
MICAL1	CD4mem	0.203184138172038	5.6217171204918	3.65876860651805	0.000360677340577099	0.0117730528150638	-0.0980634162676797	3.44288114121767	TRUE	60	62
SPDYE3	CD4mem	0.143650428494612	7.72091920655738	3.6551536968544	0.000365335922857447	0.01188314543255	-0.109768326569762	3.43730762225366	TRUE	60	62
PILRB	CD4mem	-0.163732530645169	6.1323069852459	-3.65508585395447	0.000365423894226393	0.01188314543255	-0.109987908501599	3.43720305853959	TRUE	60	62
BASP1	CD4mem	-0.190854758602171	10.3329385959016	-3.65114573064493	0.000370567509648865	0.0120278009698412	-0.122734898560649	3.43113266110664	TRUE	60	62
PLAU	CD4mem	-0.217652733333338	5.43434322213115	-3.6488831633394	0.000373552017286908	0.0121019661031152	-0.130049628043277	3.42764891393505	TRUE	60	62
OPALIN	CD4mem	0.170510377419351	5.3737372352459	3.64588725012152	0.000377538830969467	0.0122082650014426	-0.139729518879542	3.42303837328386	TRUE	60	62
MYL9	CD4mem	0.235891267741929	6.17709743114754	3.64377286043308	0.000380376722117926	0.0122770845011943	-0.146557270091038	3.41978606840408	TRUE	60	62
AHR	CD4mem	-0.189289270430117	5.93718485327869	-3.64248212590663	0.000382119015163924	0.0122936516654876	-0.150723697455767	3.41780135023285	TRUE	60	62
N6AMT1	CD4mem	0.166830684408596	5.73520605983607	3.64234005551532	0.000382311248325567	0.0122936516654876	-0.151182219985862	3.41758292402162	TRUE	60	62
CA12	CD4mem	-0.243902959677424	4.98986963442623	-3.64140122850499	0.000383583858836755	0.012311689717766	-0.154211852971192	3.41613967617712	TRUE	60	62
SRSF9	CD4mem	-0.148117343010762	7.0972367647541	-3.63846505540738	0.000387589818718508	0.0124172293774633	-0.163682883252487	3.41162763959972	TRUE	60	62
RIOK2	CD4mem	-0.154409236559149	7.68069863442623	-3.63731230435557	0.000389173349946435	0.0124449148873814	-0.167399533139896	3.40985690727183	TRUE	60	62
SDC3	CD4mem	0.232790195698917	5.97913020245902	3.63604202690055	0.000390925404463385	0.0124735921589619	-0.171493991414208	3.40790610582827	TRUE	60	62
FAM104B	CD4mem	0.158620559677408	5.89895725163934	3.63561781108205	0.000391512170076086	0.0124735921589619	-0.172861096754874	3.40725473344067	TRUE	60	62
ITGAV	CD4mem	-0.189404000000005	5.91837819180328	-3.63062100173469	0.00039848654987492	0.0126587199531615	-0.188954318749031	3.39958633277147	TRUE	60	62
CHIT1	CD4mem	0.490143001612897	5.52458618360656	3.63040812665158	0.000398786264420406	0.0126587199531615	-0.189639523321132	3.39925980870831	TRUE	60	62
RPL39L	CD4mem	-0.175172165591402	4.97162903688525	-3.62968123370171	0.000399811288908919	0.012668013366528	-0.191979006271049	3.39814494748245	TRUE	60	62
SDCBP	CD4mem	0.153173318817201	6.88101605491803	3.62915256843535	0.000400558346087514	0.012668481512457	-0.193680258643936	3.39733421481503	TRUE	60	62
FIZ1	CD4mem	-0.141554080645166	7.09998301967213	-3.62627627285354	0.000404645993610196	0.0127744081924387	-0.202932665474407	3.39292475518888	TRUE	60	62
ZNF616	CD4mem	0.177355713440857	7.49837817459016	3.62170982113381	0.000411216619578721	0.0129388051896875	-0.217609594167705	3.38592934137301	TRUE	60	62
SLC25A15	CD4mem	0.184086483333327	5.70253028606557	3.62136796934748	0.000411712538892409	0.0129388051896875	-0.218707722916021	3.38540590616536	TRUE	60	62
BID	CD4mem	0.215791384408599	5.53595359262295	3.62110307480257	0.000412097205752476	0.0129388051896875	-0.219558583929742	3.38500033022279	TRUE	60	62
TRIP12	CD4mem	-0.15049127741936	6.46294802377049	-3.61975666913649	0.000414057641551388	0.0129768065196359	-0.223882551129232	3.38293919591981	TRUE	60	62
ZNF394	CD4mem	-0.17722065698926	6.56008334016393	-3.61787643824206	0.000416810093177946	0.0130394477612631	-0.229918687924217	3.38006177301368	TRUE	60	62
MAGEH1	CD4mem	-0.203743863440863	5.34441874672131	-3.61713038691433	0.000417907010065049	0.0130501647547389	-0.232313036956537	3.37892034384313	TRUE	60	62
RNF167	CD4mem	-0.140338320967754	7.41943902459016	-3.61365061607261	0.000423059404283685	0.0131872571065004	-0.243475536613801	3.37359864647548	TRUE	60	62
MPHOSPH6	CD4mem	-0.185132624193554	5.45912999262295	-3.61012056564701	0.00042834747964578	0.0133280780537266	-0.25479032486284	3.36820378410141	TRUE	60	62
CPLX1	CD4mem	0.206773955376343	5.2711052204918	3.60734272111339	0.000432552538084949	0.0134347556712201	-0.263687709025873	3.36396113533294	TRUE	60	62
NIT2	CD4mem	0.165909811827951	4.98526864426229	3.60628938661971	0.000434157223915889	0.0134604300604747	-0.267060050700056	3.36235296838147	TRUE	60	62
TAL1	CD4mem	-0.252745981720438	7.73354354590164	-3.60441711348253	0.000437023386406738	0.0135250529245735	-0.273052300834848	3.35949532203269	TRUE	60	62
SLC43A1	CD4mem	0.214939040322575	4.71357258442623	3.60191120451301	0.000440887500013536	0.0136096765968155	-0.281068519723627	3.35567221406118	TRUE	60	62
TBC1D31	CD4mem	0.148538194623651	5.53110075983607	3.60162483357387	0.000441331131260896	0.0136096765968155	-0.281984308008271	3.35523543657284	TRUE	60	62
SPIC	CD4mem	0.189704339784942	5.76783970983607	3.60020867149343	0.000443531176337006	0.0136531838979185	-0.286512187236032	3.35307584768061	TRUE	60	62
ATP6V0B	CD4mem	-0.207677393010755	8.34563218688525	-3.59758540507357	0.000447633855706509	0.0137550012499514	-0.294895665253998	3.34907707408632	TRUE	60	62
HLA-DQB2	CD4mem	-0.15271053333334	6.92342425901639	-3.59663860637069	0.000449123383594843	0.0137763023691326	-0.297920227740925	3.34763433282009	TRUE	60	62
MFSD6L	CD4mem	-0.179198144086026	8.61101659262295	-3.59600869148399	0.000450116971055577	0.0137773362713509	-0.299932137980466	3.34667461226294	TRUE	60	62
ADAR	CD4mem	-0.144023593010757	6.87496638442623	-3.59516195472644	0.000451455827240029	0.0137773362713509	-0.302636108192869	3.3453847368774	TRUE	60	62
SPARCL1	CD4mem	0.234420657526875	5.41109107377049	3.59510487059143	0.000451546223459881	0.0137773362713509	-0.302818381921104	3.34529778562503	TRUE	60	62
KRTAP9-2	CD4mem	0.155388211827953	7.57212263688525	3.59412944431505	0.000453093512045089	0.0138002073210916	-0.305932620426824	3.34381215654337	TRUE	60	62
DDX17	CD4mem	-0.176539291397854	7.61637355573771	-3.59313383028454	0.000454677981311236	0.0138241284300253	-0.309110596320395	3.34229607686278	TRUE	60	62
TUBA4A	CD4mem	0.16220477311827	7.14900378278689	3.59123964750353	0.000457706920342019	0.0138918065296788	-0.315154784470026	3.33941252116756	TRUE	60	62
SMAD7	CD4mem	-0.190196417741944	7.18757734590164	-3.58760407444005	0.000463573874001014	0.0140452329601008	-0.326748273261706	3.33388104789592	TRUE	60	62
HMOX1	CD4mem	0.23010498655914	6.15324283360656	3.58250909946811	0.000471915408866992	0.0142665274531033	-0.342979405921362	3.32613584194789	TRUE	60	62
TNFRSF11A	CD4mem	-0.243191334946244	4.83013275573771	-3.58195013477549	0.000472839118321111	0.0142665274531033	-0.344758952642436	3.32528660114493	TRUE	60	62
CD40LG	CD4mem	-0.224360937634416	5.91878017622951	-3.58136225265378	0.000473812454389239	0.0142665274531033	-0.346630315816637	3.32439352782298	TRUE	60	62
YPEL1	CD4mem	-0.186955868817212	6.24765197622951	-3.58114267224637	0.000474176490493319	0.0142665274531033	-0.347329225628566	3.32405998199453	TRUE	60	62
BAK1	CD4mem	0.141646334408594	6.79935731393443	3.57839719077434	0.000478750468605196	0.0143791373383158	-0.356064933758926	3.31989078793183	TRUE	60	62
EEF1G	CD4mem	-0.198836843548388	7.89671843196721	-3.57599692428313	0.000482783372893501	0.0144751340572921	-0.363697702440174	3.31624769546149	TRUE	60	62
ARRDC1	CD4mem	-0.160185252150542	6.77991770327869	-3.57545910958208	0.000483691386073838	0.0144772681298917	-0.365407357431396	3.31543164677303	TRUE	60	62
MSI1	CD4mem	0.158481332258058	5.15832320655738	3.5733646973121	0.000487242830349826	0.0145583781779827	-0.372063250875895	3.31225454269247	TRUE	60	62
CNTLN	CD4mem	-0.268538517204308	6.29429251065574	-3.57270149942464	0.000488372514160867	0.0145669732672121	-0.374170177264816	3.31124878634093	TRUE	60	62
HRK	CD4mem	-0.188013184408608	6.13772746721312	-3.56849935493549	0.000495587990594831	0.0147567508387101	-0.387512566553001	3.30487922627013	TRUE	60	62
BOLA3	CD4mem	0.18172875645161	6.27973559180328	3.56752541669407	0.00049727461916792	0.0147815307759536	-0.390603108581742	3.30340370653615	TRUE	60	62
PKD2	CD4mem	-0.14826842311829	6.00672275983607	-3.5660864141582	0.00049977653384068	0.0148304185856668	-0.395168140080494	3.30122413929151	TRUE	60	62
IRF8	CD4mem	0.23278906989247	6.12846812459016	3.56468776532255	0.000502219654395122	0.0148738183405659	-0.399603700697721	3.29910629515093	TRUE	60	62
DYNC1H1	CD4mem	-0.156686238172051	6.85748344918033	-3.56426599507819	0.000502958597065379	0.0148738183405659	-0.40094098695611	3.29846776406159	TRUE	60	62
TOMM34	CD4mem	-0.14143903655915	6.60107352131148	-3.5621490179228	0.000506683052402813	0.0149583904548953	-0.407651212393019	3.29526362180175	TRUE	60	62
FAM220A	CD4mem	0.153167210215047	5.69220659262295	3.56035931812674	0.000509851980091077	0.0150263019686127	-0.413321496273752	3.29255588970644	TRUE	60	62
NCEH1	CD4mem	0.203219704838704	5.32661196229508	3.55937400017773	0.000511604593659664	0.0150523120243405	-0.416442264115866	3.29106556467797	TRUE	60	62
S100A10	CD4mem	-0.241101299462371	6.65506480655738	-3.55829132963727	0.000513536916923715	0.0150835121609173	-0.419870552487425	3.28942833056726	TRUE	60	62
BRI3BP	CD4mem	-0.147580168279576	5.86047834098361	-3.55550304224823	0.000518545094092338	0.0152047968267753	-0.428695734929282	3.28521347020281	TRUE	60	62
IRF9	CD4mem	-0.157422839247316	7.78600240409836	-3.55457744857309	0.000520217746516936	0.015228032173846	-0.431624061078418	3.28381483652516	TRUE	60	62
ANXA2	CD4mem	0.205789814516122	7.10163544098361	3.55337806498328	0.000522392730602947	0.0152621927596157	-0.435417648161189	3.28200287514989	TRUE	60	62
ENG	CD4mem	0.178123532795695	5.75776212131148	3.55296204355848	0.000523149150661973	0.0152621927596157	-0.436733255227521	3.28137447542562	TRUE	60	62
CRYBG2	CD4mem	-0.138046491935486	5.58231417459016	-3.55187410840903	0.00052513214106123	0.0152942525931974	-0.440173090526807	3.27973139961744	TRUE	60	62
ULBP2	CD4mem	0.141060520967733	6.0420252057377	3.54908083587921	0.000530255947984205	0.0154086858706633	-0.449000882209236	3.27551445121832	TRUE	60	62
ZNF658	CD4mem	0.184385835483863	5.20968987295082	3.54876264943617	0.000530842588376608	0.0154086858706633	-0.450006107279601	3.27503424188335	TRUE	60	62
OSR1	CD4mem	0.149034376881716	5.35358560163934	3.54827960981077	0.000531734337335238	0.0154087169780563	-0.451531999716233	3.27430529373188	TRUE	60	62
EMILIN2	CD4mem	0.22553549139784	5.80378468606557	3.54753789708594	0.000533106375301547	0.0154226426299612	-0.453874690689577	3.27318612381207	TRUE	60	62
DCN	CD4mem	-0.33913500161291	6.05760909590164	-3.54605160269191	0.000535865801406798	0.0154754252803663	-0.458567916963982	3.27094395845226	TRUE	60	62
CCT4	CD4mem	-0.150474979569896	6.19776902459016	-3.54559299733751	0.000536719951920219	0.0154754252803663	-0.460015713144268	3.27025226003662	TRUE	60	62
HDC	CD4mem	0.167049573118278	5.11349877131148	3.54493619471008	0.000537945477792094	0.0154849530213032	-0.462088939714657	3.26926173900637	TRUE	60	62
RAB5A	CD4mem	0.153677740322572	6.08319122622951	3.54413579029676	0.000539442513009005	0.015502251619694	-0.464615022799126	3.26805483015293	TRUE	60	62
PIM2	CD4mem	-0.267152931720439	7.22989851065574	-3.54227822320876	0.00054293194532482	0.0155544038319937	-0.470475704373589	3.26525460433782	TRUE	60	62
KIR2DS2	CD4mem	0.157381256989243	6.52301617786885	3.54164809186882	0.000544120465602441	0.0155544038319937	-0.472463211612026	3.26430493898831	TRUE	60	62
KRT18	CD4mem	0.172261629032253	8.38884045491803	3.54102594777835	0.000545296324409585	0.0155544038319937	-0.474425239512338	3.26336742968163	TRUE	60	62
H2AC11	CD4mem	-0.210828055376347	7.35262950983607	-3.54081140355422	0.000545702369859653	0.0155544038319937	-0.475101771959278	3.26304416017189	TRUE	60	62
IFNAR1	CD4mem	0.133128467741933	5.80709579918033	3.5407847776158	0.000545752781850876	0.0155544038319937	-0.475185730427249	3.26300404189568	TRUE	60	62
ALG1L2	CD4mem	0.183606477419348	6.08819374016393	3.53942996091267	0.000548323709590485	0.0155815241699666	-0.47945712907721	3.26096297475907	TRUE	60	62
HNRNPCL4	CD4mem	0.166176953763438	7.05113633360656	3.53933429510238	0.000548505677428305	0.0155815241699666	-0.479758688416334	3.26081887280573	TRUE	60	62
ANKRD36B	CD4mem	-0.148558989784961	9.84440435819672	-3.53568063088819	0.00055549809929407	0.0157286340623004	-0.491270786230422	3.25531742271323	TRUE	60	62
GRK2	CD4mem	-0.160688889784955	6.75002543360656	-3.53567828019528	0.000555502624974887	0.0157286340623004	-0.491278189714817	3.25531388450094	TRUE	60	62
EPSTI1	CD4mem	0.204573199999992	6.1437524704918	3.53073779971849	0.000565091404365932	0.0159525145140589	-0.506829189878975	3.24788129872729	TRUE	60	62
RBM3	CD4mem	-0.189143488709677	6.05808810081967	-3.53065478992667	0.000565253837983706	0.0159525145140589	-0.507090323637851	3.2477564801821	TRUE	60	62
GBP3	CD4mem	0.162024147311826	5.69053667622951	3.52814739287091	0.000570181082338932	0.0160653627434259	-0.514975746266125	3.24398719595694	TRUE	60	62
NFASC	CD4mem	0.159584146236555	5.33241174344262	3.52699417815453	0.000572460794447339	0.0161033686893316	-0.518600893387012	3.24225425106356	TRUE	60	62
FLOT1	CD4mem	-0.14459748924732	6.15501970327869	-3.52583815686456	0.00057475466429305	0.0161416488510873	-0.522233878623338	3.24051749562456	TRUE	60	62
HSF2	CD4mem	0.148054893010752	5.48312897213115	3.52449757320213	0.000577425591552325	0.0161758322654616	-0.526445646772493	3.23850397205962	TRUE	60	62
RPS8	CD4mem	-0.190620189247323	9.12881863852459	-3.52418612538918	0.000578047778408214	0.0161758322654616	-0.527423945688201	3.23803626358383	TRUE	60	62
ACTR3	CD4mem	-0.149463961827967	7.45376952868852	-3.52382155630713	0.000578776888573452	0.0161758322654616	-0.528569014639629	3.23748881923478	TRUE	60	62
KLF2	CD4mem	0.192689833870953	6.71443975819672	3.51933727974013	0.000587816192484799	0.016401967951592	-0.542645580454021	3.23075845465344	TRUE	60	62
RBM47	CD4mem	0.153983234946229	5.68246305819672	3.51746002364142	0.000591639635751947	0.0164820703679689	-0.548534055464477	3.22794273898253	TRUE	60	62
PHF21B	CD4mem	-0.142815701075274	5.72748178770492	-3.51526290598434	0.000596144270143458	0.0165627856961569	-0.555422548826236	3.22464862592238	TRUE	60	62
SALL4	CD4mem	0.150229986559132	5.71161339672131	3.51511349805179	0.000596451762352934	0.0165627856961569	-0.555890849197342	3.22442467385625	TRUE	60	62
SEPHS1	CD4mem	0.148879247849454	5.87674853770492	3.51384494004	0.000599068565095028	0.0166087919489487	-0.559866320140471	3.22252346853172	TRUE	60	62
SEPTIN6	CD4mem	-0.177630693548394	6.20728238606557	-3.5115308255819	0.000603870008422178	0.0167072200988812	-0.567115344798431	3.21905653936038	TRUE	60	62
VBP1	CD4mem	-0.156227873655922	5.85069185983607	-3.51120436318408	0.000604550276410382	0.0167072200988812	-0.568137678260412	3.21856757592869	TRUE	60	62
FAM205A	CD4mem	0.148599428494616	5.36553869098361	3.50988576669093	0.00060730525391353	0.0167565883456205	-0.572266127763365	3.21659296169683	TRUE	60	62
H2BC14	CD4mem	-0.187956336559148	5.71030596065574	-3.50599967471665	0.000615493424963049	0.0169554717386317	-0.58442577801783	3.21077658207875	TRUE	60	62
RNF130	CD4mem	0.187597869354829	5.83295892786885	3.50214807973806	0.00062371129678853	0.0171282777220625	-0.59646646062976	3.20501638984579	TRUE	60	62
RPSA	CD4mem	0.153053308064504	9.49265976065574	3.50207746773362	0.000623862915500805	0.0171282777220625	-0.596687102189115	3.20491082951956	TRUE	60	62
CBX5	CD4mem	-0.155509741397863	6.33181315737705	-3.50167088712568	0.000624736603619738	0.0171282777220625	-0.597957474108318	3.20430304778479	TRUE	60	62
LRRC27	CD4mem	-0.138112292473126	6.45528324754098	-3.50030773225534	0.000627674248278524	0.0171815893911685	-0.602215794573222	3.20226568887351	TRUE	60	62
ZNF780A	CD4mem	0.167211421505371	4.7945831204918	3.49948980148249	0.000629443147884748	0.0172027906135958	-0.604770244508591	3.20104348982132	TRUE	60	62
USP32	CD4mem	0.14798670913978	5.59156447295082	3.49900221335407	0.000630499860671975	0.0172044914662857	-0.60629277756941	3.2003150050614	TRUE	60	62
OR10G3	CD4mem	-0.179943433333337	6.6791824295082	-3.49759485284448	0.000633559291737502	0.0172495758389667	-0.610686385916556	3.19821273536701	TRUE	60	62
GOLGA6L6	CD4mem	0.154294123118275	8.10752979918033	3.49732557580001	0.000634146256276462	0.0172495758389667	-0.611526868856745	3.19781056708912	TRUE	60	62
IL2RA	CD4mem	-0.202042810215065	6.69329017704918	-3.49586544354714	0.000637337937135669	0.0173091778845323	-0.616083381749351	3.19563022964768	TRUE	60	62
DUSP10	CD4mem	-0.149211765591402	6.08265414672131	-3.49449113653818	0.000640355808690701	0.0173638800789171	-0.620370623514845	3.19357864662155	TRUE	60	62
CDK4	CD4mem	-0.158015076344092	6.15027757704918	-3.4921577719635	0.000645510491761741	0.0174672426356148	-0.627646502248403	3.19009669456379	TRUE	60	62
MAGEA10	CD4mem	-0.184022351075278	5.04059532213115	-3.49173134195069	0.000646456733437139	0.0174672426356148	-0.628975756599822	3.18946053661235	TRUE	60	62
ITPKB	CD4mem	-0.149283590860223	6.6982884147541	-3.49139828978572	0.000647196678001682	0.0174672426356148	-0.630013842642067	3.18896372058188	TRUE	60	62
S100Z	CD4mem	0.187992388709665	5.78340418442623	3.48977747103763	0.000650809044844343	0.0175159970852341	-0.635064577515246	3.1865464199351	TRUE	60	62
SASH1	CD4mem	0.192205493548387	5.40836289836066	3.48967945636412	0.000651028099757546	0.0175159970852341	-0.635369944699573	3.18640026595366	TRUE	60	62
DDX3X	CD4mem	-0.163711579032264	6.64616268770492	-3.48763020828971	0.000655623910382516	0.017612257219903	-0.641752796413781	3.18334521623968	TRUE	60	62
CCL21	CD4mem	0.514439596236552	6.80279691721312	3.48547893838702	0.00066048132830958	0.0177052744252984	-0.648450065619682	3.18013945530416	TRUE	60	62
TTC33	CD4mem	-0.17186366505377	8.90325068442623	-3.48519129347752	0.000661133368713454	0.0177052744252984	-0.649345292804706	3.17971092258128	TRUE	60	62
CD14	CD4mem	0.274240848924726	6.40188426639344	3.48429137184862	0.000663177242788629	0.0177325599694641	-0.652145690704987	3.1783703852034	TRUE	60	62
PDE4D	CD4mem	-0.138427160752695	7.34890029590164	-3.48285744831294	0.000666446201292896	0.0177924680283443	-0.65660656630385	3.17623490315132	TRUE	60	62
COL6A3	CD4mem	-0.277676458602158	6.11333139918033	-3.47754581283844	0.000678687731594135	0.0180913633606025	-0.673117533499713	3.1683300013303	TRUE	60	62
XKR6	CD4mem	-0.228874468817213	6.73064972131148	-3.47687806388636	0.000680241535050247	0.0180913633606025	-0.675191716083027	3.16733685389049	TRUE	60	62
RAB24	CD4mem	0.178578269892471	5.10051117540984	3.47664740026079	0.00068077904900302	0.0180913633606025	-0.675908133601672	3.16699381814437	TRUE	60	62
H2BC11	CD4mem	-0.162609269892477	6.39246468114754	-3.47425004074758	0.000686389282089009	0.0181676316508273	-0.683351744031302	3.16342950657826	TRUE	60	62
STAP2	CD4mem	0.176842835483861	5.43004005081967	3.474053330632	0.000686851540981233	0.0181676316508273	-0.68396232357735	3.16313712305702	TRUE	60	62
IFI35	CD4mem	0.162266215053757	5.69679585819672	3.47397608691919	0.000687033139802735	0.0181676316508273	-0.684202076796198	3.16302231376092	TRUE	60	62
TAS2R45	CD4mem	0.216147724193544	5.5455767852459	3.4736290234983	0.000687849637646929	0.0181676316508273	-0.685279256281139	3.16250648716723	TRUE	60	62
CLDN3	CD4mem	-0.224865708064518	5.97860356557377	-3.47278859509439	0.000689830599756042	0.0181921789264932	-0.687887319774645	3.16125754494914	TRUE	60	62
LRRC23	CD4mem	0.189715495161287	5.17726560737705	3.47178695286508	0.000692198558241341	0.0182268417923519	-0.690994984673775	3.1597693096193	TRUE	60	62
RPS15	CD4mem	-0.175721374193553	8.06603652622951	-3.4682209296586	0.000700691049837144	0.0183910263195124	-0.702052761261533	3.15447342986074	TRUE	60	62
CAPN15	CD4mem	0.13760295860214	6.63165719426229	3.46818716502624	0.000700771926199796	0.0183910263195124	-0.702157415792899	3.15442330487184	TRUE	60	62
RNH1	CD4mem	0.211483855913976	6.15620333114754	3.46773313949658	0.000701860304915634	0.0183910263195124	-0.703564599664125	3.15374931926836	TRUE	60	62
ARMCX6	CD4mem	-0.185192528494631	6.14350020245902	-3.46738912110898	0.0007026860345201	0.0183910263195124	-0.704630730758689	3.15323867772951	TRUE	60	62
EOMES	CD4mem	-0.157188362903235	6.43703886065574	-3.46518659951169	0.000707994297681326	0.0185019657853277	-0.711454373348565	3.14997024018524	TRUE	60	62
ISCA1	CD4mem	0.160954952688167	5.73833175409836	3.46048361507082	0.000719455231992003	0.0187731154049195	-0.726012618304402	3.14299622480414	TRUE	60	62
RDX	CD4mem	0.148905054301067	5.97830987295082	3.45940136016598	0.000722117183050951	0.0188141976909359	-0.729360441969101	3.14139232068122	TRUE	60	62
GPR171	CD4mem	0.232836344086012	5.54523325	3.45712238301643	0.000727752909754094	0.0189140020374485	-0.736407325253667	3.13801604945821	TRUE	60	62
ZFP57	CD4mem	-0.168324313440869	6.92708149754098	-3.45670420265106	0.000728791510748336	0.0189140020374485	-0.737699970981788	3.13739669483943	TRUE	60	62
TPSAB1	CD4mem	0.20450809462365	5.64572679016393	3.45591567682407	0.000730753696958955	0.0189140020374485	-0.740137044258937	3.13622897882402	TRUE	60	62
PAIP2	CD4mem	-0.12966903817205	6.28532204672131	-3.45590813212579	0.000730772495302138	0.0189140020374485	-0.740160360193734	3.13621780691788	TRUE	60	62
HLA-DPB1	CD4mem	0.241285849462365	7.8537065557377	3.45565065427766	0.000731414298442371	0.0189140020374485	-0.740956037441035	3.13583655387776	TRUE	60	62
ACVRL1	CD4mem	0.166294579569885	5.34324950655738	3.45486047515293	0.000733387247831297	0.0189367155037036	-0.743397599210152	3.13466664584071	TRUE	60	62
NIFK	CD4mem	0.152761144086018	6.75618570409836	3.45437525480633	0.000734601239932051	0.0189397935183673	-0.744896642976967	3.13394834294527	TRUE	60	62
CTBS	CD4mem	-0.159695248924738	6.0134920352459	-3.45308229384371	0.000737845370326503	0.0189575792702316	-0.748890269818859	3.13203464339408	TRUE	60	62
UBE2L6	CD4mem	0.166577318279562	5.82173546967213	3.45292208537866	0.000738248280079642	0.0189575792702316	-0.749385026092273	3.13179755615129	TRUE	60	62
LRATD2	CD4mem	-0.19977236881721	7.0500581295082	-3.45279083299527	0.000738578521857577	0.0189575792702316	-0.749790345835148	3.131603325949	TRUE	60	62
PRCP	CD4mem	0.176277061827948	5.74702654180328	3.45136063381425	0.000742186022373602	0.0190219528697234	-0.754206102714073	3.12948722899987	TRUE	60	62
STMN1	CD4mem	-0.248361417741942	6.06950625819672	-3.44979769107481	0.000746147267538436	0.0190951889473594	-0.759029961380153	3.12717544710209	TRUE	60	62
LYZ	CD4mem	0.391410022580637	8.66767010983606	3.44874777272839	0.000748819399734734	0.0191352667879038	-0.762269400319026	3.12562291281615	TRUE	60	62
MTMR14	CD4mem	0.168251649999987	5.96621651311475	3.44810061027324	0.000750470956512186	0.019149185173541	-0.764265758272117	3.12466611044344	TRUE	60	62
EEF1B2	CD4mem	-0.12834258870968	8.00410718278689	-3.44721314413129	0.000752741328311556	0.0191788291307657	-0.767002893346531	3.12335423892132	TRUE	60	62
FAM178B	CD4mem	0.158922651612898	5.2016946295082	3.4457603579483	0.000756471859863114	0.0192455340818116	-0.771482326714213	3.12120722274122	TRUE	60	62
RNF144B	CD4mem	0.161583576881712	5.80000433934426	3.44195378826975	0.000766329024494022	0.0194676830010963	-0.783211796970487	3.11558472535173	TRUE	60	62
ANGPTL2	CD4mem	-0.19863502741936	5.08499106967213	-3.43846447401694	0.000775470438321856	0.0196710243152025	-0.79395417173442	3.11043475325772	TRUE	60	62
SNX3	CD4mem	0.171103698924724	6.10844267786885	3.43535462089665	0.000783703882452273	0.0198507718395671	-0.803520646320572	3.10584800174117	TRUE	60	62
RNF185	CD4mem	0.110986925268808	6.11438884180328	3.4348380654316	0.000785079400000825	0.0198565403801378	-0.805108964431943	3.10508641811026	TRUE	60	62
E2F5	CD4mem	0.223240801075263	4.92594929016393	3.4321214095908	0.0007923508515776	0.0200111966894781	-0.813458922077179	3.10108247098133	TRUE	60	62
CD7	CD4mem	-0.272153738172047	6.23541805409836	-3.43034369373929	0.000797143272911194	0.0200759974909946	-0.818919948648818	3.09846361456038	TRUE	60	62
CARD16	CD4mem	0.163953248924723	5.83172606311475	3.43030880883181	0.000797237588226204	0.0200759974909946	-0.819027089130345	3.09841223333534	TRUE	60	62
PDGFRA	CD4mem	-0.192524276881728	5.74437227295082	-3.4278873805127	0.000803809839384767	0.0202120788101111	-0.826461688677467	3.09484668194051	TRUE	60	62
RPL8	CD4mem	-0.177978417741945	8.03113679836066	-3.42745517570409	0.00080498826427913	0.0202123323251509	-0.827788241033045	3.09421045105569	TRUE	60	62
SMARCB1	CD4mem	-0.126261405913983	6.71019154918033	-3.4245336026781	0.000812996663743577	0.02038382939531	-0.836751661524668	3.08991123659625	TRUE	60	62
PRRG3	CD4mem	-0.163044144623663	6.26510941639344	-3.42048477386132	0.000824218621722248	0.0206352853195295	-0.849162941753111	3.08395757760583	TRUE	60	62
SRSF2	CD4mem	-0.140486120430115	7.36323860245902	-3.41829211443485	0.000830356397112365	0.0207589099278091	-0.855879190042958	3.08073546415683	TRUE	60	62
FBXW10	CD4mem	0.167829982258064	5.80347500327869	3.4168605480307	0.000834386792657175	0.0208052983258439	-0.8602622187761	3.07863257888822	TRUE	60	62
TRBC1	CD4mem	-0.216797229032265	8.16292764098361	-3.41677891583633	0.000834617169834431	0.0208052983258439	-0.86051210584087	3.07851268517949	TRUE	60	62
OCIAD1	CD4mem	-0.128426615053772	6.74333141803279	-3.40921346253077	0.000856228731872877	0.0213085949367429	-0.88364926067968	3.06741020293889	TRUE	60	62
CEBPD	CD4mem	0.216356829569885	5.8112956852459	3.40885326747157	0.000857270640229656	0.0213085949367429	-0.884749760635922	3.06688204971849	TRUE	60	62
FAM210B	CD4mem	0.136912104301066	6.66996850081967	3.40753062206275	0.000861106758602238	0.0213732380542593	-0.888789988472138	3.0649430020915	TRUE	60	62
ELL2	CD4mem	-0.18338765430108	6.15360602131148	-3.40428590714256	0.000870585796976263	0.0215775562860879	-0.898695911690754	3.0601884223442	TRUE	60	62
OR52E2	CD4mem	0.141151005376338	5.66280723852459	3.40211294154629	0.000876988438266411	0.0217051501888539	-0.905325423363303	3.05700613209599	TRUE	60	62
CLIP3	CD4mem	0.152588165591397	5.40554797786885	3.39672731626868	0.000893047927551181	0.0220432543928314	-0.921741148242125	3.04912523303479	TRUE	60	62
HINT1	CD4mem	-0.123433046774198	6.99379526967213	-3.39667749635253	0.000893197764703745	0.0220432543928314	-0.92189290062344	3.04905237245466	TRUE	60	62
SPAG4	CD4mem	-0.17161235698925	5.0832955204918	-3.39565785606433	0.000896269589535514	0.0220875554116302	-0.924998333388912	3.04756133895683	TRUE	60	62
OAZ2	CD4mem	0.153455660215049	6.11854260327869	3.39457238618176	0.000899550613082555	0.0221368785296276	-0.928303397926152	3.04597439611601	TRUE	60	62
KCNK9	CD4mem	-0.142548691935493	6.67626737786885	-3.39278070333726	0.000904990919953951	0.0222391234590957	-0.933756816233219	3.04335577818008	TRUE	60	62
NET1	CD4mem	-0.175364151075278	5.23183855327869	-3.39147568211565	0.000908972903945363	0.0223052925365316	-0.937727441255551	3.04144906269927	TRUE	60	62
LYRM1	CD4mem	0.156045938172036	5.49084009918033	3.38898505959546	0.000916618086756645	0.0224610381032436	-0.945301787259442	3.03781157748496	TRUE	60	62
SHANK3	CD4mem	0.194868490860209	5.06504148852459	3.38786119154042	0.000920087584877483	0.0225141657968606	-0.94871810367033	3.03617082937347	TRUE	60	62
TRMT112	CD4mem	-0.138595912903235	6.85729043852459	-3.38654478756838	0.000924167104442222	0.0225820493034611	-0.952718477422742	3.03424949417425	TRUE	60	62
LMP1	CD4mem	0.204206151075267	4.65539818688525	3.38107557957706	0.000941298218803121	0.0229682075956192	-0.969324673353295	3.02627276311661	TRUE	60	62
SNX33	CD4mem	0.166345059677413	5.11478598606557	3.37970195207193	0.00094564729834086	0.0230418285370379	-0.973491884266951	3.02427081385842	TRUE	60	62
POTEA	CD4mem	0.151122227419349	4.8990531795082	3.37925453031594	0.00094706795066389	0.0230439881103872	-0.974848932410039	3.02361885991999	TRUE	60	62
RWDD4	CD4mem	0.133227011290317	6.17817256967213	3.37841863638997	0.000949727435228373	0.0230762424570939	-0.977383827546568	3.02240101614357	TRUE	60	62
NFYA	CD4mem	-0.27875660107528	11.280262407377	-3.37611642836534	0.000957088352456384	0.0232224803611437	-0.984362676286294	3.0190479690015	TRUE	60	62
RPS3	CD4mem	-0.155160724731195	9.17998790491803	-3.37425171611763	0.000963089573173221	0.0233353636076985	-0.990012380024059	3.01633331897538	TRUE	60	62
ACP5	CD4mem	0.269732631182791	6.56548667786885	3.37110117152699	0.000973309117585716	0.023549996831095	-0.999551931883239	3.01174920830178	TRUE	60	62
CALCOCO1	CD4mem	0.184620582258065	5.49090532540984	3.36915998358555	0.000979656277770191	0.0236704659293636	-1.00542593277846	3.00892627415675	TRUE	60	62
NCAPH2	CD4mem	0.140803052688163	5.52458233360656	3.3649819713839	0.000993448919762245	0.0239647368618551	-1.01805886435421	3.00285445813212	TRUE	60	62
PYCARD	CD4mem	0.13610935698924	5.87164573770492	3.36463399344454	0.000994605842012253	0.0239647368618551	-1.01911043961695	3.00234899418259	TRUE	60	62
NBPF15	CD4mem	-0.136121030107541	9.24780352786885	-3.36411027554744	0.000996349424211708	0.0239733588857615	-1.020692921322	3.00158832583971	TRUE	60	62
PIGA	CD4mem	-0.155661382258073	5.37490865409836	-3.36248731055377	0.00100177084919239	0.0240703273486504	-1.0255956036144	2.99923161011814	TRUE	60	62
ADAM8	CD4mem	-0.203909539247315	5.27375254262295	-3.36109796737466	0.0010064337936697	0.0241488275041411	-1.02979097405181	2.99721478907103	TRUE	60	62
C15orf48	CD4mem	-0.218821729569896	9.06432386885246	-3.35973462460459	0.00101102921378298	0.0242254922416142	-1.03390641196383	2.99523629524833	TRUE	60	62
GNG10	CD4mem	0.164299074731171	6.58058036557377	3.35663546670745	0.00102154869716681	0.0244436963499113	-1.04325641372953	2.99074092574545	TRUE	60	62
TMEM120A	CD4mem	-0.133310708064523	6.3899901147541	-3.35515908989103	0.0010265959024339	0.0244971157065404	-1.04770801062156	2.98860047351954	TRUE	60	62
ALDH1A1	CD4mem	0.236782523655903	5.68735308114754	3.35515403290888	0.00102661323047641	0.0244971157065404	-1.04772325568528	2.98859314306973	TRUE	60	62
RNF113A	CD4mem	-0.173157125806457	6.29232043360656	-3.35349137881947	0.00103232527034074	0.024599486469552	-1.05273453658335	2.98618344141344	TRUE	60	62
ANAPC13	CD4mem	0.133225083333328	5.54840943278688	3.35136499296845	0.00103967379164556	0.0247405180130236	-1.05914046522367	2.9831029036928	TRUE	60	62
CPO	CD4mem	-0.139538464516131	6.18540089016393	-3.34816024424546	0.00105084150462524	0.0249719203709019	-1.068788586295	2.97846278240886	TRUE	60	62
SEC14L1	CD4mem	0.151442047849458	5.72974523114754	3.34498357241592	0.0010620220326396	0.0251886005481765	-1.07834449662019	2.97386647331618	TRUE	60	62
TMA7	CD4mem	-0.268652391935495	13.4634225147541	-3.34474347374774	0.00106287158382479	0.0251886005481765	-1.07906643877102	2.9735192037789	TRUE	60	62
H2BS1	CD4mem	-0.176851217741948	7.95852930901639	-3.34410827494524	0.0010651222003626	0.0252074063834104	-1.08097617934003	2.97260056321242	TRUE	60	62
DEFB126	CD4mem	0.157613052688164	4.95751774672131	3.34364618591454	0.00106676225942154	0.0252075556263506	-1.08236526889857	2.97193235745058	TRUE	60	62
MTDH	CD4mem	0.132092873118273	6.89735295163934	3.3432858886124	0.00106804267480433	0.0252075556263506	-1.08344824914253	2.97141139425337	TRUE	60	62
DNAJC3	CD4mem	0.183445006989239	5.76745296557377	3.34209407428058	0.00107228836195582	0.0252732815556344	-1.08702989841831	2.96968840758579	TRUE	60	62
SRXN1	CD4mem	0.185035215053758	5.40503497704918	3.34116672597676	0.00107560283509308	0.0253169102681772	-1.08981602691437	2.96834806172611	TRUE	60	62
UBE2S	CD4mem	-0.134333167741939	6.54586237540984	-3.33940658664817	0.00108192018491332	0.025431004346468	-1.09510240085575	2.96580477668811	TRUE	60	62
BET1	CD4mem	0.148679612365582	6.13115284180328	3.33776704259032	0.00108783589844016	0.0255039363631001	-1.10002446555213	2.96343661362415	TRUE	60	62
H1-7	CD4mem	-0.227283050000022	9.00606205081967	-3.33772958893003	0.00108797138936231	0.0255039363631001	-1.10013688110437	2.96338252523108	TRUE	60	62
MAL2	CD4mem	0.149479794086018	4.96054317540984	3.33445217737985	0.00109988891631851	0.0257484144144928	-1.10996976628145	2.9586511743563	TRUE	60	62
TXNDC5	CD4mem	0.231785015053753	6.09522683196721	3.33348854502242	0.00110341608522719	0.0257960787492303	-1.11285930266167	2.95726068933379	TRUE	60	62
VWF	CD4mem	0.265948967204296	5.24465344016393	3.33294846464906	0.00110539755435892	0.0258075272475159	-1.11447847268681	2.95648150060968	TRUE	60	62
DNALI1	CD4mem	0.206017600537628	5.19028554754098	3.33223130093491	0.00110803385552297	0.0258342125344304	-1.11662819902032	2.95544696971393	TRUE	60	62
RPL11	CD4mem	-0.19076824086022	7.60416412786885	-3.32999331506086	0.00111629855186797	0.025991877452646	-1.1233341365564	2.9522196386523	TRUE	60	62
HNRNPC	CD4mem	-0.163756669354845	6.80551830245902	-3.3287015973083	0.00112109494880569	0.0260684712558312	-1.12720292810288	2.95035760417921	TRUE	60	62
P2RY8	CD4mem	0.263339460215044	6.69046621639344	3.32628071328729	0.00113013607835929	0.0262434283967995	-1.13445024070211	2.94686926047903	TRUE	60	62
CFL1	CD4mem	-0.146160787096784	8.36880813278689	-3.32549361426476	0.00113309025843132	0.0262767580038363	-1.13680559040293	2.94573549421657	TRUE	60	62
CSF2RB	CD4mem	0.160902649999994	6.02864735081967	3.32487106233815	0.00113543196178985	0.0262958138406485	-1.13866820840291	2.94483888478597	TRUE	60	62
SELP	CD4mem	0.174860796236555	5.33485455	3.32445676073483	0.00113699284570614	0.0262967596667328	-1.13990759724596	2.94424226801246	TRUE	60	62
APMAP	CD4mem	-0.19689586559141	8.88080875	-3.32300246308445	0.00114248780910956	0.026388570223759	-1.14425711463727	2.94214842536288	TRUE	60	62
GPR1	CD4mem	-0.129997262365598	6.16907964918033	-3.31772068635347	0.0011626540616504	0.0268185536887358	-1.16004032890585	2.93454948687543	TRUE	60	62
SFTPD	CD4mem	0.149305415053758	5.41728869426229	3.31448556719508	0.00117516973209156	0.0270711536154247	-1.16969715052699	2.92989940284995	TRUE	60	62
SPIRE2	CD4mem	0.166199722043005	5.2364625295082	3.31273290336485	0.00118200269496775	0.0271870171069729	-1.17492551741744	2.92738153326163	TRUE	60	62
CAVIN1	CD4mem	-0.180059030645169	5.93873055901639	-3.31239037199583	0.00118334242089888	0.0271870171069729	-1.17594704842155	2.9268895664552	TRUE	60	62
ASCC2	CD4mem	0.115261655913979	5.62314068770492	3.30565427315173	0.00120997893524442	0.0277288582143255	-1.19601793558288	2.91722219033375	TRUE	60	62
GALNT2	CD4mem	-0.211360373655927	9.11985906557377	-3.30508141671162	0.00121226982240074	0.0277288582143255	-1.19772322272235	2.91640070579864	TRUE	60	62
PRKRIP1	CD4mem	-0.216727677419364	10.292369045082	-3.30497145554583	0.00121271002677018	0.0277288582143255	-1.19805052803331	2.9162430316384	TRUE	60	62
EFHD2	CD4mem	0.143042153225799	6.32420404672131	3.30481468000623	0.00121333789989852	0.0277288582143255	-1.19851716288842	2.91601823654012	TRUE	60	62
EMID1	CD4mem	0.181626807526873	5.4851305352459	3.30414676004728	0.00121601626738628	0.0277534055749112	-1.20050498440107	2.91506061520404	TRUE	60	62
CEP295NL	CD4mem	-0.172763796236564	6.10342346147541	-3.30167572769713	0.00122597320691287	0.0279139381106511	-1.20785615660511	2.91151902102237	TRUE	60	62
SAR1A	CD4mem	0.153701800537626	5.58500641557377	3.30160061741777	0.00122627704994768	0.0279139381106511	-1.20807953217868	2.91141139958064	TRUE	60	62
PDPN	CD4mem	-0.178780843010761	5.53357575491803	-3.29927661486255	0.00123571313634456	0.0280917703794493	-1.21498891347873	2.90808233649813	TRUE	60	62
C1orf162	CD4mem	0.176619496774186	6.20157240081967	3.29829333086298	0.00123972591047028	0.0281460082035902	-1.21791102684156	2.90667432187652	TRUE	60	62
PPARGC1A	CD4mem	0.155410003763434	5.08485566229508	3.29769573121295	0.00124217064985368	0.0281645507764989	-1.21968660666293	2.90581873652758	TRUE	60	62
CXorf51A	CD4mem	-0.224161989247317	5.17815037131148	-3.29655011789133	0.00124686986436261	0.0282336983872038	-1.22308967450486	2.90417887141196	TRUE	60	62
TALDO1	CD4mem	0.160727709139778	6.27008393852459	3.29615745518541	0.00124848435064803	0.0282336983872038	-1.22425585643022	2.90361689702093	TRUE	60	62
MCUR1	CD4mem	0.144180867741928	5.35137680573771	3.29232512720649	0.00126434427740298	0.0285179113047101	-1.23563142827284	2.89813465278	TRUE	60	62
GSTA1	CD4mem	0.154883051075258	5.93989007459016	3.29211077204655	0.00126523690674422	0.0285179113047101	-1.23626737131567	2.89782814827577	TRUE	60	62
ATG14	CD4mem	-0.174704711290331	6.56243516147541	-3.29192824728844	0.00126599744982759	0.0285179113047101	-1.23680885310507	2.89756716914245	TRUE	60	62
TPP1	CD4mem	0.152285955376334	6.65081769344262	3.29026146907556	0.00127296233700662	0.0286056667926561	-1.24175237429213	2.89518444557821	TRUE	60	62
IQGAP3	CD4mem	-0.171779102150545	5.25030865983607	-3.29020469654201	0.00127320019828585	0.0286056667926561	-1.24192071935238	2.89510330241481	TRUE	60	62
TRIM48	CD4mem	0.122803225268808	7.04871348688525	3.28901526035291	0.00127819315643029	0.0286607512781565	-1.24544713471351	2.89340351203587	TRUE	60	62
DNASE2	CD4mem	0.175534444086017	5.82157648770492	3.28883170136034	0.00127896531715242	0.0286607512781565	-1.24599125019	2.89314123251396	TRUE	60	62
SRSF3	CD4mem	-0.150867101612913	6.78492526639344	-3.28754163087388	0.00128440443080219	0.0286736195272719	-1.24981461983082	2.89129820491991	TRUE	60	62
ABCA8	CD4mem	0.178704446774186	5.08356753606557	3.28727148635545	0.0012855461269106	0.0286736195272719	-1.25061508338968	2.89091233574353	TRUE	60	62
TRIM16L	CD4mem	0.146329049999997	5.81124900655738	3.28722146988385	0.00128575761249481	0.0286736195272719	-1.25076328076436	2.89084089570242	TRUE	60	62
BTBD6	CD4mem	-0.112885083870983	8.0109400795082	-3.28712412941774	0.00128616929209035	0.0286736195272719	-1.25105169229526	2.89070186361884	TRUE	60	62
KPNB1	CD4mem	-0.134955419892482	6.6212453852459	-3.28653204528163	0.00128867602937003	0.028692529354056	-1.2528058311628	2.88985624970718	TRUE	60	62
PEX11A	CD4mem	0.145948461290321	5.3406499704918	3.28513011222879	0.00129462965427385	0.0287880372994056	-1.25695820072249	2.88785444942685	TRUE	60	62
TRIM49	CD4mem	0.158089767741933	5.36607884836066	3.28372724121645	0.00130061294494655	0.028883958854397	-1.26111184307286	2.88585192779169	TRUE	60	62
TP53TG3B	CD4mem	0.169530458602146	5.94039509344262	3.28292262578528	0.00130405628845228	0.0289232997310571	-1.26349348133948	2.88470366225699	TRUE	60	62
TRIM5	CD4mem	0.149330060215048	5.62615281967213	3.28144146155586	0.00131041716508121	0.0290271663968054	-1.26787638865712	2.88259042674725	TRUE	60	62
ATP2C1	CD4mem	-0.118405262903232	6.20539721639344	-3.28009061161733	0.00131624363224846	0.0291189448054966	-1.27187221909771	2.88066371684049	TRUE	60	62
CNEP1R1	CD4mem	0.175000754838703	5.40742689016393	3.27967033060759	0.00131806130589602	0.0291219164648802	-1.2731151304281	2.88006438929197	TRUE	60	62
KDM5C	CD4mem	-0.145416950000007	5.79636026721311	-3.27834211700822	0.0013238211030926	0.0291915885264051	-1.2770422124692	2.87817070008448	TRUE	60	62
ZNF93	CD4mem	0.131784307526872	6.97611553032787	3.2781653498552	0.00132458942157387	0.0291915885264051	-1.27756475176904	2.87791871763462	TRUE	60	62
MSN	CD4mem	-0.147936116666672	6.65524748278689	-3.27753449156875	0.00132733483983348	0.0292148762456988	-1.2794294293986	2.8770195061119	TRUE	60	62
CD38	CD4mem	0.164627087096769	5.64429265409836	3.2741380056587	0.00134220737205039	0.0295046855609553	-1.28946345119178	2.87218038015837	TRUE	60	62
SAG	CD4mem	0.16801424731182	4.83722382704918	3.27289295946253	0.00134769800166433	0.0295877860771483	-1.29313939760274	2.87040741559348	TRUE	60	62
RGL1	CD4mem	0.185399843548382	5.67809650737705	3.27208990685005	0.00135125055325431	0.0296281806987321	-1.29550974624368	2.86926411522161	TRUE	60	62
GRIK4	CD4mem	-0.148148165591407	5.35779187868852	-3.27067140696622	0.00135754707223359	0.0296922402552772	-1.29969548598847	2.86724510254437	TRUE	60	62
TMEM250	CD4mem	-0.113463412903228	7.44338933442623	-3.27028456904495	0.00135926893281789	0.0296922402552772	-1.30083670785439	2.86669460913657	TRUE	60	62
OFD1	CD4mem	0.164431781720423	6.33551549098361	3.27006608078289	0.001360242349239	0.0296922402552772	-1.30148122575916	2.86638370812938	TRUE	60	62
TOPBP1	CD4mem	-0.117606594623663	5.99668530245902	-3.26988774219807	0.00136103737123901	0.0296922402552772	-1.30200727911056	2.86612994981499	TRUE	60	62
PDS5B	CD4mem	-0.139280090322588	6.1408296852459	-3.26931478041791	0.00136359453147558	0.0297105609502867	-1.30369720520876	2.86531474912307	TRUE	60	62
MLKL	CD4mem	0.172267029569885	5.12165802704918	3.26877023838734	0.00136602900442553	0.0297261657566813	-1.30530307513339	2.86454007933075	TRUE	60	62
LYPLA1	CD4mem	0.144451067741927	6.02977209098361	3.26835961150851	0.00136786746532432	0.0297287778267722	-1.30651387505846	2.86395598000385	TRUE	60	62
SBNO2	CD4mem	-0.149130995161299	6.42635643278689	-3.2673415125476	0.00137243565972577	0.0297840110414883	-1.30951534703413	2.86250800628117	TRUE	60	62
BCAT1	CD4mem	-0.241281125806458	5.42404212704918	-3.2669695327559	0.00137410827253778	0.0297840110414883	-1.31061178759889	2.86197904579678	TRUE	60	62
GPNMB	CD4mem	0.331622063440855	6.29922952131148	3.26664397905525	0.00137557368914157	0.0297840110414883	-1.31157129639239	2.86151613960338	TRUE	60	62
MECP2	CD4mem	-0.158835026881723	5.71414075655738	-3.26514557759982	0.00138233725794159	0.0298930432029869	-1.3159865066502	2.85938598634386	TRUE	60	62
FOLR2	CD4mem	0.243588525806444	5.33274380983607	3.26149901907371	0.0013989270582299	0.0302123157398835	-1.3267243065788	2.85420492956401	TRUE	60	62
STIMATE	CD4mem	0.143486066666662	5.48271921803279	3.26113483213527	0.00140059405915529	0.0302123157398835	-1.3277961451331	2.85368772011393	TRUE	60	62
TAPBP	CD4mem	0.176376595698919	7.23466945901639	3.2599811442506	0.00140588709235314	0.0302887256509457	-1.33119089154397	2.85204955636951	TRUE	60	62
HDAC7	CD4mem	-0.115841638709689	7.04807544098361	-3.25930065219298	0.00140901787504307	0.0303184194505537	-1.33319277185313	2.85108349732121	TRUE	60	62
RHOF	CD4mem	-0.177154201075274	6.01496495081967	-3.25849218267182	0.00141274589821222	0.0303351487952343	-1.335570675635	2.84993594496539	TRUE	60	62
SLC7A10	CD4mem	-0.1982756607527	7.27656870737705	-3.25803703034208	0.0014148487442708	0.0303351487952343	-1.33690916748474	2.84928998631617	TRUE	60	62
RAB12	CD4mem	0.141858744623651	5.62637673442623	3.25799225136867	0.00141505578484128	0.0303351487952343	-1.33704084291188	2.84922643888797	TRUE	60	62
ARMCX3	CD4mem	-0.146433998924741	5.78205651147541	-3.25754453323065	0.00141712741272374	0.0303419606932186	-1.33835730195602	2.84859110094857	TRUE	60	62
RGS3	CD4mem	-0.136541129032266	6.74789110409836	-3.25696929960217	0.00141979321412647	0.0303611446538044	-1.34004847827928	2.84777490385877	TRUE	60	62
RNF19B	CD4mem	-0.153904752688173	5.84174455737705	-3.2565943486041	0.00142153336240356	0.0303611446538044	-1.34115069047917	2.8472429432632	TRUE	60	62
NPY5R	CD4mem	0.158201545161283	5.14469479344262	3.2543156984169	0.00143215140039702	0.0305218715499089	-1.34784672536555	2.84401106800488	TRUE	60	62
MAPKAPK5	CD4mem	-0.147518065053769	5.59446898032787	-3.25422249770117	0.00143258726581075	0.0305218715499089	-1.34812051977713	2.84387891357995	TRUE	60	62
CCND2	CD4mem	-0.177200658064521	6.88046139344262	-3.25353580712242	0.00143580247750529	0.0305527464462996	-1.3501375950655	2.84290530161864	TRUE	60	62
MUC7	CD4mem	0.176692843010748	5.03002560983607	3.25255981643115	0.00144038381769764	0.0306125799092987	-1.35300383274633	2.84152176644828	TRUE	60	62
CAMK1G	CD4mem	0.164677218817199	5.19561471065574	3.25177776508736	0.00144406462532797	0.0306192149010678	-1.3552999911454	2.84041337062005	TRUE	60	62
OTUD4	CD4mem	0.121675327419343	6.22801384754098	3.25089285061018	0.00144824013816793	0.0306192149010678	-1.35789759592319	2.83915942015936	TRUE	60	62
AKR1B15	CD4mem	0.150804062365582	5.67433810327869	3.25073318805848	0.00144899471080144	0.0306192149010678	-1.35836621009368	2.83893319981105	TRUE	60	62
CKLF	CD4mem	-0.152431381182806	6.85559886147541	-3.25066851120788	0.00144930048084175	0.0306192149010678	-1.35855603292709	2.83884156370572	TRUE	60	62
SPG11	CD4mem	0.169149465053758	5.44755286311475	3.25061669541818	0.00144954549155922	0.0306192149010678	-1.35870810696618	2.83876815048965	TRUE	60	62
OVOL1	CD4mem	-0.146844631182802	6.13158999344262	-3.25011068623341	0.00145194018316449	0.0306323965472508	-1.36019308359526	2.83805127527277	TRUE	60	62
SF3B1	CD4mem	-0.144637673655925	6.68106530819672	-3.24915295561958	0.00145648274319773	0.0306908056727415	-1.36300318041262	2.83669465664455	TRUE	60	62
CSHL1	CD4mem	0.138833575268808	5.83273401557377	3.24741888489418	0.00146474122909489	0.0308272789091748	-1.36808935725814	2.83423909387828	TRUE	60	62
CREG1	CD4mem	0.255162901612898	5.69301095	3.2440109046192	0.0014810989534215	0.031131990155641	-1.37807851133818	2.82941592494314	TRUE	60	62
PLEC	CD4mem	-0.182855982795706	6.5963737442623	-3.24365469411827	0.00148281849065018	0.031131990155641	-1.37912208637	2.82891200698475	TRUE	60	62
SFPQ	CD4mem	-0.146232527957003	7.17297982459016	-3.24295187300397	0.00148621667907701	0.031134750802252	-1.38118082555782	2.82791786913033	TRUE	60	62
ARHGAP9	CD4mem	-0.135226729032263	6.79463138032787	-3.24288314483809	0.00148654937356417	0.031134750802252	-1.38138212716929	2.8278206617632	TRUE	60	62
TNS2	CD4mem	0.141693612903222	5.7579435704918	3.24004344602287	0.00150035639038836	0.03138593174573	-1.38969629369292	2.82380556761445	TRUE	60	62
KLHL29	CD4mem	0.182638907526878	5.38137958934426	3.2344418450974	0.00152794301484643	0.0319023419019115	-1.40607863927393	2.81589284261847	TRUE	60	62
ZSWIM5	CD4mem	0.191420387634399	5.80920950327869	3.23428328490133	0.0015287307188835	0.0319023419019115	-1.40654200977833	2.81566900746036	TRUE	60	62
KIRREL2	CD4mem	-0.120189515053774	5.84675555081967	-3.23097975080842	0.00154522845059527	0.0322077737292749	-1.41619172796355	2.81100730426603	TRUE	60	62
PLP2	CD4mem	-0.175465058064521	6.25969866721311	-3.22886301541212	0.00155588632355016	0.0323908945817302	-1.42237034913081	2.80802213668974	TRUE	60	62
SEPTIN4	CD4mem	0.160312958064507	5.31908868032787	3.22761012510353	0.00156222689093009	0.0324280685266871	-1.42602583096629	2.80625589086652	TRUE	60	62
LGALS3	CD4mem	0.203211601075266	5.69279026393443	3.22748309819846	0.00156287108382881	0.0324280685266871	-1.42639638201969	2.80607684404788	TRUE	60	62
TCP1	CD4mem	0.150620401075266	6.30534268934426	3.22739946935301	0.00156329532666226	0.0324280685266871	-1.42664032950012	2.80595897039786	TRUE	60	62
FEM1A	CD4mem	0.155892659139775	6.16438659508197	3.2219546272651	0.00159114843564798	0.0329254137519394	-1.44251145684845	2.79828930383812	TRUE	60	62
FLNA	CD4mem	-0.168266868817209	7.05920668770492	-3.22163427965582	0.00159280147559853	0.0329254137519394	-1.44344452266748	2.79783835064262	TRUE	60	62
SKOR2	CD4mem	0.160429699462361	4.95906223606557	3.22159950759132	0.00159298100059961	0.0329254137519394	-1.44354579733456	2.79778940397536	TRUE	60	62
ANTKMT	CD4mem	-0.141895649462366	8.2419137704918	-3.21915236418839	0.00160566278022231	0.033116077612088	-1.45067082949464	2.79434565959687	TRUE	60	62
SGO1	CD4mem	0.163528808602146	4.82895671229508	3.21908099276529	0.0016060340529793	0.033116077612088	-1.45087856304964	2.79424525054911	TRUE	60	62
ARHGAP17	CD4mem	0.154331864516125	5.65249505245902	3.21730020104805	0.00161532360056221	0.0332072893076309	-1.45606045857707	2.79174046165457	TRUE	60	62
PSTPIP2	CD4mem	0.164100101612894	5.62891021639344	3.21715908627732	0.00161606186339488	0.0332072893076309	-1.45647098127121	2.79154201830352	TRUE	60	62
C1D	CD4mem	0.120975053225803	6.64954107459016	3.21712962270159	0.00161621604607082	0.0332072893076309	-1.45655669301072	2.79150058579846	TRUE	60	62
RELA	CD4mem	-0.138266377956994	6.55982270327869	-3.21652622404692	0.00161937663883004	0.0332327590175085	-1.45831187715756	2.79065213015826	TRUE	60	62
LRCH4	CD4mem	-0.131660313978503	6.28410975655738	-3.21185508620336	0.00164403926748116	0.0336989091557157	-1.4718899012001	2.78408781365319	TRUE	60	62
TNFRSF18	CD4mem	-0.155097250000005	6.17197891393443	-3.21077385314143	0.00164979753567681	0.0337769199611939	-1.47503041582686	2.78256934944275	TRUE	60	62
YPEL2	CD4mem	0.187538445161286	5.18489387704918	3.21025685249363	0.00165255752499692	0.0337896843593861	-1.47653175967141	2.7818434139277	TRUE	60	62
RGPD2	CD4mem	0.156038875268809	6.14687668852459	3.20992575715382	0.00165432732094798	0.0337896843593861	-1.47749313526425	2.7813785578926	TRUE	60	62
CLNS1A	CD4mem	-0.138282595698934	6.00499709508197	-3.20955860392326	0.00165629191770098	0.033789917660645	-1.47855911017419	2.78086311738576	TRUE	60	62
SLC2A5	CD4mem	-0.156143853225812	7.99245564426229	-3.20919164132813	0.00165825766268368	0.0337901738096911	-1.47962442740334	2.78034798718288	TRUE	60	62
TIMM17B	CD4mem	-0.17761053440861	5.78346072459016	-3.20776387442362	0.00166592658899627	0.0339065058701595	-1.48376834003798	2.77834414020191	TRUE	60	62
CHRNA10	CD4mem	0.159046432795691	5.33975804098361	3.20640177311839	0.00167327354251339	0.0340099996366836	-1.48772019636963	2.77643305587371	TRUE	60	62
FAM20C	CD4mem	-0.167799999462368	5.69812702622951	-3.20609297495441	0.00167494333470835	0.0340099996366836	-1.48861591097335	2.77599988106878	TRUE	60	62
PLIN5	CD4mem	-0.118366293010761	7.40741932868852	-3.20541960238607	0.00167858989875386	0.0340440858715612	-1.49056887144644	2.77505539466784	TRUE	60	62
MIF	CD4mem	-0.137678914516143	7.24674192295082	-3.20405062890171	0.00168602617634624	0.0341548628229391	-1.49453817842624	2.77313568703365	TRUE	60	62
CSNK1A1L	CD4mem	0.16148761129031	5.83097027540984	3.20126111328548	0.00170127376158329	0.0344234340063052	-1.50262182378276	2.76922579598262	TRUE	60	62
TAS2R7	CD4mem	-0.121185061827963	5.69337633442623	-3.19888169325196	0.00171438097860384	0.0346433262457779	-1.50951230391673	2.7658926605227	TRUE	60	62
SAMD7	CD4mem	0.184411138172036	5.04523634754098	3.19832690859162	0.00171745052032055	0.0346433262457779	-1.5111182550667	2.76511576609449	TRUE	60	62
PAPLN	CD4mem	0.184621444086018	5.23631165409836	3.19820083457324	0.001718148781438	0.0346433262457779	-1.51148317190778	2.76493923156425	TRUE	60	62
CCDC25	CD4mem	0.151198840322571	5.37544079508197	3.19725860885285	0.00172337566331714	0.0347082642321147	-1.51421002134718	2.76362004424509	TRUE	60	62
PIM1	CD4mem	0.155158012903218	6.61162585655738	3.19442893677051	0.0017391619198362	0.0349514404554812	-1.52239510114668	2.7596599823344	TRUE	60	62
OR5F1	CD4mem	0.129552759139783	5.94218174590164	3.19408166450799	0.00174110852626597	0.0349514404554812	-1.52339918964371	2.7591741577227	TRUE	60	62
SERPINB3	CD4mem	-0.134549132795706	6.14795636147541	-3.19378298523531	0.00174278436851173	0.0349514404554812	-1.52426270361195	2.75875634401948	TRUE	60	62
TAF15	CD4mem	-0.135040551075279	6.38161013196721	-3.193649931649	0.00174353139381967	0.0349514404554812	-1.5246473536014	2.75857022836262	TRUE	60	62
SLC9A1	CD4mem	0.142059200537627	5.30557209672131	3.19254978654377	0.00174971953983602	0.0350348935638463	-1.5278272815632	2.75703155820676	TRUE	60	62
UBE2L5	CD4mem	0.166425707526875	4.94460873442623	3.19140369519833	0.00175618783332552	0.0351237566665103	-1.53113901721703	2.75542903591613	TRUE	60	62
OR8H1	CD4mem	0.133662891397842	5.36409674016393	3.19043069509277	0.00176169667339163	0.0351932476324195	-1.53394979033366	2.75406886573804	TRUE	60	62
ELOC	CD4mem	0.119333155913973	7.2169013647541	3.18713825713545	0.00178045683347182	0.0355269933322521	-1.54345543750961	2.7494685511738	TRUE	60	62
ALG10	CD4mem	0.15245995268817	5.5487254352459	3.18426182060993	0.00179699841136763	0.0358157517473041	-1.55175315540451	2.74545230682791	TRUE	60	62
RPLP2	CD4mem	-0.167471700000016	9.39248356885246	-3.18061526171174	0.00181817401873846	0.0361960995675205	-1.56226322767339	2.74036455248861	TRUE	60	62
ZC4H2	CD4mem	-0.148855894623662	5.80022939426229	-3.17973274157882	0.00182333354785316	0.0362570923883445	-1.56480526536055	2.73913387729038	TRUE	60	62
FAM207A	CD4mem	0.144346015053757	6.01323234508197	3.17873750079083	0.00182916839950263	0.0363313585664702	-1.56767126109635	2.73774631004676	TRUE	60	62
SCPEP1	CD4mem	0.215576645698916	5.83022792213115	3.17575130802551	0.0018467799784024	0.0366390981953687	-1.57626598350092	2.73358484243608	TRUE	60	62
SUPT7L	CD4mem	-0.270955524731191	9.68038854262295	-3.17381593683734	0.00185827813826605	0.0368249848705644	-1.58183257781549	2.73088928233712	TRUE	60	62
PPP1R13B	CD4mem	0.164395202150534	4.74528651393443	3.17072738151746	0.00187676523475107	0.0370949091279294	-1.59070997507741	2.72659005003652	TRUE	60	62
MSC	CD4mem	-0.208163259677426	5.45499523606557	-3.17048704937047	0.00187821092417403	0.0370949091279294	-1.59140044774028	2.72625563780945	TRUE	60	62
GPR157	CD4mem	-0.199114829032267	6.05165580327869	-3.17046696023469	0.00187833181480151	0.0370949091279294	-1.59145816165919	2.72622768544149	TRUE	60	62
HNRNPK	CD4mem	-0.129141222580653	6.87450769590164	-3.1696288976348	0.00188338147689026	0.0371522229762845	-1.59386554531635	2.72506170519374	TRUE	60	62
ZNF546	CD4mem	0.158234852150535	5.40742313360656	3.16821651878352	0.00189192015730033	0.0372781534411114	-1.59792144941174	2.72309719561687	TRUE	60	62
H2AX	CD4mem	-0.144125226881731	6.20932498442623	-3.16630625170409	0.00190352606439478	0.0374641648623774	-1.60340466098864	2.72044117214863	TRUE	60	62
ADAM21	CD4mem	0.145031518279568	5.31953282459016	3.16376401171468	0.00191907408502328	0.0377107875530298	-1.61069747586974	2.71690825919066	TRUE	60	62
ALDOA	CD4mem	-0.156414137096783	8.00323570163934	-3.16354542775682	0.00192041640660227	0.0377107875530298	-1.61132428337959	2.7166045923996	TRUE	60	62
MCM4	CD4mem	-0.172762972580651	5.20142337622951	-3.16146462708356	0.00193323829266344	0.0379195266021287	-1.61728928779755	2.71371461114969	TRUE	60	62
CD81	CD4mem	0.162212703763433	6.53364755245902	3.15905077548799	0.00194821198121034	0.0381699516137474	-1.62420481961533	2.71036379013647	TRUE	60	62
EXO1	CD4mem	-0.140534976881729	5.57287248114754	-3.15734045577844	0.00195888657527241	0.0383356761902859	-1.62910202928043	2.70799071007949	TRUE	60	62
PIDD1	CD4mem	-0.140537932795705	5.6096888	-3.15555728648014	0.00197007362489723	0.0385110437409289	-1.63420540385953	2.7055175432348	TRUE	60	62
PHEX	CD4mem	-0.187916976881723	5.05452175819672	-3.1543292607091	0.00197781232070434	0.0386186830114955	-1.63771853379955	2.70381492201568	TRUE	60	62
MARCHF1	CD4mem	0.192237004838701	5.65316798442623	3.152247317802	0.00199099666059399	0.0388322911254522	-1.64367185900143	2.7009294683939	TRUE	60	62
ZFP3	CD4mem	0.148796461827952	5.05615899262295	3.15097416564296	0.00199909929803025	0.0389464165044181	-1.64731077772711	2.69916563333783	TRUE	60	62
MEGF8	CD4mem	-0.132180881720441	7.22898790737705	-3.15038146658321	0.00200288180061364	0.0389622704121154	-1.64900439664382	2.69834467969092	TRUE	60	62
DEFB130A	CD4mem	0.132014527419348	5.93746495	3.14991285964035	0.00200587706803099	0.0389622704121154	-1.6503432322511	2.69769568662554	TRUE	60	62
OR13C2	CD4mem	0.168751017204296	5.76463611967213	3.14978898765431	0.0020066695339419	0.0389622704121154	-1.65069711264628	2.69752414290988	TRUE	60	62
KANSL2	CD4mem	-0.1220407123656	6.41781025655738	-3.14930718059753	0.00200975463759191	0.0389784251461211	-1.65207343650826	2.69685696051202	TRUE	60	62
PRKAA2	CD4mem	0.144315480107521	5.0692643795082	3.14744095941486	0.00202174599179897	0.039147348296344	-1.65740275042664	2.69427340922455	TRUE	60	62
YME1L1	CD4mem	-0.0970869327957029	6.92083674426229	-3.14724792070705	0.00202299013739489	0.039147348296344	-1.65795385038048	2.69400623452303	TRUE	60	62
HFE	CD4mem	0.183917524731176	4.81885638360656	3.14593556555121	0.00203146718759322	0.0392496581072587	-1.66169967961672	2.69219018803719	TRUE	60	62
RBM10	CD4mem	-0.158956619354842	5.14907163278689	-3.14566589486165	0.00203321317933111	0.0392496581072587	-1.66246922880012	2.69181708385413	TRUE	60	62
EPHB2	CD4mem	0.186499255376334	5.10590655655738	3.14537727055202	0.00203508342902954	0.0392496581072587	-1.66329280232678	2.69141778200414	TRUE	60	62
BRD7	CD4mem	0.116037806451604	6.17712901721311	3.14445444217451	0.00204107395570285	0.0393000329830947	-1.66592560574104	2.69014125889404	TRUE	60	62
HYOU1	CD4mem	-0.137237288709689	6.34589869016393	-3.14413652411394	0.00204314150126097	0.0393000329830947	-1.66683246304374	2.68970155451844	TRUE	60	62
PFDN5	CD4mem	-0.128858515591402	6.85664184180328	-3.14392620036781	0.00204451038640377	0.0393000329830947	-1.66743236553219	2.68941067882626	TRUE	60	62
NAA10	CD4mem	-0.171868888709686	5.2928032557377	-3.14297460845624	0.00205071442869417	0.0393350692856052	-1.67014614166452	2.68809481290186	TRUE	60	62
HIBADH	CD4mem	0.149900353763438	5.46490514836066	3.14294917409291	0.00205088049107606	0.0393350692856052	-1.67021866638267	2.68805964610574	TRUE	60	62
PADI2	CD4mem	0.270498413978489	4.47344917622951	3.14244975308682	0.0020541437667167	0.0393540278673298	-1.67164263614864	2.68736916399738	TRUE	60	62
SNRPD3	CD4mem	-0.156586238172053	7.2544259295082	-3.14075266465591	0.00206526876353104	0.039488753173939	-1.67647998894208	2.68502342346361	TRUE	60	62
WDR81	CD4mem	0.148263156451608	5.41679925	3.14068079356224	0.00206574113424363	0.039488753173939	-1.67668479946425	2.68492410247438	TRUE	60	62
OR5K4	CD4mem	0.172579302150532	5.04550223114754	3.13811877991717	0.00208264548856291	0.0397679546933095	-1.68398311468868	2.68138465010219	TRUE	60	62
MSL2	CD4mem	0.137698888172041	5.54224555983607	3.13705825459365	0.00208968037899581	0.0398440143884285	-1.68700269365234	2.67992013506287	TRUE	60	62
ZBTB24	CD4mem	-0.131850018279581	6.07904558032787	-3.13682434250559	0.00209123497483775	0.0398440143884285	-1.68766858113518	2.67959716634921	TRUE	60	62
RPL13	CD4mem	-0.187448333870973	9.02560482868853	-3.13607918068552	0.0020961945240414	0.0398945712496328	-1.68978957983433	2.67856841787256	TRUE	60	62
RPS14	CD4mem	-0.191382426881731	8.96875468852459	-3.13229303796313	0.00212156273941253	0.0403330059250953	-1.70055959818288	2.67334412063657	TRUE	60	62
MRPS18B	CD4mem	-0.127607290860223	5.95715364016393	-3.13153622978013	0.00212666757538747	0.0403856740441309	-1.70271106179472	2.6723003904253	TRUE	60	62
ZNF250	CD4mem	0.162222384408595	5.19467923278689	3.13057970962479	0.00213313580254699	0.0404223067703665	-1.70542962811522	2.67098149503376	TRUE	60	62
DCLRE1C	CD4mem	-0.184053846236568	7.37790682786885	-3.13055993499913	0.00213326971568466	0.0404223067703665	-1.70548582286269	2.67095423192596	TRUE	60	62
CNKSR3	CD4mem	0.182865016666664	4.9745225147541	3.12932007949669	0.00214168155671163	0.0405249511282077	-1.7090085841768	2.66924510327265	TRUE	60	62
MAGED1	CD4mem	-0.171757837096775	5.64544181967213	-3.12907150819007	0.00214337169261908	0.0405249511282077	-1.70971469705085	2.66890250928671	TRUE	60	62
MMP2	CD4mem	-0.347334162903231	5.44976303278689	-3.128405146004	0.00214790865759534	0.0405663971358072	-1.71160738383613	2.66798419147611	TRUE	60	62
NINJ1	CD4mem	0.138807958602142	6.21703926721311	3.12716571736563	0.00215637106268102	0.0406818095794783	-1.7151268427481	2.66627650479845	TRUE	60	62
CTSD	CD4mem	0.250825298924724	8.44166557213115	3.12498236294913	0.00217135348305477	0.0409198423277206	-1.72132373143411	2.6632694703071	TRUE	60	62
H3C1	CD4mem	-0.163940776881724	5.61346888196721	-3.12402837857741	0.00217793006630802	0.0409986041114713	-1.72403019861683	2.66195606962347	TRUE	60	62
BNLF2B	CD4mem	0.190403529032255	4.65028410081967	3.12368922226211	0.00218027258858691	0.0409986041114713	-1.72499221819012	2.66148920533193	TRUE	60	62
RPRD1B	CD4mem	-0.166286522043011	7.39645843196721	-3.12266436550657	0.00218736537761196	0.0410748041712148	-1.72789868515628	2.6600786663328	TRUE	60	62
ADGRB1	CD4mem	0.16427656182795	4.93650765655738	3.12222343885972	0.00219042349914213	0.0410748041712148	-1.72914888852796	2.65947191001861	TRUE	60	62
CPLANE1	CD4mem	-0.143848704838715	6.23208034016393	-3.12207590284051	0.00219144764451048	0.0410748041712148	-1.72956717814423	2.65926890053902	TRUE	60	62
PRF1	CD4mem	0.187901534408597	6.15235097295082	3.1191687106163	0.0022117191278049	0.0413732072082676	-1.73780608253945	2.65527002609677	TRUE	60	62
IL1RAPL1	CD4mem	-0.151619591397857	5.05082299590164	-3.11910700752564	0.00221215125246518	0.0413732072082676	-1.73798087567622	2.65518518212987	TRUE	60	62
MRPS6	CD4mem	-0.188911352688177	5.83764159672131	-3.1167982687822	0.0022283763520899	0.0416253436349615	-1.74451894975106	2.65201145899529	TRUE	60	62
NAGLU	CD4mem	0.159898730107522	5.28169097295082	3.11650507274347	0.00223044471385025	0.0416253436349615	-1.74534894718737	2.65160853716898	TRUE	60	62
CASP3	CD4mem	0.15954759139784	5.4679758704918	3.11605238990209	0.00223364167394547	0.0416400872405782	-1.74663029737492	2.65098649617561	TRUE	60	62
METTL15	CD4mem	0.136965500537628	6.20623699836066	3.11264591330169	0.00225783557074951	0.0419827517050939	-1.75626741251171	2.64630768921192	TRUE	60	62
MTHFR	CD4mem	0.126154715053758	5.30470830409836	3.11247574236508	0.00225905052202699	0.0419827517050939	-1.75674859709608	2.64607405628983	TRUE	60	62
MAPK8IP2	CD4mem	-0.122661297311838	5.85229245245902	-3.11244039043485	0.00225930299638395	0.0419827517050939	-1.75684855728524	2.64602552169876	TRUE	60	62
C8orf86	CD4mem	0.149074616129029	5.11903761885246	3.11142264627093	0.00226658267866002	0.0420447587039663	-1.75972588364127	2.6446284344562	TRUE	60	62
ULBP1	CD4mem	0.125793677956982	6.98806738196721	3.11129453436198	0.00226750057056651	0.0420447587039663	-1.76008801903146	2.64445259498723	TRUE	60	62
SMIM30	CD4mem	0.168251089784936	5.61098408114754	3.11088363372764	0.00227044690105932	0.0420543162615912	-1.76124942966236	2.64388865048911	TRUE	60	62
TFEC	CD4mem	0.170660565053757	5.36152762704918	3.11022299080985	0.00227519142292676	0.0420971247236717	-1.76311645918971	2.64298205816139	TRUE	60	62
TSC22D2	CD4mem	-0.145103098924735	5.67440015245902	-3.10972618693296	0.0022787653532382	0.0421182057810052	-1.76452024097611	2.64230039225725	TRUE	60	62
ZNF395	CD4mem	-0.161737686021509	5.34792269508197	-3.10579296895372	0.00230724437470074	0.0425760661086977	-1.77562720628975	2.63690640419439	TRUE	60	62
SNRPA	CD4mem	-0.141411530107535	6.04529864262295	-3.10540785119209	0.00231005051673862	0.0425760661086977	-1.7767140828983	2.63637852274814	TRUE	60	62
FGD2	CD4mem	0.170980243010749	6.45811758442623	3.10491615829308	0.00231363780627947	0.0425760661086977	-1.77810156587674	2.63570462768587	TRUE	60	62
UGT2B7	CD4mem	0.168319527956982	5.20362428442623	3.10456761821273	0.00231618380576533	0.0425760661086977	-1.77908497829811	2.63522697920101	TRUE	60	62
PGD	CD4mem	0.129604889247309	6.88447398688525	3.10425452632205	0.00231847307644045	0.0425760661086977	-1.77996829166191	2.63479794303807	TRUE	60	62
FAM47B	CD4mem	-0.195139716666677	7.71036669754098	-3.10416051795684	0.00231916085726306	0.0425760661086977	-1.78023349859881	2.63466912760223	TRUE	60	62
RUNX1	CD4mem	-0.142259105376353	6.05518754426229	-3.10370264965187	0.00232251339933402	0.0425760661086977	-1.78152509136735	2.63404177174119	TRUE	60	62
CDKN2A	CD4mem	-0.157022887634413	5.1703123	-3.10360543293201	0.00232322580385033	0.0425760661086977	-1.78179930714156	2.63390857728528	TRUE	60	62
MMAB	CD4mem	0.143069344086019	5.35914959508197	3.10318191326227	0.00232633171888726	0.0425878716791	-1.7829938275519	2.63332835778876	TRUE	60	62
RPS17	CD4mem	-0.152573854838716	9.18662108278689	-3.10119665030429	0.00234094211322107	0.042810040759751	-1.78859130511216	2.63060932539756	TRUE	60	62
ZHX2	CD4mem	0.144388669354831	5.60747770163934	3.09956288033019	0.00235302938978514	0.0429347090307308	-1.79319542096714	2.62837264836933	TRUE	60	62
MYO1G	CD4mem	-0.173238646774197	6.65174006229508	-3.09930912800881	0.00235491192498242	0.0429347090307308	-1.79391033048397	2.62802533108685	TRUE	60	62
RPL7A	CD4mem	0.107795736021504	10.2493158770492	3.09926969989814	0.00235520455896899	0.0429347090307308	-1.79402140879478	2.62797136667804	TRUE	60	62
DEFB119	CD4mem	0.143054368279566	5.1230755557377	3.09863027105715	0.00235995507829229	0.0429367817761741	-1.79582266050132	2.62709626373983	TRUE	60	62
OBP2B	CD4mem	0.153993371505369	5.18367034016393	3.09858630385466	0.0023602820502394	0.0429367817761741	-1.79594650297615	2.62703609637589	TRUE	60	62
STAT1	CD4mem	0.216319430107522	7.56503765819672	3.09568568413784	0.00238194602735622	0.0432549214251503	-1.8041133260124	2.62306808344389	TRUE	60	62
DR1	CD4mem	-0.120088163978502	6.16227517786885	-3.09557569670348	0.00238277110509643	0.0432549214251503	-1.80442287036231	2.62291767505517	TRUE	60	62
KIR2DS1	CD4mem	0.106392437096768	7.30458106229508	3.09446846811289	0.00239109179756886	0.043360469704341	-1.80753848160669	2.62140375035335	TRUE	60	62
ZFP36L1	CD4mem	-0.150463165591404	6.75583640409836	-3.0935012130212	0.00239838260322406	0.0434471403515982	-1.81025943505575	2.6200815346589	TRUE	60	62
SAP18	CD4mem	0.118017817741932	6.15174723196721	3.09288214338519	0.00240305970914426	0.0434786543672084	-1.81200053336049	2.61923543808927	TRUE	60	62
PEAR1	CD4mem	0.155358397849456	4.80870645491803	3.0924539804517	0.00240629944011741	0.0434786543672084	-1.81320454106673	2.61865032998915	TRUE	60	62
PNN	CD4mem	-0.15688622634409	6.67007254918033	-3.0922740769329	0.00240766190079686	0.0434786543672084	-1.81371039243382	2.61840449952696	TRUE	60	62
EMP3	CD4mem	-0.167180598387104	6.60262038196721	-3.09049196044861	0.00242119699044107	0.0436774848119193	-1.81871995915022	2.61596987458918	TRUE	60	62
TRDMT1	CD4mem	0.123797412903222	5.35533911065574	3.08991184651229	0.00242561809502616	0.0437116594207838	-1.82035013258147	2.61517757621431	TRUE	60	62
PPM1A	CD4mem	-0.13487759193549	6.09211825	-3.08943730489188	0.00242924017573077	0.0437313788138838	-1.82168344124134	2.61452954495689	TRUE	60	62
CELSR2	CD4mem	-0.12645138709678	5.80504333032787	-3.0872746888007	0.00244581044641104	0.0439839092753752	-1.82775745011583	2.61157720440017	TRUE	60	62
CDKN2D	CD4mem	-0.142119827956992	7.67327056393443	-3.08616330901904	0.00245436661486393	0.044087622774663	-1.83087748344882	2.61006056511336	TRUE	60	62
TCIM	CD4mem	0.168454164516121	5.72507419590164	3.08586415018357	0.00245667447137428	0.044087622774663	-1.83171716128661	2.60965238713087	TRUE	60	62
FTSJ1	CD4mem	-0.140084851612913	5.70039376229508	-3.08469946413285	0.00246567856017411	0.044203356570997	-1.83498552643714	2.60806354113921	TRUE	60	62
UBE2L3	CD4mem	0.122766698924722	7.06376393278688	3.08316180189924	0.00247761285557211	0.0443713275376785	-1.83929890901584	2.60596655422475	TRUE	60	62
RPS7	CD4mem	-0.131721503225814	8.29606743606557	-3.08217159366995	0.00248532644143291	0.0444629892418408	-1.84207561212993	2.60461655968643	TRUE	60	62
HSD17B10	CD4mem	-0.148759347849465	5.9015783295082	-3.08184552799675	0.00248787130555502	0.0444629892418408	-1.84298978370942	2.60417208890601	TRUE	60	62
KLF3	CD4mem	0.126649314516124	6.22099368360656	3.07942363827155	0.00250684913948549	0.0447107393918694	-1.84977727557132	2.60087180080858	TRUE	60	62
CMIP	CD4mem	0.174316448924726	5.06901476885246	3.07941682340403	0.00250690272890828	0.0447107393918694	-1.84979636812869	2.60086251690654	TRUE	60	62
HNRNPCL3	CD4mem	-0.109166763978503	7.56971990819672	-3.0786815046853	0.00251269121281222	0.0447678249038634	-1.85185622472079	2.59986087902045	TRUE	60	62
BTN1A1	CD4mem	0.164100805376338	5.26706292540984	3.07734828278228	0.00252321796839195	0.0449091263921613	-1.85558990768265	2.59804523129732	TRUE	60	62
ZNF500	CD4mem	-0.123333404301083	6.46820644836066	-3.0750472650197	0.00254148215744298	0.0451877094797158	-1.86203060399579	2.59491293492892	TRUE	60	62
NOVA1	CD4mem	0.127774445161285	5.09193099590164	3.07369104968644	0.00255230421220341	0.0453162578150405	-1.86582478270329	2.593067562785	TRUE	60	62
FAM90A1	CD4mem	0.261333112903212	7.78070331885246	3.07348514790362	0.00255395094622338	0.0453162578150405	-1.86640069139121	2.59278744849355	TRUE	60	62
CEP70	CD4mem	0.133445430107522	5.21749845327869	3.07120959353394	0.00257221560556662	0.0455725060602242	-1.87276320599941	2.58969263124416	TRUE	60	62
RASSF4	CD4mem	0.195437391935474	6.53599520819672	3.07083561236553	0.00257522888072821	0.0455725060602242	-1.87380847721457	2.58918416576071	TRUE	60	62
FRMD3	CD4mem	0.191389448924729	4.93300977622951	3.07042189272822	0.00257856614187415	0.0455725060602242	-1.87496468826679	2.58862172418259	TRUE	60	62
SLC4A1AP	CD4mem	-0.112120348387101	5.71383724344262	-3.07037685509841	0.00257892967820575	0.0455725060602242	-1.87509054556044	2.58856049996504	TRUE	60	62
CEP20	CD4mem	0.140189224193543	5.04735334590164	3.06919348884489	0.00258849860956477	0.0456865935805611	-1.87839687963694	2.58695206396724	TRUE	60	62
ASGR2	CD4mem	0.162921720967734	5.11854991557377	3.0689258257716	0.00259066753193818	0.0456865935805611	-1.87914457903837	2.58658831773946	TRUE	60	62
AMD1	CD4mem	0.127652012903216	6.41591716557377	3.0639981338355	0.00263089885779559	0.0463435833965247	-1.89289966437682	2.57989584759867	TRUE	60	62
CASP4	CD4mem	0.150934784408597	6.49917900409836	3.06326379254362	0.00263694345996894	0.0463435833965247	-1.89494785255741	2.57889918203316	TRUE	60	62
KCTD15	CD4mem	0.132848319354829	5.35533811967213	3.0632011107936	0.00263746000788777	0.0463435833965247	-1.89512266165106	2.57881411690196	TRUE	60	62
PRY	CD4mem	0.378817212365583	5.90958361803279	3.06305826129591	0.00263863755176744	0.0463435833965247	-1.89552103381877	2.57862026119257	TRUE	60	62
SEM1	CD4mem	-0.115951751612907	6.42617785	-3.06021751327501	0.00266215567184455	0.046707950840593	-1.90343983563977	2.57476655237512	TRUE	60	62
ZNF726	CD4mem	0.138511075806447	5.83645752540984	3.05988135504683	0.002664951453701	0.046707950840593	-1.9043764805838	2.57431069792514	TRUE	60	62
MAL	CD4mem	-0.204010867741945	6.44122625409836	-3.0590607151186	0.0026717880023736	0.046707950840593	-1.90666267239037	2.57319800467401	TRUE	60	62
SCML2	CD4mem	-0.179560272580652	5.22123549180328	-3.05900412029903	0.00267226007661333	0.046707950840593	-1.90682031828869	2.57312127660762	TRUE	60	62
DHCR24	CD4mem	0.164758984408597	5.46264499098361	3.05892536615798	0.00267291711658438	0.046707950840593	-1.90703968516879	2.57301450789821	TRUE	60	62
GDF7	CD4mem	0.182695225268811	5.09372021885246	3.0586060571734	0.00267558261751605	0.046707950840593	-1.90792905886203	2.57258163419548	TRUE	60	62
PARP11	CD4mem	0.146574907526876	5.55418004590164	3.0570287920083	0.00268878524319971	0.0468854522648744	-1.91232104542151	2.57044388406079	TRUE	60	62
LAMA3	CD4mem	0.163849568279564	4.84446365327869	3.05674456758279	0.0026911707571688	0.0468854522648744	-1.91311227580806	2.57005874499233	TRUE	60	62
ANKRD13D	CD4mem	-0.111767068817215	7.20266467459016	-3.05596254801947	0.00269774439217424	0.0468946900449646	-1.91528895005962	2.56899920156073	TRUE	60	62
MFGE8	CD4mem	-0.171211462365601	6.3426654704918	-3.05578607019422	0.00269922990991238	0.0468946900449646	-1.91578009181554	2.56876012235204	TRUE	60	62
IFIT2	CD4mem	0.13242483494623	5.36651381639344	3.05571444673898	0.00269983302224189	0.0468946900449646	-1.91597941447917	2.56866309501191	TRUE	60	62
RSL24D1	CD4mem	-0.121498622043016	6.35389196803279	-3.05454680521714	0.00270968283581265	0.0470185687658565	-1.91922830068503	2.56708153964862	TRUE	60	62
WDFY4	CD4mem	-0.208371735483872	6.02992383278688	-3.0537961588397	0.0027160325428708	0.0470276288904093	-1.92131635598504	2.5660650307448	TRUE	60	62
ITGB2	CD4mem	0.194658474193539	7.34287510163934	3.05353467876758	0.00271824762481549	0.0470276288904093	-1.92204360430656	2.56571098277924	TRUE	60	62
TMCO3	CD4mem	-0.128178417741944	6.15046765163934	-3.05352141257542	0.00271836005146874	0.0470276288904093	-1.92208049981116	2.56569302074187	TRUE	60	62
HIF1A	CD4mem	-0.162816142473123	6.20534701311475	-3.05118821046074	0.00273820011864419	0.0473235385140305	-1.92856736147337	2.56253481505998	TRUE	60	62
CEP85L	CD4mem	0.16911145806451	5.05134716147541	3.05019701491677	0.00274666902108172	0.0474225290067004	-1.93132181987647	2.56119367074984	TRUE	60	62
UVRAG	CD4mem	0.163329555913968	5.63415648852459	3.04951931931144	0.00275247325631295	0.0474361762517489	-1.93320463803812	2.56027689204454	TRUE	60	62
APOL4	CD4mem	0.169918451612898	5.4725925	3.04946448276747	0.00275294340790497	0.0474361762517489	-1.93335697261489	2.56020271628092	TRUE	60	62
DAD1	CD4mem	-0.125215612365597	6.45228508032787	-3.04709191262886	0.002773356252987	0.0477403613698259	-1.93994563606475	2.55699433930467	TRUE	60	62
CEP55	CD4mem	-0.161495280107536	5.96106358852459	-3.04472718646385	0.00279384060347694	0.048045171411681	-1.94650808408295	2.55379837524585	TRUE	60	62
OR8J1	CD4mem	0.131498042473114	5.53640614262295	3.04281717501218	0.00281048789103844	0.04828345632072	-1.95180540311285	2.55121828152084	TRUE	60	62
GLS	CD4mem	-0.137451954838714	6.28343313278689	-3.04072204136879	0.00282885395640473	0.0485267925444396	-1.95761282681007	2.54838947303249	TRUE	60	62
VPS28	CD4mem	-0.112430680107536	6.07576871967213	-3.03993440297087	0.00283578704876157	0.0485267925444396	-1.95979515348841	2.54732638527323	TRUE	60	62
SATB1	CD4mem	-0.230800374193554	6.87057439344262	-3.03992744882418	0.00283584833159525	0.0485267925444396	-1.95981441930398	2.54731700004491	TRUE	60	62
LILRB3	CD4mem	0.19614769354838	6.4486103352459	3.03986367722484	0.00283641037046878	0.0485267925444396	-1.95999109079277	2.54723093542938	TRUE	60	62
AMELX	CD4mem	-0.130575676881725	5.35588354754098	-3.03960660018261	0.00283867711300422	0.0485267925444396	-1.96070325891886	2.54688400374586	TRUE	60	62
BTF3	CD4mem	0.108480881720427	8.15498115491803	3.03883366552415	0.0028455024366392	0.0485954512871255	-1.962844167165	2.54584103816372	TRUE	60	62
ZNF771	CD4mem	-0.20809615215054	8.64666606557377	-3.03836368502642	0.00284965995543741	0.0486184588057862	-1.96414570832414	2.5452069604434	TRUE	60	62
ATP6V0C	CD4mem	0.134825389784941	6.73535986229508	3.03635425975078	0.00286749894607417	0.0488746125784071	-1.96970853922297	2.54249673304806	TRUE	60	62
TRAC	CD4mem	-0.192952793548397	7.38943627704918	-3.03525004714558	0.00287734559185691	0.0489941719873273	-1.97276404497361	2.54100797279071	TRUE	60	62
SNRNP70	CD4mem	-0.158272180107535	6.41302436967213	-3.03474570421965	0.0028818533651036	0.0490172443009454	-1.97415930860848	2.54032812079701	TRUE	60	62
TSPY1	CD4mem	0.699284338172039	6.58803527540984	3.03424855569991	0.00288630321297262	0.0490172443009454	-1.97553447159639	2.53965804718439	TRUE	60	62
TRIP6	CD4mem	-0.110203228494629	5.75225273606557	-3.0341483729276	0.00288720069032736	0.0490172443009454	-1.97581156353753	2.53952302710908	TRUE	60	62
SPDYE16	CD4mem	0.130764547849449	9.13200796885246	3.03140184178816	0.00291190574845218	0.0493882053413948	-1.98340499612747	2.53582268622355	TRUE	60	62
TMUB2	CD4mem	0.115688663978489	5.68789793360656	3.02563322761747	0.00296443074987692	0.0502298256345452	-1.99933420912499	2.52805869046916	FALSE	60	62
NEURL1B	CD4mem	0.204919134408595	4.88678063442623	3.02477447803984	0.0029723242453918	0.0502847675948135	-2.00170326675333	2.52690381593994	FALSE	60	62
C9orf152	CD4mem	0.130491479032255	5.84465285819672	3.02464820666856	0.00297348654621354	0.0502847675948135	-2.00205156592339	2.52673402216166	FALSE	60	62
ACE	CD4mem	0.203654978494618	5.65391379098361	3.02373195533583	0.00298193300871246	0.0503151988887545	-2.00457851801423	2.52550211751392	FALSE	60	62
ANK2	CD4mem	0.146658109139779	5.16681861311475	3.02338069904985	0.00298517692856279	0.0503151988887545	-2.00554707964549	2.52502992355593	FALSE	60	62
SPRR2B	CD4mem	0.158303832258055	5.91523596147541	3.02337210383528	0.00298525634781654	0.0503151988887545	-2.0055707790471	2.52501836950547	FALSE	60	62
RNF212	CD4mem	0.143667332258056	6.51207573278689	3.02288549271348	0.00298975578422727	0.0503151988887545	-2.00691240584351	2.52436428521876	FALSE	60	62
ATP8B2	CD4mem	-0.140199395161294	6.24107042295082	-3.02287768777333	0.00298982800333177	0.0503151988887545	-2.00693392317212	2.52435379473659	FALSE	60	62
ZNF768	CD4mem	-0.137379773655919	6.24151611721311	-3.02153539762556	0.00300227217267512	0.0504755185493484	-2.01063374434283	2.52254993909712	FALSE	60	62
C11orf97	CD4mem	0.194047036021504	5.02022589918033	3.02013293398045	0.00301532521535163	0.0506457536170711	-2.01449789627628	2.52066584053353	FALSE	60	62
TSHZ2	CD4mem	0.149950375268809	5.4466666442623	3.01846058535012	0.00303095854139132	0.0508163624425899	-2.01910360936035	2.51842000403756	FALSE	60	62
MITD1	CD4mem	-0.12484702526882	5.89484006557377	-3.01812078943545	0.0030341441181896	0.0508163624425899	-2.02003914893538	2.51796379459478	FALSE	60	62
LHX5	CD4mem	0.142663026881711	5.29712510081967	3.01785775577872	0.00303661217062739	0.0508163624425899	-2.02076328063251	2.51761067166813	FALSE	60	62
RALGPS2	CD4mem	0.183199829032253	5.54113764754098	3.01779169638612	0.00303723229859179	0.0508163624425899	-2.02094513351428	2.51752199038717	FALSE	60	62
SNX10	CD4mem	0.203438923118273	5.16451262295082	3.01622054271029	0.00305201585494271	0.0510143712951777	-2.02526929248042	2.51541321459126	FALSE	60	62
PIGM	CD4mem	-0.146127322043016	6.50540849262295	-3.01520052736146	0.0030616490383272	0.0511259926284368	-2.02807554791948	2.51404459464809	FALSE	60	62
CCNB2	CD4mem	0.146163539784939	5.52987735163934	3.01439806273862	0.00306924733243175	0.0512034511582152	-2.03028269892408	2.5129681129425	FALSE	60	62
SAMD9L	CD4mem	0.161053188172037	5.25063223114754	3.01375894286871	0.00307531139743109	0.0512551899571849	-2.03204020969613	2.51211090221739	FALSE	60	62
OR2L2	CD4mem	0.191625980645158	4.95150755491803	3.01341345557443	0.00307859402990372	0.051260516571063	-2.0329901273196	2.51164757715625	FALSE	60	62
TCEAL1	CD4mem	-0.145687666666673	5.46862857786885	-3.01238203172908	0.00308841328500816	0.0513404182118337	-2.03582546357275	2.51026458806796	FALSE	60	62
MSL1	CD4mem	-0.104153172043015	6.07268171721311	-3.01228609737168	0.00308932805540572	0.0513404182118337	-2.03608913967222	2.51013597156659	FALSE	60	62
GPD1	CD4mem	0.139821796774187	5.44414917131148	3.01018036323347	0.00310947004317395	0.0516255582983775	-2.04187491804918	2.50731362285011	FALSE	60	62
CHCHD4	CD4mem	0.132916532795694	5.3817150704918	3.00900909184645	0.00312072593153229	0.051760189743345	-2.04509161221518	2.50574437028039	FALSE	60	62
HRCT1	CD4mem	0.1800332704301	5.05496246557377	3.0084324830625	0.0031262809108259	0.051760189743345	-2.0466747676156	2.50497200119195	FALSE	60	62
P2RX3	CD4mem	-0.144091574731189	5.52607209918033	-3.008404076255	0.00312655481397662	0.051760189743345	-2.04675275541303	2.50493395297439	FALSE	60	62
H2AC1	CD4mem	-0.12771277849463	5.71846303196721	-3.00711917817843	0.00313896716458884	0.0519159961256089	-2.05027963195347	2.50321322724754	FALSE	60	62
MGP	CD4mem	0.200895780645154	5.27465277295082	3.00593202006277	0.00315047567622884	0.0520346427765554	-2.05353705761698	2.50162386907865	FALSE	60	62
CD99	CD4mem	-0.140945759677427	7.21559802295082	-3.00567878587206	0.00315293559766888	0.0520346427765554	-2.05423175805383	2.50128490012513	FALSE	60	62
H3C12	CD4mem	-0.153623635483876	6.32049127786885	-3.00516800701511	0.00315790269903947	0.0520346427765554	-2.0556328286257	2.50060125555675	FALSE	60	62
GPR183	CD4mem	-0.170561576344089	5.69483356721311	-3.00514033938526	0.00315817196042677	0.0520346427765554	-2.055708715232	2.50056422662942	FALSE	60	62
SMIM6	CD4mem	0.13364513118279	5.34034074918033	3.00401796126205	0.00316911279857938	0.0521652249433143	-2.05878665342286	2.49906230264347	FALSE	60	62
TPTE2	CD4mem	0.174145203763433	4.88709904508197	3.00273611124521	0.00318165086935755	0.0523218251329711	-2.06230069058863	2.49734747831304	FALSE	60	62
HMSD	CD4mem	-0.182947214516132	4.94320142459016	-3.00118295209482	0.00319690391247825	0.0525227328450842	-2.06655673622334	2.49527041687426	FALSE	60	62
PTPN18	CD4mem	0.14445509569892	5.86748801065574	2.99999389122655	0.00320862677209976	0.0526653160885444	-2.06981376303671	2.49368079715953	FALSE	60	62
SPIB	CD4mem	-0.2378710311828	6.01144426147541	-2.99935807891496	0.00321491143422789	0.0527184529025047	-2.07155489204707	2.49283098670738	FALSE	60	62
ELOA3P	CD4mem	0.182454243010742	7.0119764352459	2.99679541582121	0.00324035711294807	0.0530853958844713	-2.07856930705335	2.48940712447355	FALSE	60	62
IER3	CD4mem	-0.231133437634412	5.66601548852459	-2.99505765842884	0.00325771739368393	0.0532770210434248	-2.08332284739396	2.48708659335073	FALSE	60	62
RSC1A1	CD4mem	0.183882273118274	4.82862919836066	2.99475908347476	0.00326070878152751	0.0532770210434248	-2.08413934060099	2.48668798691108	FALSE	60	62
SERPINB9	CD4mem	0.159728850537632	5.38810298852459	2.99470082203631	0.0032612927910397	0.0532770210434248	-2.08429865602426	2.48661020952745	FALSE	60	62
IGFBP7	CD4mem	0.221899242473112	6.42382469918033	2.99335952331855	0.00327476456487011	0.0534466292191066	-2.08796567820728	2.4848199176121	FALSE	60	62
SMN1	CD4mem	-0.12333051612904	6.77707456393443	-2.99229630827787	0.00328547970766778	0.0535709697857235	-2.09087141904173	2.48340121082779	FALSE	60	62
TREML2	CD4mem	0.187071859677415	4.90809674426229	2.9918577394993	0.00328990902789661	0.0535926800212914	-2.09206975430221	2.48281611093414	FALSE	60	62
NUP50	CD4mem	0.120774773655913	6.42063708934426	2.9912854117893	0.00329569751541904	0.0536364694419092	-2.09363333875228	2.48205265541325	FALSE	60	62
MSANTD2	CD4mem	0.13831383387096	5.58739401311475	2.98821430784046	0.00332691897733433	0.0540596852983053	-2.10201905360911	2.47795777566411	FALSE	60	62
CD55	CD4mem	0.148075031182792	5.81092217131148	2.98807133608646	0.00332837906966498	0.0540596852983053	-2.10240925778204	2.47776721769121	FALSE	60	62
PPP2CA	CD4mem	-0.115409060215057	5.75856468934426	-2.98780735033127	0.00333107656231176	0.0540596852983053	-2.10312969531049	2.47741538525917	FALSE	60	62
TMSB4Y	CD4mem	0.197232787634402	4.94228621065574	2.98720074513484	0.00333728268072564	0.0541040642264282	-2.10478495712986	2.47660700536806	FALSE	60	62
H2BC4	CD4mem	-0.157006813440863	7.15065038114754	-2.98692903898319	0.00334006593027892	0.0541040642264282	-2.10552627467513	2.47624496047175	FALSE	60	62
MBNL1	CD4mem	0.166695914516125	5.76610183278689	2.98603264532741	0.00334926339193968	0.0541989247283495	-2.10797155921843	2.47505069743835	FALSE	60	62
TMEM229B	CD4mem	0.11574206021505	5.57938033114754	2.98545878150058	0.00335516376663658	0.0541989247283495	-2.10953667361381	2.47428627692247	FALSE	60	62
ST6GAL1	CD4mem	0.140640355913971	5.63895291557377	2.9851708858892	0.00335812746576258	0.0541989247283495	-2.11032176014508	2.47390282319896	FALSE	60	62
NCOA4	CD4mem	0.148044611827949	6.49882813032787	2.98513921912843	0.0033584536016642	0.0541989247283495	-2.11040811083594	2.47386064727013	FALSE	60	62
CHIC1	CD4mem	-0.145938597849466	6.05719718360656	-2.98473647907171	0.00336260396501413	0.0542153295384385	-2.11150625509519	2.47332427926197	FALSE	60	62
FAM3A	CD4mem	-0.110044213978505	7.43881602540984	-2.98418398160341	0.00336830530750058	0.0542566869830168	-2.11301252967226	2.472588550381	FALSE	60	62
RASGEF1A	CD4mem	0.150779823118272	5.40790145491803	2.98348075527599	0.00337557492521921	0.0542724286717943	-2.11492938414605	2.47165224784458	FALSE	60	62
LPCAT2	CD4mem	0.201426388709674	5.19348266967213	2.98347568091982	0.00337562743393127	0.0542724286717943	-2.11494321439285	2.47164549223493	FALSE	60	62
NUGGC	CD4mem	0.148830076881715	5.45321682622951	2.98317946184344	0.00337869396991459	0.0542724286717943	-2.11575052906381	2.47125114329357	FALSE	60	62
SAMHD1	CD4mem	0.187313597849458	5.83505702704918	2.98287659242777	0.00338183200299737	0.0542724430907741	-2.11657589613512	2.47084797035844	FALSE	60	62
ZNF852	CD4mem	-0.130029741397857	5.92324285491803	-2.98225108512914	0.0033883213838375	0.0543261908622695	-2.11828027070093	2.4700154033568	FALSE	60	62
NCOA2	CD4mem	0.152531953225803	5.10486306147541	2.98104478100401	0.00340086867021814	0.0544488226791398	-2.1215663112399	2.46841013869381	FALSE	60	62
PIK3CD	CD4mem	-0.117961130645164	6.87370595983607	-2.98091083020618	0.00340226458474856	0.0544488226791398	-2.12193112910724	2.46823191552411	FALSE	60	62
MED27	CD4mem	0.174354015053754	5.74108662786885	2.97915706526104	0.00342058945795259	0.0546914950301108	-2.12670622371685	2.46589904707918	FALSE	60	62
BBS5	CD4mem	0.164531977419349	5.07092143852459	2.97814775176128	0.00343117678702598	0.0548101185739146	-2.12945323635124	2.46455690489577	FALSE	60	62
PRKCA	CD4mem	-0.152724810752695	5.6937553147541	-2.97697036708945	0.0034435652242288	0.0549309019257282	-2.1326566540782	2.46299168667187	FALSE	60	62
NEURL3	CD4mem	-0.140652686559147	5.38755655081967	-2.97682587917231	0.00344508835776966	0.0549309019257282	-2.13304969922889	2.46279963506268	FALSE	60	62
PSD	CD4mem	-0.158812486559145	4.92821120163934	-2.97604564786311	0.0034533239603563	0.0550115142856021	-2.13517184546907	2.46176267806655	FALSE	60	62
CXorf38	CD4mem	-0.175245833870972	5.41183795819672	-2.97482885897436	0.00346620373611208	0.0551549440707264	-2.1384804111741	2.46014591396232	FALSE	60	62
GNPDA2	CD4mem	0.16002729731182	5.02775636885246	2.9745931345227	0.00346870399704915	0.0551549440707264	-2.13912123177119	2.45983275923348	FALSE	60	62
COX6B1	CD4mem	-0.124662736559146	7.01008696065574	-2.97396184826005	0.0034754080422765	0.055210798100444	-2.14083717462018	2.45899419823771	FALSE	60	62
AIFM2	CD4mem	-0.179559180107526	6.22158060327869	-2.97329367670917	0.00348251678155546	0.0552729727714766	-2.14265303096551	2.45810678212026	FALSE	60	62
UBR5	CD4mem	-0.149879110215054	5.81048315573771	-2.9726121808411	0.00348978105788343	0.0553374998179499	-2.14450473055906	2.4572018189823	FALSE	60	62
ACO2	CD4mem	0.116521437634402	6.28818280409836	2.97113730845377	0.00350554993582817	0.0555289323840729	-2.14851085069661	2.45524384207366	FALSE	60	62
SAPCD2	CD4mem	0.161047829032253	5.99029032131148	2.97077525401406	0.00350943091696312	0.0555289323840729	-2.14949401473437	2.4547633022408	FALSE	60	62
CADM3	CD4mem	0.156877512903222	5.11799346229508	2.9704635600609	0.00351277523306634	0.0555289323840729	-2.15034034019423	2.45434963789995	FALSE	60	62
DCHS2	CD4mem	0.129257624731175	6.00155656557377	2.97013269710957	0.00351632843015616	0.0555289323840729	-2.15123862918766	2.45391056797166	FALSE	60	62
PABIR3	CD4mem	-0.157929956989252	5.22510921967213	-2.96998624083603	0.00351790230595051	0.0555289323840729	-2.15163622828688	2.45371622530372	FALSE	60	62
UPK3BL1	CD4mem	0.177513415053754	7.05453188114754	2.96457218909803	0.00357654054626727	0.0564030551052176	-2.16632224240559	2.44653684711324	FALSE	60	62
F8A1	CD4mem	-0.150938932795701	6.95083680409836	-2.96383662422729	0.00358457625694985	0.0564782962160586	-2.16831570685287	2.44556217615945	FALSE	60	62
C15orf40	CD4mem	0.162837247311824	5.44024541147541	2.96325387391984	0.00359095432168884	0.0565273064287688	-2.16989471905344	2.44479011923056	FALSE	60	62
SVIP	CD4mem	-0.147017047311833	5.3569901147541	-2.96263298456376	0.00359776129048313	0.056556697271332	-2.17157677323796	2.44396765523869	FALSE	60	62
FXYD6	CD4mem	0.13505787258064	6.19751753196721	2.96219271133441	0.00360259530596023	0.056556697271332	-2.17276933247759	2.4433845211857	FALSE	60	62
MYOZ2	CD4mem	0.141447082795692	5.07196422295082	2.96218965132664	0.00360262892445132	0.056556697271332	-2.17277762051614	2.44338046848041	FALSE	60	62
MDM2	CD4mem	0.150544219892471	5.36793718770492	2.96145868246232	0.00361066791580171	0.0566315094681501	-2.17475723673135	2.44241245313145	FALSE	60	62
CXCL14	CD4mem	0.177532169892466	5.83784785	2.96107672663075	0.00361487511727829	0.0566461408776398	-2.1757914826813	2.44190670163743	FALSE	60	62
PKD1	CD4mem	0.135893974731178	6.45357139426229	2.9592514730462	0.00363504238967663	0.0569106184085119	-2.18073222446349	2.43949052029454	FALSE	60	62
ARL2	CD4mem	-0.128077427956995	7.73592076229508	-2.95827801545989	0.00364584039270507	0.0570280640088587	-2.18336616622866	2.43820234777229	FALSE	60	62
USP22	CD4mem	-0.132467109139795	5.87696376721312	-2.95737028981393	0.0036559358298845	0.0571343178473367	-2.18582156942127	2.43700143574227	FALSE	60	62
VPS72	CD4mem	0.132999888709668	5.49331404262295	2.95644396804351	0.00366626457484534	0.0572205674907649	-2.18832659485713	2.43577619751638	FALSE	60	62
C19orf53	CD4mem	-0.177658979569894	6.09515394426229	-2.95628230544761	0.0036680699044658	0.0572205674907649	-2.18876370394042	2.43556239632959	FALSE	60	62
ROGDI	CD4mem	-0.140099433333341	7.48364283934426	-2.95524031836254	0.00367972567529099	0.0573506794437244	-2.19158056335595	2.43418455691022	FALSE	60	62
ZYX	CD4mem	0.143451603225794	6.84031311557377	2.95469692794099	0.0036858175915343	0.0573939192921182	-2.19304919465036	2.43346616150716	FALSE	60	62
RELB	CD4mem	-0.146980067204308	6.12137890491803	-2.95429384701301	0.00369034249385697	0.0574127024673791	-2.194138456056	2.43293332590336	FALSE	60	62
PITX1	CD4mem	-0.209126364516134	6.06565113278689	-2.95379744908278	0.00369592196886932	0.0574478437209697	-2.19547971277051	2.43227720651232	FALSE	60	62
CIITA	CD4mem	0.191035806989237	6.02650614590164	2.95270243361488	0.00370825728556432	0.0575878375585841	-2.1984377231854	2.43083014134942	FALSE	60	62
KDM7A	CD4mem	-0.154810132795702	5.4011404852459	-2.95213009082609	0.00371471975630017	0.0576364589990968	-2.19998343394516	2.43007394445609	FALSE	60	62
APP	CD4mem	-0.12202784086022	6.36032753196721	-2.95048420785453	0.0037333615699663	0.0578737949466103	-2.20442696256317	2.42789994732604	FALSE	60	62
P4HA2	CD4mem	-0.176925641397853	5.33532459754098	-2.94978935419167	0.00374125748927838	0.0579442744534611	-2.20630226547562	2.42698240077681	FALSE	60	62
ID2	CD4mem	-0.194775962365595	6.65263457213115	-2.94830700280952	0.00375815339469155	0.0581534384986706	-2.21030160948507	2.42502549749028	FALSE	60	62
IKZF3	CD4mem	-0.144860866129042	6.54400406721311	-2.94801539322329	0.00376148541502962	0.0581534384986706	-2.21108815686901	2.42464061779652	FALSE	60	62
LEF1	CD4mem	-0.153697235483877	6.19557533114754	-2.94751531980938	0.00376720572618199	0.0581898741633468	-2.21243682701516	2.42398066243384	FALSE	60	62
RHBDF2	CD4mem	0.1311789016129	6.07914241229508	2.94713781430609	0.00377152928322667	0.0582046892059067	-2.21345480548535	2.423482515949	FALSE	60	62
PATL2	CD4mem	0.175936474731177	4.91376787704918	2.94603315339972	0.00378420712810361	0.0583239010614539	-2.21643296907788	2.42202510056555	FALSE	60	62
RMDN1	CD4mem	0.143140199462358	5.70846890327869	2.94587750639348	0.00378599658335334	0.0583239010614539	-2.21685251442139	2.42181978229812	FALSE	60	62
MROH8	CD4mem	0.136027217204298	5.39563084754098	2.9445877315323	0.00380085491207141	0.0585007028281453	-2.22032834515974	2.42011870816312	FALSE	60	62
PDE4B	CD4mem	0.156581462365584	5.50626454754098	2.94410091631694	0.00380647698132559	0.0585351571350513	-2.22163992276219	2.41947679214507	FALSE	60	62
PSMB10	CD4mem	0.154708091397846	6.53269818852459	2.94318260399287	0.00381710307138305	0.0586464326242689	-2.22411352224554	2.41826611284929	FALSE	60	62
EDEM1	CD4mem	-0.158172640322586	5.95251576721311	-2.94230533897905	0.00382727963225704	0.0587001905488036	-2.22647592318515	2.41710980578971	FALSE	60	62
ABCA10	CD4mem	0.126367485483864	5.12012625819672	2.94213141967658	0.00382930011076194	0.0587001905488036	-2.22694419988748	2.41688059569453	FALSE	60	62
MBD1	CD4mem	-0.153380353763445	5.64540977622951	-2.94200398176675	0.00383078122136412	0.0587001905488036	-2.2272873103015	2.41671265017496	FALSE	60	62
SCGB1C2	CD4mem	0.135498139784941	5.58565217295082	2.94078267076199	0.00384500226817484	0.0588659639286944	-2.2305748742712	2.41510339967126	FALSE	60	62
KRT34	CD4mem	0.139123119892466	6.54998840327869	2.93848199234534	0.00387192334403462	0.0591907804532599	-2.23676466157784	2.41207324939885	FALSE	60	62
BAZ2B	CD4mem	0.160459765053756	4.95951049016393	2.93838505177563	0.00387306147243296	0.0591907804532599	-2.237025378955	2.41194560992676	FALSE	60	62
ZNF442	CD4mem	0.138949245698916	5.27826076557377	2.93709008161464	0.00388829453140538	0.059371134504248	-2.24050742025607	2.41024084546403	FALSE	60	62
KCNA2	CD4mem	0.142584689784942	4.92880931147541	2.93659847158858	0.00389409185723207	0.0594072214551276	-2.24182895627898	2.40959380817847	FALSE	60	62
EPC2	CD4mem	0.126301610215049	5.34246950245902	2.93624605183617	0.00389825266096069	0.0594183004710307	-2.24277620440378	2.40913001598675	FALSE	60	62
ZNF805	CD4mem	-0.121689758602153	6.05012896967213	-2.93515427178599	0.00391116856522981	0.0595626902979539	-2.24571010193031	2.40769346623361	FALSE	60	62
GOLGA8S	CD4mem	0.142843065591391	6.1198544057377	2.9344152116588	0.003919934035494	0.0596436752981937	-2.2476956056303	2.40672124120964	FALSE	60	62
EFHC2	CD4mem	-0.153582506989252	4.99559455983607	-2.93408699305345	0.00392383258548803	0.0596505305175246	-2.24857723249333	2.40628953053515	FALSE	60	62
NLGN2	CD4mem	-0.146846463440867	5.03205442459016	-2.93224426478858	0.00394578651739411	0.0599316125995769	-2.25352537139069	2.40386641549178	FALSE	60	62
CCL23	CD4mem	0.238640302688161	5.26424581393443	2.93155413069946	0.00395403763520034	0.0600042553411982	-2.2553778339552	2.40295920131419	FALSE	60	62
MTAP	CD4mem	0.123754449462359	6.01060837786885	2.93018193038131	0.00397049048935747	0.0602011266133955	-2.25905996605314	2.40115583992115	FALSE	60	62
PNO1	CD4mem	-0.161159747311832	6.17962228852459	-2.92856199392466	0.00398999460825135	0.0604084726163502	-2.26340491970829	2.39902769118249	FALSE	60	62
CKB	CD4mem	-0.129657780645173	8.87153720901639	-2.92843163016046	0.0039915680118474	0.0604084726163502	-2.26375448646393	2.39885646643843	FALSE	60	62
TRAP1	CD4mem	-0.136172258602159	5.79264452868852	-2.9281146663923	0.00399539592888281	0.0604084726163502	-2.26460435886557	2.39844017724887	FALSE	60	62
TBRG4	CD4mem	-0.105787282795704	6.22919288360656	-2.92788819784067	0.00399813301420353	0.0604084726163502	-2.26521153769398	2.39814276140008	FALSE	60	62
MCFD2	CD4mem	0.118770375806446	5.84904168442623	2.92587991908177	0.00402248035826066	0.0607233073280186	-2.27059407613863	2.39550606788023	FALSE	60	62
SERINC5	CD4mem	-0.12600751344087	6.07430888852459	-2.92519403309881	0.00403082681214729	0.060796254446511	-2.27243162750344	2.39460586127254	FALSE	60	62
CTSG	CD4mem	0.154308454838703	4.95579834918033	2.92488163598419	0.00403463359599951	0.0608006630756024	-2.27326844256242	2.39419589947001	FALSE	60	62
PLA2G12B	CD4mem	0.125508327956983	5.29597324590164	2.92313098345121	0.00405602767716093	0.0610698684202647	-2.27795644548155	2.39189909016455	FALSE	60	62
EIF2AK1	CD4mem	-0.152697610215061	5.79719515819672	-2.92262898988548	0.00406218153280812	0.0611093395805047	-2.27930025923501	2.39124067252766	FALSE	60	62
BLMH	CD4mem	-0.133151713440868	5.22663894754098	-2.92084880974003	0.00408407359080193	0.0613852937627049	-2.28406408527885	2.38890644097512	FALSE	60	62
TM9SF2	CD4mem	0.140454945698917	5.84750902377049	2.91943870818541	0.00410149132243505	0.061573687810336	-2.28783575746351	2.38705820295308	FALSE	60	62
PCSK5	CD4mem	0.163424048387094	4.92289193442623	2.91925818090796	0.00410372612978713	0.061573687810336	-2.28831850762228	2.38682163042328	FALSE	60	62
CDK2	CD4mem	-0.124622823655919	5.90166222704918	-2.91824189203845	0.00411632796900251	0.0617092494486512	-2.29103568831029	2.3854900300579	FALSE	60	62
TP53TG3F	CD4mem	0.169917749999993	6.56343150655738	2.91764495245991	0.00412374647633031	0.0617669385632159	-2.29263129639536	2.38470804254353	FALSE	60	62
TRPT1	CD4mem	-0.118714182795707	5.61028849180328	-2.91709648900188	0.00413057335265722	0.0617858677512493	-2.29409707583421	2.38398966102818	FALSE	60	62
WDR12	CD4mem	0.130437315591394	5.80185386721312	2.91672997001153	0.00413514129338039	0.0617858677512493	-2.29507647006884	2.38350964647732	FALSE	60	62
RPL23	CD4mem	-0.158758404838725	9.48147325081967	-2.91668319719445	0.00413572455814721	0.0617858677512493	-2.29520144633471	2.3834483932362	FALSE	60	62
PDIA6	CD4mem	-0.163992348924735	6.22526310737705	-2.91606992632638	0.00414337913229998	0.0618468153483949	-2.29683993391673	2.38264532556429	FALSE	60	62
MXD1	CD4mem	-0.119076418279575	6.23310722868852	-2.91480953310393	0.00415915161503125	0.0620287266724489	-2.30020639982089	2.38099524785548	FALSE	60	62
HEXB	CD4mem	0.166540415053753	5.81126382377049	2.9130830789924	0.00418084574218452	0.0622985627388392	-2.3048156211877	2.37873585602144	FALSE	60	62
CLEC4D	CD4mem	0.15135655752688	5.25292497704918	2.91273113560616	0.00418528087630251	0.0623109803442628	-2.3057549315892	2.37827539097179	FALSE	60	62
MTURN	CD4mem	0.118742839247305	5.38593349508197	2.9107425645647	0.00421042170009985	0.0626313804056125	-2.3110604029509	2.37567440467391	FALSE	60	62
ATXN2L	CD4mem	-0.0962132924731236	6.51799061311475	-2.91005345984232	0.00421916607568765	0.0627037229904821	-2.31289817835358	2.37477337949245	FALSE	60	62
NR3C2	CD4mem	0.149916143548381	5.46775275737705	2.90978840241277	0.00422253394704692	0.0627037229904821	-2.31360495887528	2.37442685023395	FALSE	60	62
BEX4	CD4mem	-0.153025120967747	5.5248013147541	-2.90812299177307	0.00424375144508462	0.0629647512864185	-2.3180445113479	2.3722500604892	FALSE	60	62
OR9K2	CD4mem	-0.132881780107533	5.47219880163934	-2.90712386465409	0.00425652729352327	0.0631001903838496	-2.32070685185922	2.37094457749808	FALSE	60	62
SIRT2	CD4mem	0.118092461827953	5.7662518147541	2.90569198847267	0.00427489819652079	0.063282337970725	-2.32452092100279	2.36907422320849	FALSE	60	62
CD1D	CD4mem	0.118328470967739	5.53944350901639	2.90559616204809	0.00427613023628772	0.063282337970725	-2.32477611352559	2.36894907613871	FALSE	60	62
RPAIN	CD4mem	-0.13506454086022	5.86716229016393	-2.90524613231331	0.00428063333319685	0.0632948347558166	-2.32570820445392	2.36849197099521	FALSE	60	62
PEX7	CD4mem	0.155361629032254	5.1257711295082	2.90468323192486	0.00428788410720584	0.0633371469112801	-2.32720693945217	2.36775696125399	FALSE	60	62
CCDC102B	CD4mem	0.159866990322576	5.37068226967213	2.90445578074588	0.00429081712023238	0.0633371469112801	-2.32781246086266	2.36745999522414	FALSE	60	62
LHFPL5	CD4mem	0.146836943010749	4.84602773032787	2.90414415507131	0.0042948385605871	0.0633424612942514	-2.32864200419619	2.36705315629465	FALSE	60	62
LOXL2	CD4mem	-0.128985015053771	5.74268179508197	-2.90384976470543	0.00429864075757436	0.0633445358654483	-2.32942559542291	2.36666884786327	FALSE	60	62
NACC2	CD4mem	0.165444291935477	5.37799005327869	2.9030919344333	0.0043084427094517	0.0634029259967723	-2.33144242255267	2.36567967761325	FALSE	60	62
PEDS1	CD4mem	0.124111923655912	5.47115056065574	2.90277478748618	0.00431255083910595	0.0634029259967723	-2.33228631383558	2.36526577214753	FALSE	60	62
TTC7A	CD4mem	-0.124592450000006	5.85412787459016	-2.90267203948244	0.00431388254444064	0.0634029259967723	-2.33255969696759	2.36513168375729	FALSE	60	62
H2AP	CD4mem	-0.190678640860217	4.94180669344262	-2.90227228538177	0.00431906729935709	0.0634029259967723	-2.33362324758361	2.36461002875831	FALSE	60	62
COL5A1	CD4mem	-0.232127654838719	5.74479006311475	-2.90212894990555	0.00432092773122512	0.0634029259967723	-2.33400456194976	2.36442299732974	FALSE	60	62
RPS12	CD4mem	-0.155991563440873	9.62212573442623	-2.90148191785306	0.00432933506990441	0.0634041087604812	-2.33572565050381	2.36357880056265	FALSE	60	62
RAP2B	CD4mem	0.130437154301064	6.46814794918033	2.90129954295446	0.00433170750134124	0.0634041087604812	-2.33621070200342	2.36334087680254	FALSE	60	62
TOR4A	CD4mem	0.130309130645155	5.74479117704918	2.90127681294805	0.00433200326906872	0.0634041087604812	-2.33627115374741	2.36331122431404	FALSE	60	62
CCL4L2	CD4mem	0.212282619354838	6.06869331885246	2.89988981466356	0.00435008625304486	0.0635773644494289	-2.3399591656416	2.36150213181546	FALSE	60	62
GNA15	CD4mem	-0.120915910215063	6.19621505245902	-2.89980527110953	0.00435119072301294	0.0635773644494289	-2.34018391574602	2.36139188013253	FALSE	60	62
ADGRE2	CD4mem	0.145017719892465	6.22632183688525	2.89930184269851	0.0043577727932122	0.0636198053355031	-2.34152210753541	2.36073541686776	FALSE	60	62
SDAD1	CD4mem	0.120444972043002	6.05692249344262	2.89667284059962	0.00439229414647122	0.0640697206863003	-2.34850708453623	2.35730858342324	FALSE	60	62
POLR2I	CD4mem	-0.117860769892481	5.72659004016393	-2.8958951344654	0.004402554108463	0.0641652789186267	-2.35057229701849	2.35629529774286	FALSE	60	62
GLB1L	CD4mem	0.105100602688167	5.95243520163934	2.89241522453767	0.00444873266197722	0.0647837332089275	-2.35980727755741	2.35176369155844	FALSE	60	62
CMKLR1	CD4mem	0.14655403709677	5.80221951885246	2.89183105422723	0.00445652798363235	0.0648426695684101	-2.36135658920162	2.35100336209051	FALSE	60	62
C9orf131	CD4mem	0.193944861827952	5.08813657377049	2.89010424496359	0.0044796442004253	0.0651242392162669	-2.3659347472562	2.348756478843	FALSE	60	62
FAM120C	CD4mem	-0.138763439784954	5.32409989180328	-2.8886611884615	0.00449904610174809	0.0653513833419328	-2.36975876511458	2.34687955659389	FALSE	60	62
CD83	CD4mem	-0.178470825806457	5.78567463852459	-2.88830537843833	0.00450384178281956	0.0653661601030021	-2.37070138285821	2.34641687438569	FALSE	60	62
RASD2	CD4mem	0.132772798924721	5.29216741557377	2.8878581488592	0.0045098762764748	0.0653988764316966	-2.37188604565224	2.34583537235293	FALSE	60	62
ELOVL6	CD4mem	-0.134280154301082	5.54243735081967	-2.88719137525757	0.00451888684114037	0.0654746585860372	-2.3736519566307	2.34496853383667	FALSE	60	62
REG1A	CD4mem	0.160805437096768	5.11028985409836	2.88368604321888	0.00456652853802047	0.0660788639822078	-2.38292971242294	2.34041382393174	FALSE	60	62
SIGIRR	CD4mem	-0.132679385483883	7.44684102868852	-2.88350815474019	0.00456895847574083	0.0660788639822078	-2.38340027478213	2.34018278894333	FALSE	60	62
TMEM98	CD4mem	0.125733677419348	5.36786170737705	2.88328223269383	0.00457204625356664	0.0660788639822078	-2.3839978618186	2.33988938467064	FALSE	60	62
PLSCR1	CD4mem	0.126685286559134	6.25347313606557	2.88235496129306	0.00458473971313089	0.0661890583634958	-2.38645015757172	2.33868531525235	FALSE	60	62
PVALB	CD4mem	-0.148092524731189	5.88824921885246	-2.8821665663937	0.00458732259987465	0.0661890583634958	-2.38694830858954	2.33844071737424	FALSE	60	62
HMGN1	CD4mem	0.0950051629032176	8.02750378770492	2.88155300010956	0.00459574380776962	0.066238879208506	-2.3885704925122	2.33764418929035	FALSE	60	62
ANXA7	CD4mem	-0.110013946774206	6.47165657704918	-2.88135727059125	0.00459843317511074	0.066238879208506	-2.38908791006971	2.33739012034398	FALSE	60	62
H2AZ1	CD4mem	-0.139435209677425	6.99647301639344	-2.8805361008384	0.00460973194190564	0.0663369775379694	-2.39125836213422	2.33632432830579	FALSE	60	62
ORM1	CD4mem	0.23034473817204	5.43340954262295	2.88028913771286	0.0046131349635042	0.0663369775379694	-2.39191100916692	2.33600383933327	FALSE	60	62
ACTR2	CD4mem	-0.137600028494632	7.0489948	-2.88002719740352	0.0046167468760529	0.0663369775379694	-2.39260318233147	2.33566393600701	FALSE	60	62
PIGW	CD4mem	0.13120180913978	5.34405015409836	2.87905738466152	0.00463014223837279	0.0664307538470481	-2.39516541403879	2.33440566721281	FALSE	60	62
CXorf51B	CD4mem	-0.155764179032261	5.17449609508197	-2.87899875932679	0.00463095312945318	0.0664307538470481	-2.39532027696045	2.33432961454117	FALSE	60	62
EEF2KMT	CD4mem	-0.140045047849469	7.00945660081967	-2.87689093693996	0.00466019451366438	0.0667948343714944	-2.4008863894457	2.33159595574603	FALSE	60	62
LRRC8B	CD4mem	0.141441972043001	5.30955553688525	2.87626644415871	0.00466889037050975	0.0668640756703797	-2.40253479284235	2.33078632355081	FALSE	60	62
DUXB	CD4mem	0.122433515053753	5.3255739057377	2.87393119868135	0.00470153966745076	0.0672759605019836	-2.40869608016338	2.32775989534567	FALSE	60	62
TYMP	CD4mem	0.164340930645158	6.80262347786885	2.87305932248853	0.00471378292893343	0.067395408818635	-2.41099529720736	2.32663042073766	FALSE	60	62
RAN	CD4mem	-0.0939112118279697	7.13282735327869	-2.87214225139249	0.00472669231590259	0.0675241759414655	-2.41341303304201	2.32544266718191	FALSE	60	62
CFDP1	CD4mem	-0.11507430752689	6.85480455245902	-2.8710612723916	0.0047419505332292	0.0676862576112748	-2.41626201559146	2.3240429807791	FALSE	60	62
RCC1L	CD4mem	-0.114729646774203	6.06385783032787	-2.87062754113423	0.0047480853895673	0.0677179532065245	-2.41740487327783	2.32348147929528	FALSE	60	62
ICOS	CD4mem	-0.190205210215059	6.31309244754098	-2.8700882359393	0.00475572365188892	0.0677346851302323	-2.418825699856	2.32278338953414	FALSE	60	62
TP53I13	CD4mem	-0.144687551612906	6.22109518934426	-2.86999190688258	0.0047570891579903	0.0677346851302323	-2.41907945878455	2.32265870889955	FALSE	60	62
NUCKS1	CD4mem	-0.10939373602151	7.91843372131148	-2.86847039372375	0.00477870490261154	0.0679865088940622	-2.42308657258958	2.32068978745879	FALSE	60	62
SLC25A10	CD4mem	0.126198039784941	5.47698865327869	2.86790585600011	0.00478674797453444	0.0680449794243598	-2.42457288309056	2.31995943780954	FALSE	60	62
JAK3	CD4mem	-0.104168090322586	7.29354463196721	-2.86693131666391	0.00480066156315793	0.0681867364882038	-2.4271380348965	2.31869890982625	FALSE	60	62
FMOD	CD4mem	0.152092773655908	5.43426068442623	2.86643863808593	0.0048077096521996	0.0682308260730542	-2.42843455504241	2.31806176817984	FALSE	60	62
NRIP2	CD4mem	0.146862199462361	5.07349394508197	2.86569575894908	0.00481835492268906	0.0683258525922301	-2.43038912450495	2.31710121278762	FALSE	60	62
GM2A	CD4mem	0.245708882795694	6.61452991803279	2.86285338551994	0.00485928479217635	0.0688498172847263	-2.43786348679521	2.31342764713041	FALSE	60	62
ZNF738	CD4mem	-0.125072400000009	5.86601003360656	-2.8620250752621	0.00487127206722635	0.0689631806571324	-2.44004039547617	2.31235761380835	FALSE	60	62
CXCR3	CD4mem	0.187632809677411	5.95794852131148	2.86115058850159	0.00488395695059706	0.0690199030181277	-2.44233805830601	2.31122817277804	FALSE	60	62
SULF1	CD4mem	-0.228197823118289	5.59223491885246	-2.86103688619432	0.00488560847884037	0.0690199030181277	-2.4426367589065	2.3110813393053	FALSE	60	62
CUL2	CD4mem	0.154658930645149	5.52826418852459	2.86085256439193	0.00488828684173469	0.0690199030181277	-2.44312095752508	2.31084331787853	FALSE	60	62
H2BC17	CD4mem	-0.135383614516138	7.33308780901639	-2.8606496408377	0.00489123705781645	0.0690199030181277	-2.44365398958844	2.3105812882303	FALSE	60	62
OR2S2	CD4mem	0.115038206989244	6.35808647704918	2.86017796270287	0.00489810087053663	0.0690555250067984	-2.444892847166	2.30997227534312	FALSE	60	62
SLC7A11	CD4mem	-0.155784093548394	5.43351421557377	-2.85992780039368	0.00490174478082939	0.0690555250067984	-2.44554982255856	2.30964930490829	FALSE	60	62
ABCC10	CD4mem	0.132374290860209	5.38510998606557	2.85865783450492	0.00492028160325236	0.0691552387832945	-2.4488842195572	2.3080100404768	FALSE	60	62
TNRC6A	CD4mem	-0.140026324193554	5.60417831885246	-2.85848307691726	0.00492283743131414	0.0691552387832945	-2.44934295716458	2.30778450585815	FALSE	60	62
HSPA4	CD4mem	-0.11050401129033	6.18230952622951	-2.85841197703293	0.00492387761382724	0.0691552387832945	-2.44952958683843	2.30769275027769	FALSE	60	62
COL6A2	CD4mem	-0.2838861139785	6.87695180901639	-2.85834809438925	0.00492481238040572	0.0691552387832945	-2.44969726852105	2.30761031008141	FALSE	60	62
CLPB	CD4mem	0.100657530645154	5.60369287295082	2.85649090240523	0.00495205888450786	0.0694814425806861	-2.45457065181191	2.30521419979876	FALSE	60	62
TMEM176B	CD4mem	0.156004985483865	6.50663522786885	2.85468503301175	0.00497868453853569	0.0697984137088067	-2.45930667737646	2.30288539079896	FALSE	60	62
PDE6G	CD4mem	0.137041798924725	5.49597962377049	2.85205836615305	0.00501764565936492	0.0702876679409013	-2.46619057922746	2.29950001133869	FALSE	60	62
ALKBH1	CD4mem	0.153935158602147	5.09520257377049	2.85171102868107	0.00502281849697103	0.0703032038815525	-2.46710045310992	2.29905251508913	FALSE	60	62
PCDH19	CD4mem	-0.153867113978499	5.3407538295082	-2.85131726035889	0.00502868871642195	0.0703284679014549	-2.46813183724314	2.29854524704449	FALSE	60	62
PLBD2	CD4mem	0.165167603225801	5.33267626557377	2.84943093832559	0.00505689669522013	0.0706658423483911	-2.47307087067748	2.29611591825872	FALSE	60	62
MYO7B	CD4mem	0.125300296236555	5.13170628360656	2.84777811286019	0.00508173176552409	0.0709555767099005	-2.47739615487738	2.2939882625102	FALSE	60	62
DDX51	CD4mem	0.12253235806451	5.14214125737705	2.84728847089987	0.00508911041298785	0.0710012985037821	-2.47867707435306	2.29335812660142	FALSE	60	62
PRAMEF8	CD4mem	0.119185439784943	5.89355753360656	2.84648964683374	0.00510116929067364	0.0710549478320026	-2.48076640625019	2.29233026345462	FALSE	60	62
SLC30A5	CD4mem	-0.152130384408603	5.03741779590164	-2.84648958380315	0.00510117024319926	0.0710549478320026	-2.48076657108683	2.29233018236015	FALSE	60	62
SLC50A1	CD4mem	-0.115162787634413	7.26265228442623	-2.84547739460841	0.0051164875396088	0.0712109689744426	-2.48341321667414	2.29102807919073	FALSE	60	62
GPCPD1	CD4mem	0.12485734569892	5.77983722295082	2.84441034923334	0.00513268045946599	0.0712632951334379	-2.48620239722873	2.28965577236701	FALSE	60	62
H3C2	CD4mem	-0.235848486021514	7.02080561065574	-2.84426331972441	0.00513491536881668	0.0712632951334379	-2.48658664934445	2.28946670983862	FALSE	60	62
GPAT2	CD4mem	-0.129262472043017	8.07883618114754	-2.84422859780633	0.00513544328609612	0.0712632951334379	-2.48667739026777	2.28942206260297	FALSE	60	62
DTD1	CD4mem	-0.150364190322585	5.85245288852459	-2.84414436230373	0.00513672422146804	0.0712632951334379	-2.48689752401342	2.28931374988977	FALSE	60	62
ALDH3A1	CD4mem	0.161681856451607	4.97901236065574	2.84375935125327	0.00514258264663946	0.0712874036753707	-2.48790360502485	2.28881872001417	FALSE	60	62
CD63	CD4mem	0.186919190860205	7.47824759672131	2.84261081473368	0.00516009535365779	0.0714728980130342	-2.4909041556828	2.28734227294938	FALSE	60	62
NPM1	CD4mem	-0.111792130107533	8.42204156065574	-2.84036099848628	0.00519455819048081	0.0718926853562544	-2.49677869064513	2.28445138431388	FALSE	60	62
SLC16A11	CD4mem	-0.13291248978495	5.88264450819672	-2.83911017328555	0.00521380923041891	0.0721014385981192	-2.50004296210742	2.28284486340399	FALSE	60	62
USP48	CD4mem	-0.116885281182801	5.6201463	-2.83772251060267	0.00523524252421496	0.0723400125151109	-2.50366284861164	2.2810631946941	FALSE	60	62
SH3D21	CD4mem	-0.106751012903234	6.7574978647541	-2.83556770628847	0.00526868432881302	0.0726746116159081	-2.50928081226304	2.27829782123391	FALSE	60	62
TSPAN4	CD4mem	0.140018550537628	5.75769424836066	2.83548565282244	0.00526996161695558	0.0726746116159081	-2.50949466578632	2.27819254790037	FALSE	60	62
BIRC5	CD4mem	-0.125540874731191	7.18661869426229	-2.83524397696006	0.0052737253158745	0.0726746116159081	-2.51012450661158	2.27788249435803	FALSE	60	62
SLC31A2	CD4mem	0.143694963978486	6.40217792377049	2.83508125510769	0.00527626082020697	0.0726746116159081	-2.51054855555966	2.2776737442142	FALSE	60	62
PRR23D2	CD4mem	0.172289819892463	6.32785304508197	2.83383153026018	0.00529577095686268	0.0728622367717652	-2.51380458801978	2.27607080648409	FALSE	60	62
CSTF2	CD4mem	-0.154357884946239	5.38642528770492	-2.83350452226576	0.00530088691947202	0.0728622367717652	-2.51465636466314	2.27565146020918	FALSE	60	62
NME2	CD4mem	-0.117976806989251	7.09687725983607	-2.83340034514836	0.00530251769339031	0.0728622367717652	-2.51492770254811	2.27551787365931	FALSE	60	62
SERPINA11	CD4mem	0.151643208602146	5.0297037352459	2.83236221286686	0.00531879351536073	0.0730278792188418	-2.51763112097641	2.27418686940495	FALSE	60	62
OSBPL7	CD4mem	-0.170891376881724	4.99799410409836	-2.83156816120481	0.00533127341875618	0.0731411817164805	-2.51969833265092	2.27316904375302	FALSE	60	62
KIAA0513	CD4mem	0.158499313440853	5.4806263352459	2.82837615004093	0.00538171163776607	0.0737746524036077	-2.52800314460821	2.26907957626421	FALSE	60	62
LMNB1	CD4mem	-0.130117404838714	6.11080223852459	-2.82780201268092	0.00539082989392021	0.0738411378977195	-2.52949602549095	2.26834437199206	FALSE	60	62
EIF2S3B	CD4mem	-0.110845176881724	6.29748377213115	-2.82646623473232	0.00541209886609448	0.0740738215058817	-2.53296829703556	2.26663427848109	FALSE	60	62
VTI1B	CD4mem	0.132206146236553	6.06967455327869	2.82516576043107	0.00543287926955809	0.0742113793853531	-2.53634740249441	2.26496994583087	FALSE	60	62
ACP2	CD4mem	0.135283189247298	5.68901879344262	2.82514734785002	0.00543317400805943	0.0742113793853531	-2.53639523518749	2.26494638561052	FALSE	60	62
POLD2	CD4mem	-0.115910100537646	6.38079331639344	-2.82453880275896	0.00544292347959189	0.0742113793853531	-2.53797597438439	2.26416777125423	FALSE	60	62
RAB20	CD4mem	0.125682573118272	5.86443454508197	2.82453447366316	0.0054429928929855	0.0742113793853531	-2.53798721843799	2.26416223274873	FALSE	60	62
TBX20	CD4mem	0.129949533870961	5.58639512295082	2.82449675504813	0.00544359771329556	0.0742113793853531	-2.53808518516156	2.26411397703067	FALSE	60	62
TEAD2	CD4mem	0.110023306451612	5.64334411639344	2.82407178277045	0.00545041640973078	0.0742120633847122	-2.53918888740102	2.26357031652338	FALSE	60	62
EFCAB8	CD4mem	0.124899647311819	5.53373877540984	2.82395900038735	0.00545222731572076	0.0742120633847122	-2.53948177160514	2.2634260457381	FALSE	60	62
VSIR	CD4mem	0.165790641397844	5.77431332295082	2.82306076876592	0.00546666950903126	0.074350143479749	-2.54181401635409	2.26227718086289	FALSE	60	62
TPBGL	CD4mem	0.225522352688166	5.10311696311475	2.82256552853824	0.00547464713769416	0.0744001535601799	-2.54309961886491	2.26164386755467	FALSE	60	62
SCAF4	CD4mem	0.147776526344082	5.5684859204918	2.82138970738844	0.00549363054672263	0.0745995356815553	-2.54615115218659	2.2601405507609	FALSE	60	62
SIX1	CD4mem	-0.121271295161295	5.12259487459016	-2.82052862214208	0.00550757068250935	0.0747147371872056	-2.54838515670326	2.25903992053638	FALSE	60	62
CTNNA1	CD4mem	0.141849710752678	5.77682882540984	2.82033240783053	0.00551075171392337	0.0747147371872056	-2.54889413167874	2.25878915560528	FALSE	60	62
MCL1	CD4mem	-0.136618647849471	7.16287936557377	-2.81951351535277	0.00552404572494855	0.0748363281453483	-2.551017979249	2.25774273523268	FALSE	60	62
LAMB3	CD4mem	-0.210953288709683	4.33745366967213	-2.81843224039345	0.00554164411302925	0.0750159962092379	-2.55382149415145	2.25636136825253	FALSE	60	62
PIMREG	CD4mem	0.12777507150537	6.1365296442623	2.81792195726744	0.00554996702402791	0.0750699214352485	-2.55514421811709	2.25570959729629	FALSE	60	62
NAT8L	CD4mem	-0.17674154892474	8.12574175901639	-2.81762575659189	0.00555480339847597	0.0750766396825267	-2.55591191355449	2.25533130746443	FALSE	60	62
CMSS1	CD4mem	-0.137707269892479	5.31359461639344	-2.81680842626144	0.00556816874397581	0.075198531827308	-2.55802990614038	2.25428761185527	FALSE	60	62
TMEM203	CD4mem	0.14052090053763	5.59448965573771	2.81592272519304	0.0055826852318404	0.0753357679491723	-2.56032445639417	2.25315685825535	FALSE	60	62
GDPD2	CD4mem	-0.157885831182801	4.86975259508197	-2.81562671906791	0.00558754441245328	0.0753425707992531	-2.56109116493209	2.25277901186775	FALSE	60	62
ADCY6	CD4mem	-0.142670807526884	5.90598215327869	-2.81236296670256	0.00564137791174872	0.0760092195274554	-2.56954012491939	2.24861480623283	FALSE	60	62
ASS1	CD4mem	0.110694466129023	7.2529066352459	2.8086913775456	0.00570250348964954	0.0767730041797175	-2.57903447192365	2.24393444028453	FALSE	60	62
CD84	CD4mem	0.146925917741927	6.12238983032787	2.80633681439995	0.00574202005363217	0.0772449042984732	-2.58511733475036	2.24093529509159	FALSE	60	62
TEX15	CD4mem	0.126939230107527	5.30758943278689	2.80539641539961	0.00575787238805193	0.0773428952710924	-2.58754552998089	2.23973796463665	FALSE	60	62
SCYL3	CD4mem	-0.128440505376351	6.05828447704918	-2.80537430322646	0.00575824561324665	0.0773428952710924	-2.58760261691905	2.23970981458771	FALSE	60	62
AKAP7	CD4mem	0.149847296774188	5.30241684508197	2.80458976582755	0.00577150188179852	0.0774608088092432	-2.58962779655114	2.23871115840344	FALSE	60	62
MIDN	CD4mem	-0.128820147849472	6.70531389344262	-2.8043211529417	0.0057760470023536	0.0774617156129591	-2.59032106968026	2.2383692813699	FALSE	60	62
GLRX	CD4mem	0.126999456989243	6.41356445901639	2.80395183299894	0.00578230148478901	0.0774855272554995	-2.59127416521674	2.23789926829199	FALSE	60	62
DCAF13	CD4mem	0.125374963978487	5.76743373770492	2.80350230834775	0.00578992257444105	0.0775276010354723	-2.59243409285312	2.23732724382314	FALSE	60	62
OR4D10	CD4mem	0.150148271505373	5.35789870737705	2.80256535534205	0.00580583679835535	0.0776412140052836	-2.59485122198573	2.23613517631865	FALSE	60	62
TFPI	CD4mem	0.191662860752678	5.87607289590164	2.80240414240592	0.00580857903006955	0.0776412140052836	-2.59526704296622	2.23593009736483	FALSE	60	62
CIAO2B	CD4mem	-0.112711897311828	5.9173325	-2.80202059185381	0.00581510797030394	0.0776412140052836	-2.59625626013577	2.23544221722584	FALSE	60	62
LRRC25	CD4mem	0.152582511827956	5.63894163442623	2.80194713440652	0.00581635915322818	0.0776412140052836	-2.59644570089362	2.23534878415567	FALSE	60	62
USP20	CD4mem	0.149067053763438	5.69793372868852	2.80077067920042	0.00583643089040563	0.0778466031957586	-2.59947908196318	2.23385265262206	FALSE	60	62
SMTNL2	CD4mem	0.173439874193544	4.78263037459016	2.80051829158452	0.00584074514150837	0.0778466031957586	-2.60012969275535	2.23353174360646	FALSE	60	62
IGSF6	CD4mem	0.171828989784935	7.47263405409836	2.79887200520879	0.00586895773309646	0.078162408608598	-2.6043722514489	2.2314390181656	FALSE	60	62
SLC8A1	CD4mem	0.178797469892467	6.00647107868852	2.79835126983473	0.00587790745153382	0.0781805163639886	-2.60571375018284	2.23077725623629	FALSE	60	62
CNOT8	CD4mem	-0.100891790322587	6.00471587704918	-2.79825392122156	0.00587958193127554	0.0781805163639886	-2.60596451139548	2.23065355341281	FALSE	60	62
MPL	CD4mem	0.126038405913973	5.45203872868852	2.79800446947286	0.00588387469976377	0.0781805163639886	-2.60660704114928	2.23033658437765	FALSE	60	62
SNRPD2	CD4mem	-0.144565452150545	6.79707677213115	-2.79757571041637	0.00589125980779114	0.0782185684380558	-2.60771130600144	2.22979182421664	FALSE	60	62
ALDH7A1	CD4mem	0.105484088172038	5.43398706557377	2.79650959617489	0.00590965958793392	0.0783509863119312	-2.6104564215057	2.22843753491227	FALSE	60	62
LSM7	CD4mem	-0.170025892473128	5.83462333442623	-2.7964730553109	0.0059102911639925	0.0783509863119312	-2.61055049334728	2.22839112355183	FALSE	60	62
GNLY	CD4mem	0.235868149462361	5.06173171311475	2.79582933856122	0.00592142731983952	0.0783991165753984	-2.61220751704903	2.22757359692309	FALSE	60	62
ACBD7	CD4mem	0.139949306989239	5.21103333770492	2.79573936979515	0.00592298528115871	0.0783991165753984	-2.6124390831903	2.22745934659584	FALSE	60	62
LAIR1	CD4mem	-0.180088795698931	6.91452976885246	-2.79478390951099	0.00593955375014317	0.0785583179491413	-2.61489788653818	2.22624618315527	FALSE	60	62
ACAT2	CD4mem	0.137032582258058	5.24563254098361	2.7945062740066	0.00594437608991085	0.0785620369407622	-2.61561222009455	2.2258937213528	FALSE	60	62
MCM9	CD4mem	0.143690651075261	5.50200336557377	2.79372333302507	0.00595799446081622	0.0786819115817714	-2.61762632391913	2.22489990488702	FALSE	60	62
RIMKLB	CD4mem	0.116683866666663	5.35292475819672	2.79156614741094	0.00599566342368726	0.0791069284657049	-2.62317305704449	2.22216275496621	FALSE	60	62
SPATA31D1	CD4mem	0.125598821505372	5.18173365737705	2.79123036374885	0.00600154638034835	0.0791069284657049	-2.62403610917869	2.2217368332958	FALSE	60	62
AIDA	CD4mem	0.126224688172031	5.86400581065574	2.79091790057223	0.00600702548248825	0.0791069284657049	-2.62483913867414	2.22134052572194	FALSE	60	62
STK38L	CD4mem	-0.131471831720439	5.6258462204918	-2.79083565455594	0.00600846843953389	0.0791069284657049	-2.62505049742528	2.22123621568864	FALSE	60	62
CD164L2	CD4mem	-0.128960010752691	5.76244662131148	-2.78907545850021	0.00603942580189897	0.0793968024831188	-2.62957258514066	2.21900434994193	FALSE	60	62
SIGLEC16	CD4mem	-0.115598314516136	7.34296973442623	-2.78906193078648	0.00603966428137482	0.0793968024831188	-2.62960732912548	2.21898720124617	FALSE	60	62
GNG5	CD4mem	-0.0964385338709688	7.19568394672131	-2.78815612351154	0.00605565224523528	0.0795465329100762	-2.63193342387601	2.21783907279329	FALSE	60	62
CYTIP	CD4mem	-0.1531475811828	6.72627848196721	-2.78737716819874	0.00606943202085783	0.0796670515636119	-2.6339332282256	2.21685194842205	FALSE	60	62
SEC61G	CD4mem	-0.114969043010759	6.66135545737705	-2.7861862265558	0.00609055507271648	0.0798837018635292	-2.63698976073307	2.21534312542418	FALSE	60	62
GSTA3	CD4mem	0.143439486021495	5.06244784016393	2.78575383600132	0.00609824068588849	0.0799239120195991	-2.63809919676639	2.21479543886037	FALSE	60	62
OTOP2	CD4mem	0.127018244623653	4.97315062786885	2.78519428296834	0.00610819968259029	0.0799938338446723	-2.63953468149921	2.21408677390285	FALSE	60	62
LDHA	CD4mem	-0.130093639784948	7.62170467786885	-2.78471067458619	0.00611681893458492	0.0800461176764895	-2.64077513026851	2.21347437496639	FALSE	60	62
BRD3OS	CD4mem	-0.117046288709678	5.14705574016393	-2.78423841017009	0.00612524669147755	0.0800958184146347	-2.64198629708032	2.2128764156018	FALSE	60	62
ZSCAN5A	CD4mem	0.114085277956986	5.44457995245902	2.78339934339047	0.00614024627302572	0.0801786302897847	-2.64413771271906	2.21181420982443	FALSE	60	62
GOLT1B	CD4mem	-0.12729394301076	6.09195653114754	-2.78336567454013	0.00614084885167426	0.0801786302897847	-2.64422402956079	2.21177159203188	FALSE	60	62
C4orf17	CD4mem	-0.107784040322587	5.92403174590164	-2.78235197825215	0.00615901642302241	0.0803551916427509	-2.64682240821577	2.2104886378616	FALSE	60	62
DDIT4	CD4mem	-0.209499292473125	6.50775143688525	-2.78110218067306	0.00618148277447981	0.0805875297652606	-2.65002481985565	2.20890733663712	FALSE	60	62
IQGAP2	CD4mem	0.132865966666657	5.47680151803279	2.78058897946126	0.00619072966192725	0.0806184223359837	-2.65133944740154	2.20825816043495	FALSE	60	62
IL33	CD4mem	0.153654879032251	5.64083829426229	2.78045352183917	0.00619317244419204	0.0806184223359837	-2.65168640263873	2.20808682722143	FALSE	60	62
STAG2	CD4mem	-0.115974658064527	5.64127774098361	-2.77882195441433	0.00622266441056625	0.080843901630549	-2.65586424698786	2.2060236199651	FALSE	60	62
IDH3G	CD4mem	-0.126167231182802	5.85927715655738	-2.77880476680235	0.0062229757704878	0.080843901630549	-2.6559082465321	2.20600188996265	FALSE	60	62
ANKRD2	CD4mem	-0.123725159139789	5.18961093688525	-2.77871991390663	0.0062245131197625	0.080843901630549	-2.65612546273196	2.20589461333585	FALSE	60	62
DOCK8	CD4mem	0.163267165053755	4.96987647868852	2.77841224065729	0.00623009038710189	0.0808556366818175	-2.65691303060721	2.20550565248452	FALSE	60	62
CTSO	CD4mem	0.125192047849459	5.40047739508197	2.77809793155511	0.00623579264037694	0.0808689750213801	-2.65771750452321	2.20510833489393	FALSE	60	62
GP1BA	CD4mem	0.171543826344079	5.70581470655738	2.77734756546391	0.00624942513112911	0.0809850597517105	-2.65963773858676	2.20415993047368	FALSE	60	62
KDM3B	CD4mem	-0.105663233333338	6.04848857540984	-2.77707540301721	0.0062543764196029	0.0809885569304867	-2.66033410536685	2.20381598429601	FALSE	60	62
DAZ4	CD4mem	0.296217337096768	5.1159269704918	2.77627972806951	0.00626887213999537	0.0811155482587284	-2.66236960596575	2.20281058794709	FALSE	60	62
SH2D3C	CD4mem	0.116373569354832	5.80617658360656	2.77592700645685	0.00627530784851741	0.0811381358590069	-2.66327177455781	2.20236496408869	FALSE	60	62
URGCP	CD4mem	0.119297793548384	5.65474085245902	2.77537080219665	0.00628546848928049	0.0811727350379636	-2.66469419070959	2.20166234650203	FALSE	60	62
MCCD1	CD4mem	0.141021806989239	5.39143614672131	2.7752669163322	0.00628736791623533	0.0811727350379636	-2.6649598364566	2.20153112541159	FALSE	60	62
MYO1F	CD4mem	0.123708064516125	6.31605396721312	2.77376546110973	0.00631487859295954	0.0814671138390753	-2.66879820791647	2.19963499458048	FALSE	60	62
P2RY13	CD4mem	0.177171001075261	5.02650061147541	2.77179637446637	0.00635112353481427	0.0818736491447741	-2.67382924625888	2.19714943977763	FALSE	60	62
POTEE	CD4mem	0.152518958602143	5.94083473196721	2.77145221664243	0.00635747783812315	0.0818945395379975	-2.67470824685289	2.19671514508031	FALSE	60	62
NPFF	CD4mem	-0.119855958064524	5.85361350491803	-2.77063078634859	0.00637266756959889	0.0820291286860572	-2.67680583847025	2.19567873591435	FALSE	60	62
CCL3L3	CD4mem	0.227171462365588	5.77950019098361	2.77018274223614	0.006380966624057	0.0820748866886141	-2.67794972364421	2.19511352696917	FALSE	60	62
HP	CD4mem	0.123949283870958	5.65077908032787	2.76979467390178	0.00638816270065528	0.0821064002387343	-2.67894035373581	2.19462403130986	FALSE	60	62
SHLD2	CD4mem	0.157462268279561	5.76290925819672	2.7686611593325	0.00640922412202602	0.0823159445516333	-2.68183319235126	2.19319454145115	FALSE	60	62
APPBP2	CD4mem	-0.147265187634415	5.54656726885246	-2.76798728352223	0.00642177508063967	0.0823656375039106	-2.68355248878097	2.1923449094434	FALSE	60	62
ZNF705A	CD4mem	0.139367510752683	6.88805592131148	2.76794221300802	0.00642261531750147	0.0823656375039106	-2.68366746636825	2.19228808927182	FALSE	60	62
PGRMC2	CD4mem	-0.237225188172047	10.4056386795082	-2.7666524213161	0.00644670295723832	0.0826133045631281	-2.68695709591864	2.19066234018199	FALSE	60	62
AKR7A3	CD4mem	-0.122736280645166	6.24242107540984	-2.76525931443777	0.00647281234773487	0.0828864941641844	-2.69050869827404	2.18890698336127	FALSE	60	62
CSDE1	CD4mem	-0.112127372043015	6.9315160795082	-2.76344450352634	0.00650696948313076	0.0832622574394691	-2.6951330080194	2.18662123004792	FALSE	60	62
SLC25A23	CD4mem	0.138710170967736	5.05652534590164	2.76274716339713	0.00652013787658467	0.0833139050357359	-2.69690917740938	2.18574322046336	FALSE	60	62
HSD11B1	CD4mem	0.265223425268815	5.70548975819672	2.76272073483792	0.00652063742302812	0.0833139050357359	-2.69697648476681	2.18570994786124	FALSE	60	62
SLC12A5	CD4mem	0.13073860537634	4.95642683606557	2.7619303955819	0.0065355923220153	0.0834433558456566	-2.69898902890438	2.18471504610556	FALSE	60	62
GUCY1B1	CD4mem	0.119610668817197	5.36135853360656	2.76152513359431	0.00654327282992989	0.0834798082284566	-2.70002080150971	2.18420497087346	FALSE	60	62
SRRM2	CD4mem	-0.119714795698926	7.59779765	-2.76063936415779	0.0065600884731232	0.0836326680803474	-2.70227544752619	2.18309030343987	FALSE	60	62
DEFB108B	CD4mem	0.134654193548378	6.30140078032787	2.75992797945176	0.00657362199631657	0.0837361941586244	-2.7040857463582	2.18219527281809	FALSE	60	62
ASF1B	CD4mem	0.0951934376344044	5.98982632377049	2.75960629195975	0.00657975017299739	0.0837361941586244	-2.70490422528671	2.18179059583109	FALSE	60	62
DCLRE1B	CD4mem	0.123116602150533	5.41119041311475	2.75898498560703	0.00659160082178741	0.0837361941586244	-2.70648479262497	2.18100910078669	FALSE	60	62
TRIP4	CD4mem	0.119958143010741	5.64337109836066	2.75894929101796	0.00659228224088102	0.0837361941586244	-2.70657558795701	2.18096420710081	FALSE	60	62
ZNF624	CD4mem	0.121624213978492	5.15265680655738	2.75894258859298	0.00659241019907783	0.0837361941586244	-2.70659263661204	2.18095577739507	FALSE	60	62
FKBP15	CD4mem	0.12506150591397	5.83306343606557	2.75829934686517	0.00660470104995786	0.0838307616759142	-2.70822864973847	2.18014683517162	FALSE	60	62
ERLIN1	CD4mem	0.129842395161281	5.2282048204918	2.75658742830004	0.00663751338458195	0.0841225836069542	-2.71258106604319	2.1779945901524	FALSE	60	62
TM6SF1	CD4mem	0.134706593548382	5.22338010081967	2.75637001169108	0.00664169119468452	0.0841225836069542	-2.71313365806929	2.17772132078253	FALSE	60	62
OR1L8	CD4mem	0.117698569354832	5.78488177295082	2.75631395051896	0.00664276883631843	0.0841225836069542	-2.71327613838463	2.17765086043789	FALSE	60	62
TENT5B	CD4mem	-0.140736224731189	6.06342572131148	-2.75608648855446	0.00664714287807552	0.0841225836069542	-2.71385420990161	2.17736498611334	FALSE	60	62
TMEM102	CD4mem	-0.147272908064524	6.19033330901639	-2.75517542968361	0.00666468858628686	0.0842829770049434	-2.71616914739154	2.17622013858574	FALSE	60	62
ARHGEF11	CD4mem	0.140122580107517	5.71907434754098	2.7536391341513	0.00669437083048877	0.084596505016403	-2.72007122271294	2.17429023384046	FALSE	60	62
STK24	CD4mem	-0.127722783333343	6.47246571639344	-2.75313236253743	0.00670418831210357	0.0846587283207239	-2.72135795900284	2.17365379542807	FALSE	60	62
FIBP	CD4mem	-0.149351305376352	5.48698587704918	-2.7527874428683	0.00671087778271853	0.084681389964282	-2.72223361866238	2.17322067040353	FALSE	60	62
ALPL	CD4mem	0.130867270430103	5.69093011557377	2.75222339959081	0.00672183007015591	0.0847363348079231	-2.72366536434572	2.17251247082019	FALSE	60	62
MMUT	CD4mem	0.137518776344082	5.10019092540984	2.75205885380485	0.0067250281902473	0.0847363348079231	-2.72408299173075	2.17230589082843	FALSE	60	62
IGSF22	CD4mem	0.14237660806451	4.89082102459016	2.75103807289964	0.00674489905309736	0.0848489528159888	-2.72667329936015	2.1710245457713	FALSE	60	62
C20orf141	CD4mem	0.138445903225802	5.04904639590164	2.75102402965096	0.0067451727953183	0.0848489528159888	-2.72670892917529	2.17100692025568	FALSE	60	62
BATF	CD4mem	-0.138978475268826	6.25026872213115	-2.75084416695983	0.0067486797153064	0.0848489528159888	-2.72716525329152	2.17078118249363	FALSE	60	62
MAP2K7	CD4mem	-0.102032665053772	6.50414434918033	-2.7503077244729	0.00675914898479516	0.084911730303247	-2.7285260870657	2.1701079807556	FALSE	60	62
GLUL	CD4mem	0.203175286021499	7.01085845245902	2.75008555083791	0.0067634892692413	0.084911730303247	-2.72908962223371	2.16982919467641	FALSE	60	62
UXT	CD4mem	-0.130616756989253	5.31571899098361	-2.74965940524891	0.00677182134571636	0.0849546840325547	-2.7301704110686	2.16929450797495	FALSE	60	62
RBMY1J	CD4mem	0.360653827419347	5.46438475737705	2.74890042265743	0.00678668421196762	0.0850489204729814	-2.73209496993482	2.16834235829204	FALSE	60	62
OR6B1	CD4mem	0.141415781182788	5.05575418032787	2.7487738728093	0.00678916527012643	0.0850489204729814	-2.73241581741422	2.16818361907192	FALSE	60	62
OR56A4	CD4mem	-0.122636218279577	6.22813630737705	-2.74744401784873	0.00681528745883997	0.0853143799116726	-2.73578666143036	2.16651582153802	FALSE	60	62
NUP188	CD4mem	-0.130829689247316	5.81877040245902	-2.74630819325625	0.00683767059088429	0.085514653989052	-2.7386645357882	2.16509182544747	FALSE	60	62
HLA-DOA	CD4mem	0.131205326344078	6.2746575	2.74613080483798	0.00684117231912416	0.085514653989052	-2.73911389454622	2.16486947019492	FALSE	60	62
POP7	CD4mem	-0.104503709677426	6.27902609262295	-2.74374123846953	0.00688850248416699	0.0860441104520498	-2.74516459886687	2.16187518063955	FALSE	60	62
ZFP91	CD4mem	-0.146027104301082	5.81467336229508	-2.74341335342196	0.00689502005931824	0.086063381692789	-2.74599448136646	2.16146446601626	FALSE	60	62
ABCE1	CD4mem	0.129414636021501	5.90316097295082	2.74272526679908	0.00690871579802951	0.0861269506003174	-2.74773575231538	2.16060267240312	FALSE	60	62
SQLE	CD4mem	0.143427589784942	5.07243150245902	2.74265730810042	0.00691006979382894	0.0861269506003174	-2.7479077073463	2.16051756609589	FALSE	60	62
VEGFC	CD4mem	0.123670276344083	5.22931713770492	2.74181935388508	0.00692678484676408	0.0862240114738638	-2.75002765977813	2.15946830179788	FALSE	60	62
RPS5	CD4mem	-0.137778696774202	7.90938833196721	-2.7413956174699	0.00693525128029834	0.0862240114738638	-2.75109945656351	2.15893779880556	FALSE	60	62
GBP2	CD4mem	0.134879523655911	6.73125240163934	2.74139153888564	0.00693533281778585	0.0862240114738638	-2.75110977219599	2.15893269285174	FALSE	60	62
SKA2	CD4mem	0.12398827150537	5.68001368360656	2.74126848399797	0.00693779329315713	0.0862240114738638	-2.75142099850617	2.15877864381056	FALSE	60	62
MC5R	CD4mem	0.140429081182789	4.78258496803279	2.73984682872298	0.00696627674381963	0.0864657711698349	-2.75501569742683	2.15699927665837	FALSE	60	62
CACNG8	CD4mem	-0.137690833870971	5.24552933032787	-2.73979874832393	0.00696724190813583	0.0864657711698349	-2.75513724109453	2.1569391101566	FALSE	60	62
BABAM2	CD4mem	-0.10305799408603	6.47969796803279	-2.73920241222148	0.00697922283540866	0.086522690783905	-2.75664457611255	2.15619293512539	FALSE	60	62
RAD51C	CD4mem	-0.104983256989252	6.05972018032787	-2.73885920312463	0.00698612669241045	0.086522690783905	-2.75751195929872	2.15576354275851	FALSE	60	62
SRGN	CD4mem	-0.188923861827962	7.7207303704918	-2.73882414216676	0.00698683231359048	0.086522690783905	-2.75760056246001	2.15571967983944	FALSE	60	62
ARRB1	CD4mem	0.164671476344079	5.68168831229508	2.73828936873246	0.00699760294867873	0.0865750602311138	-2.75895187229106	2.15505070347785	FALSE	60	62
CLMP	CD4mem	0.118251945161283	5.67524744918033	2.73811738994078	0.00700106989961435	0.0865750602311138	-2.75938639249917	2.15483558627246	FALSE	60	62
P2RY10	CD4mem	-0.148808246236565	5.0987489795082	-2.73756480383538	0.00701222013928423	0.0866510060068694	-2.76078238713909	2.1541444582691	FALSE	60	62
PRPF38A	CD4mem	0.143388420430107	5.80062085819672	2.73701551581561	0.00702331980557499	0.0867262188696984	-2.76216980057096	2.15345755561414	FALSE	60	62
AIFM1	CD4mem	-0.128848677419362	5.67068107540984	-2.73575720329049	0.00704880713989591	0.0869788612840223	-2.76534715930121	2.15188437185868	FALSE	60	62
MPPE1	CD4mem	-0.113255135483876	6.14769693852459	-2.73471239691586	0.00707003364169045	0.0871786044199892	-2.76798440343484	2.15057851967329	FALSE	60	62
CLEC4M	CD4mem	0.173621948387093	5.94935539508197	2.73418540563662	0.00708076210438119	0.087248706841734	-2.7693142652523	2.14991999655951	FALSE	60	62
TNP2	CD4mem	0.137150360752685	5.01988236967213	2.73329323089306	0.00709895864441617	0.0873004638510553	-2.77156514537728	2.1488053538377	FALSE	60	62
ZNF273	CD4mem	0.148622022580643	5.03722017540984	2.7332357526287	0.00710013240864507	0.0873004638510553	-2.77171013560137	2.14873355215308	FALSE	60	62
F2RL2	CD4mem	0.114159454838704	5.34478953934426	2.73318839623098	0.00710109960648058	0.0873004638510553	-2.77182959114177	2.14867439549919	FALSE	60	62
ZFTA	CD4mem	0.139609662365586	5.72947061065574	2.73273851975411	0.00711029376183031	0.0873004638510553	-2.77296430313153	2.14811245602039	FALSE	60	62
OR2A2	CD4mem	0.109273752688169	6.1553839704918	2.73271800610223	0.00711071325814299	0.0873004638510553	-2.77301604021718	2.14808683407483	FALSE	60	62
CDHR3	CD4mem	0.144452080107522	5.33098205983607	2.73249670949537	0.00711524011734035	0.0873004638510553	-2.77357414606745	2.14781043923728	FALSE	60	62
ST7	CD4mem	0.135605180645154	5.01714709180328	2.73183943737773	0.00712870074823167	0.0874036307189283	-2.77523153591344	2.14698961591115	FALSE	60	62
ZBTB16	CD4mem	0.149784517741929	5.66831744918033	2.73154038583109	0.00713483283288759	0.0874168611961439	-2.77598551210055	2.14661619782683	FALSE	60	62
H4C15	CD4mem	-0.165368922043019	8.60282471065574	-2.73040889735065	0.00715807747367116	0.0876395897342611	-2.77883758179504	2.14520360544227	FALSE	60	62
KDR	CD4mem	0.131531975268813	5.3525528647541	2.72988838267834	0.00716879368549971	0.0877087204803005	-2.78014925494546	2.14455391822442	FALSE	60	62
SRPK2	CD4mem	0.124983989784942	6.2203467295082	2.7292604091402	0.00718174160655037	0.0878050387231954	-2.78173142219779	2.14377022450486	FALSE	60	62
PLA2G3	CD4mem	0.0938843682795598	6.70283563852459	2.72755856783052	0.00721693790503156	0.0880766432449251	-2.78601754390515	2.14164703138203	FALSE	60	62
RPLP1	CD4mem	-0.185807427419368	8.94372732540984	-2.72748984366823	0.00721836249242181	0.0880766432449251	-2.78619057692244	2.14156131228682	FALSE	60	62
PRUNE1	CD4mem	0.160148712365587	5.40471433278689	2.72736453102637	0.0072209607626812	0.0880766432449251	-2.78650607782801	2.14140501487199	FALSE	60	62
TIMMDC1	CD4mem	0.151136263978493	5.2775000295082	2.72720252028011	0.00722432120026293	0.0880766432449251	-2.78691395472641	2.14120295311528	FALSE	60	62
PGPEP1	CD4mem	-0.142983058064521	6.31727492131148	-2.72631163734606	0.00724282531932015	0.088219383587108	-2.78915644731492	2.14009198888049	FALSE	60	62
SPRED2	CD4mem	0.152965743548382	4.93640576065574	2.72614804060554	0.00724622798134569	0.088219383587108	-2.78956817491897	2.13988800628232	FALSE	60	62
C2	CD4mem	0.14210982365591	5.83976053688525	2.72560167765646	0.00725760234145842	0.0882957246886292	-2.79094305888294	2.13920683134647	FALSE	60	62
EBI3	CD4mem	-0.193959416666676	9.19091967295082	-2.72523708918968	0.00726520146991459	0.0883260614402828	-2.79186038315002	2.13875233786163	FALSE	60	62
AZGP1	CD4mem	0.114801866666662	5.38302338442623	2.72422091189708	0.00728641979599717	0.0885218135328307	-2.79441656131523	2.13748581115709	FALSE	60	62
KNDC1	CD4mem	0.135025418817201	4.85433870819672	2.72325237242549	0.00730669572606978	0.0887045606860748	-2.79685211428459	2.13627897767467	FALSE	60	62
CXCL16	CD4mem	0.178393269892465	5.87877009180328	2.72301289471194	0.00731171696753426	0.0887045606860748	-2.79745420131888	2.13598062824484	FALSE	60	62
GNAQ	CD4mem	0.119240209677411	6.27666271639344	2.72094458496234	0.0073552146143029	0.0891697356884654	-2.80265230849782	2.1334046506798	FALSE	60	62
KRTAP9-4	CD4mem	0.125019120430102	6.99158202622951	2.72049326909716	0.00736473716257712	0.0891845923008608	-2.80378609305408	2.13284274792241	FALSE	60	62
FKBP11	CD4mem	0.122036110215047	5.91995236557377	2.72039791930123	0.00736675042762601	0.0891845923008608	-2.80402560694113	2.13272404301885	FALSE	60	62
HNRNPM	CD4mem	-0.159111286021512	6.69212771721311	-2.71765735407493	0.00742482990792773	0.0898248653196851	-2.81090656077716	2.12931349095277	FALSE	60	62
NPL	CD4mem	0.13311092526881	5.28438354754098	2.71711615899785	0.00743634816956054	0.0899013440484957	-2.81226464884742	2.1286402847717	FALSE	60	62
ARMCX2	CD4mem	-0.135543883333336	5.00616392377049	-2.71417589758177	0.00749920938633671	0.0905979904913583	-2.81963878534879	2.12498452024166	FALSE	60	62
EBP	CD4mem	-0.129564513440863	6.41892859426229	-2.71339965664143	0.00751588518519339	0.0907222425215242	-2.8215843958309	2.12401986292726	FALSE	60	62
H4C2	CD4mem	-0.15275738064517	6.98244955	-2.71295753734517	0.00752539814702441	0.0907222425215242	-2.8226923240208	2.12347051786283	FALSE	60	62
PRAMEF20	CD4mem	0.125150481720426	5.33304061885246	2.71291785808607	0.00752625244847901	0.0907222425215242	-2.82279175030361	2.12342121849787	FALSE	60	62
SLC25A32	CD4mem	0.127771815591391	5.49789896557377	2.71272200280538	0.00753047053531264	0.0907222425215242	-2.8232824955145	2.12317788641479	FALSE	60	62
NDUFC2	CD4mem	0.151594976881716	4.88311126311475	2.71225876208013	0.00754045576608619	0.0907793213314482	-2.8244430895152	2.12260240337237	FALSE	60	62
MTHFSD	CD4mem	0.119666803763441	5.38331333934426	2.71190083032947	0.00754817926196652	0.0908091107315861	-2.82533972309887	2.12215779431018	FALSE	60	62
SP6	CD4mem	-0.125679017741938	5.7571948147541	-2.71150219532173	0.00755678949754479	0.0908495193242007	-2.82633819539186	2.1216626753511	FALSE	60	62
LTBP3	CD4mem	-0.113896519354848	6.24932878770492	-2.71116750424383	0.00756402546318011	0.0908733614673721	-2.82717640412151	2.12124701783599	FALSE	60	62
XYLT2	CD4mem	-0.134144037096778	5.42045140983607	-2.71076583291595	0.00757271782154752	0.0909142989876219	-2.82818223765784	2.12074822577515	FALSE	60	62
EIF4A2	CD4mem	-0.154364067741937	6.80701271311475	-2.71052456603085	0.00757794330289889	0.0909142989876219	-2.82878633499258	2.12044864837882	FALSE	60	62
DOP1B	CD4mem	0.110928841397847	5.55239070983607	2.70999084235429	0.00758951457595939	0.0909900222897418	-2.83012253085057	2.11978600061624	FALSE	60	62
DNM2	CD4mem	-0.149931019892479	6.80658198606557	-2.70901674116042	0.00761067464435824	0.0911805203236825	-2.8325606202209	2.11857684371097	FALSE	60	62
ZNF284	CD4mem	0.138821058064505	5.39575464344262	2.70826447237815	0.00762705249567629	0.0913135004672662	-2.83444294589123	2.11764326442759	FALSE	60	62
CRKL	CD4mem	-0.108769631720439	7.22931443688525	-2.70736035952902	0.00764677844268657	0.0914775061979943	-2.8367045965343	2.11652149285182	FALSE	60	62
CCK	CD4mem	0.129408191397847	5.1248680647541	2.70715219716495	0.00765132667447964	0.0914775061979943	-2.83722522182325	2.11626325537558	FALSE	60	62
IL6R	CD4mem	-0.129786586021515	5.60958965081967	-2.70623805218316	0.00767132926770474	0.0916533123834889	-2.83951112355008	2.1151293761279	FALSE	60	62
SP7	CD4mem	-0.103590989247318	7.48388768442623	-2.70594330665353	0.00767778874927455	0.0916671810644926	-2.840248013941	2.11476384146145	FALSE	60	62
TBR1	CD4mem	0.113860519892468	5.49717582377049	2.70543126630163	0.00768902206357936	0.0916902954857838	-2.84152799017297	2.11412889289021	FALSE	60	62
PNMA3	CD4mem	-0.149024447849466	5.23481610245902	-2.70512888081866	0.00769566289019464	0.0916902954857838	-2.84228377844368	2.11375396489629	FALSE	60	62
ZNF506	CD4mem	0.108005785483867	6.60046841393443	2.70503936078123	0.00769762987759806	0.0916902954857838	-2.84250751209339	2.11364297476665	FALSE	60	62
LRPPRC	CD4mem	-0.113261488172048	6.04063053360656	-2.70488945040987	0.00770092481738982	0.0916902954857838	-2.84288216191312	2.11345711651957	FALSE	60	62
SH3BGR	CD4mem	0.129276346774185	5.22495043442623	2.70152951150206	0.0077751103285008	0.0924781500950832	-2.85127430569312	2.10929343963628	FALSE	60	62
PGM5	CD4mem	0.162461813440857	5.19417510573771	2.70118638748828	0.00778272262351277	0.0924781500950832	-2.85213080348081	2.10886844754486	FALSE	60	62
ECE1	CD4mem	-0.148577116129037	5.32065395327869	-2.7011679358159	0.00778313216985209	0.0924781500950832	-2.85217685933503	2.10884559448377	FALSE	60	62
HK2	CD4mem	-0.148937616129035	5.20762055819672	-2.70087523406877	0.00778963147864028	0.09249184940321	-2.85290741283268	2.10848308797298	FALSE	60	62
SLC4A11	CD4mem	0.126314680645158	5.15753219344262	2.70060271571232	0.00779568704321622	0.0925002646417288	-2.85358752693631	2.10814560389669	FALSE	60	62
PIP5K1C	CD4mem	0.120480786021497	5.85821272622951	2.70024804394828	0.00780357450459497	0.0925303899448204	-2.85447257626688	2.10770641884496	FALSE	60	62
OR2T12	CD4mem	0.105106776344082	6.01568284754098	2.69943776212992	0.00782162129702365	0.0926808550948693	-2.85649416619046	2.10670321530724	FALSE	60	62
ARAP2	CD4mem	0.120179994623654	5.84354710409836	2.69890292741365	0.00783355396593189	0.0927587156814659	-2.85782823941003	2.10604116034103	FALSE	60	62
SERINC1	CD4mem	-0.137840997849469	6.85605245983607	-2.6978917592086	0.00785615914794126	0.0928826049503128	-2.86034981551375	2.10478972731217	FALSE	60	62
FAM86B1	CD4mem	0.109822401612901	6.83806736557377	2.69767573603722	0.0078609961081207	0.0928826049503128	-2.86088840833067	2.10452241873791	FALSE	60	62
UBQLN2	CD4mem	-0.182118362903234	5.56419330491803	-2.69762513154013	0.00786212957979908	0.0928826049503128	-2.86101457077974	2.10445980262634	FALSE	60	62
CZIB	CD4mem	0.123653891935477	5.56192524754098	2.6974750412102	0.00786549226891377	0.0928826049503128	-2.86138874963383	2.10427409147901	FALSE	60	62
SLC10A3	CD4mem	-0.126230993548395	5.47277127704918	-2.69602986059202	0.00789793743514938	0.0932021266221585	-2.86499066595451	2.10248631092323	FALSE	60	62
AMT	CD4mem	0.132399820967732	5.50503564508197	2.69545037717164	0.00791098118790363	0.093253589211597	-2.86643446399099	2.10176964822605	FALSE	60	62
DNAJC21	CD4mem	-0.111068190322588	5.82312484016393	-2.69535725447078	0.00791307913078754	0.093253589211597	-2.8666664556971	2.10165449130616	FALSE	60	62
YIPF4	CD4mem	-0.109755137096782	5.52985005081967	-2.69449122489404	0.00793261388041218	0.0934201634657118	-2.86882360592723	2.10058368446176	FALSE	60	62
SMDT1	CD4mem	0.103351361827947	5.97490189344262	2.69397220662358	0.00794434212307948	0.0934837574142607	-2.87011610523876	2.09994206121885	FALSE	60	62
GTF2B	CD4mem	0.119009579569888	5.65736833852459	2.69377417287889	0.00794882122291199	0.0934837574142607	-2.8706092053431	2.09969727063181	FALSE	60	62
MAGEA8	CD4mem	-0.112250848387099	5.65680966311475	-2.69352998897967	0.00795434728823785	0.0934851957109475	-2.87121717370754	2.09939545156066	FALSE	60	62
MED8	CD4mem	0.147572355913969	5.71751299590164	2.69293553182605	0.00796781484438622	0.0935799027887859	-2.87269704497318	2.09866076657678	FALSE	60	62
OR56A1	CD4mem	0.119519973655907	5.37631027459016	2.69241321429364	0.00797966509572463	0.0936554994274329	-2.87399708672166	2.09801533548272	FALSE	60	62
JMY	CD4mem	-0.143104541935489	5.19673465901639	-2.69203082195133	0.00798835086211803	0.0936938779082319	-2.87494871316926	2.09754286842134	FALSE	60	62
ME2	CD4mem	0.12171767741935	6.01872632540984	2.69021021684408	0.0080298220891009	0.0940538960677626	-2.87947783305233	2.09529407696014	FALSE	60	62
PLEKHA3	CD4mem	0.100277859677411	6.1686955204918	2.69020595772704	0.00802991933480262	0.0940538960677626	-2.87948842523978	2.09528881743938	FALSE	60	62
C11orf1	CD4mem	0.14039184946236	5.0025112557377	2.68908451859049	0.00805556156311125	0.0942904025993401	-2.88227685910336	2.0939041789866	FALSE	60	62
MMD	CD4mem	-0.117646043010761	6.2305756	-2.68829436862162	0.00807367319217849	0.0943993690238057	-2.88424092394667	2.09292883403222	FALSE	60	62
WDR44	CD4mem	-0.143183330107533	5.05429061557377	-2.68820237807872	0.00807578417082268	0.0943993690238057	-2.88446954994462	2.09281529630013	FALSE	60	62
SYNE2	CD4mem	0.146056623655909	5.44129453606557	2.68774021199469	0.00808639741722384	0.0944596052113251	-2.88561807474902	2.09224491847278	FALSE	60	62
C20orf144	CD4mem	0.13111817204301	5.41071530819672	2.68675286727338	0.00810911324035498	0.094597422894636	-2.88807112325988	2.09102663479953	FALSE	60	62
DUSP22	CD4mem	0.12251413010752	6.01169855409836	2.68673663222955	0.00810948724183735	0.094597422894636	-2.88811145231911	2.09100660510828	FALSE	60	62
HFM1	CD4mem	0.129354944623651	4.90167002459016	2.68651477133992	0.00811459974425663	0.094597422894636	-2.88866254941833	2.09073289705127	FALSE	60	62
DOCK2	CD4mem	-0.1098863139785	6.45696708114754	-2.6860613067506	0.00812505833411002	0.094650809246212	-2.88978881761002	2.0901735123071	FALSE	60	62
FBXL22	CD4mem	0.13912095645161	4.94946988606557	2.68584196574324	0.00813012153409659	0.094650809246212	-2.8903335328346	2.08990296225427	FALSE	60	62
LIMD2	CD4mem	-0.140074566666674	6.90988116885246	-2.68371539020686	0.00817935897985944	0.0950295811493115	-2.89561263926609	2.08728073085415	FALSE	60	62
STYK1	CD4mem	-0.187619456989257	7.63236712622951	-2.68333544647964	0.00818818432219905	0.0950295811493115	-2.89655543383124	2.08681238960346	FALSE	60	62
UBE2V1	CD4mem	0.0884347032257988	7.56937567377049	2.68327157719805	0.00818966872504525	0.0950295811493115	-2.89671390768496	2.08673366524747	FALSE	60	62
ANTXR1	CD4mem	-0.165513042473126	6.04008521885246	-2.68314358376776	0.0081926441870447	0.0950295811493115	-2.89703147759319	2.08657590648061	FALSE	60	62
MYLK	CD4mem	0.13956793709677	5.61754923196721	2.68288720507342	0.00819860716190773	0.0950295811493115	-2.89766754874915	2.0862599224062	FALSE	60	62
GRIN1	CD4mem	-0.135378964516132	5.34019954590164	-2.68279401838699	0.00820077551400176	0.0950295811493115	-2.89789872981894	2.08614507621066	FALSE	60	62
CCNO	CD4mem	0.135079071505364	6.78343537540984	2.68270075120115	0.00820294625873803	0.0950295811493115	-2.89813010338471	2.08603013370198	FALSE	60	62
FN3K	CD4mem	0.136271399462363	5.66661895491803	2.68254378136369	0.0082066008229521	0.0950295811493115	-2.89851949169692	2.08583669056912	FALSE	60	62
BCORL1	CD4mem	-0.126724560752693	5.32502067295082	-2.68076818945443	0.00824804276005119	0.0954455784273482	-2.90292270320542	2.0836490962204	FALSE	60	62
SLC47A1	CD4mem	0.141943143010744	5.14127864344262	2.67952758957033	0.00827711034394519	0.0957179204212913	-2.90599765999803	2.08212125508905	FALSE	60	62
CERS5	CD4mem	-0.11730327849463	5.76756870819672	-2.67894813148463	0.00829071892165176	0.095811247391166	-2.90743347015052	2.08140780839197	FALSE	60	62
NELFB	CD4mem	-0.115946389247318	5.51738755819672	-2.67819833233752	0.00830835799543284	0.0958146883589942	-2.90929094646062	2.08048479859681	FALSE	60	62
HNRNPH2	CD4mem	-0.124060157526887	5.54064598196721	-2.67815259019912	0.00830943517994683	0.0958146883589942	-2.90940424829657	2.08042849565861	FALSE	60	62
SPIN4	CD4mem	-0.126276794086028	5.30533803606557	-2.67809483637597	0.00831079540881006	0.0958146883589942	-2.90954730021771	2.08035740881206	FALSE	60	62
IRAK1	CD4mem	-0.156029612365596	5.47915340409836	-2.67778439545484	0.00831811042283168	0.0958146883589942	-2.91031619185434	2.07997531867797	FALSE	60	62
GADD45B	CD4mem	0.130399782795693	6.22280897459016	2.67775901272747	0.00831870878122597	0.0958146883589942	-2.9103790555674	2.07994407908273	FALSE	60	62
MMAA	CD4mem	-0.136158800537642	5.09916513934426	-2.67579389009246	0.00836515184066857	0.0961808484898736	-2.91524432125213	2.07752617150183	FALSE	60	62
HRH4	CD4mem	0.144972063440856	5.10337168934426	2.67561397763662	0.00836941552691004	0.0961808484898736	-2.91568958976208	2.07730486964124	FALSE	60	62
RNF19A	CD4mem	-0.2151374467742	5.93304459508197	-2.67550189423112	0.00837207274817933	0.0961808484898736	-2.91596697337819	2.07716700656417	FALSE	60	62
DEFB131A	CD4mem	0.135249855913973	6.0771765	2.67531357441186	0.00837653906471112	0.0961808484898736	-2.91643300312623	2.07693538179528	FALSE	60	62
WSCD1	CD4mem	0.1301519860215	5.16344405409836	2.67523947552504	0.00837829703319303	0.0961808484898736	-2.9166163654834	2.0768442467929	FALSE	60	62
DVL2	CD4mem	-0.131207080107534	5.19732637459016	-2.67465406880938	0.00839219732334402	0.0962615103711382	-2.91806483101125	2.07612431325206	FALSE	60	62
RAB10	CD4mem	0.108091077956984	6.0137619852459	2.67447506067904	0.00839645197399118	0.0962615103711382	-2.91850769211121	2.07590419175148	FALSE	60	62
H4C12	CD4mem	-0.180038782258071	9.17262406885246	-2.67284799258731	0.00843521352171431	0.0966418502818925	-2.92253179333726	2.07390391958006	FALSE	60	62
CIR1	CD4mem	0.126179717204296	6.0217172647541	2.67243625541996	0.00844504792842155	0.0966904891870898	-2.92354976247522	2.07339788132211	FALSE	60	62
H3C10	CD4mem	-0.202302951075278	7.27533231311475	-2.67150938513975	0.00846722431450683	0.0968802782016986	-2.92584081935809	2.07225893470548	FALSE	60	62
KRT26	CD4mem	0.142483058064509	4.94279852704918	2.66959033138523	0.00851330720606667	0.097298615016376	-2.93058210808756	2.06990169463625	FALSE	60	62
THPO	CD4mem	0.121526675806447	4.89768934180328	2.66951856844382	0.00851503486328285	0.097298615016376	-2.93075934907438	2.06981356955689	FALSE	60	62
UACA	CD4mem	0.135601518817198	5.15888598606557	2.6691115359598	0.00852483996645558	0.0973463573727271	-2.93176456193086	2.06931376510234	FALSE	60	62
SUGP2	CD4mem	-0.129245292473128	6.05850251721311	-2.66872804198047	0.00853408738138238	0.0973876726239545	-2.93271151788261	2.06884291466889	FALSE	60	62
CCDC184	CD4mem	0.192120837096773	8.5365285704918	2.66844841443653	0.00854083591921089	0.0974004359936377	-2.93340192098909	2.06849962142641	FALSE	60	62
EIF5AL1	CD4mem	0.158384702688167	5.33694489672131	2.66768568336956	0.00855926821894176	0.0975237447575109	-2.93528478115717	2.06756336406827	FALSE	60	62
LGALS2	CD4mem	0.176726287096769	5.92699113032787	2.66753462349988	0.00856292302235023	0.0975237447575109	-2.93565762670378	2.06737796011448	FALSE	60	62
SGPP1	CD4mem	0.141406031182792	6.0464359852459	2.66715861928438	0.00857202634575133	0.0975631945930908	-2.93658559693667	2.0669165028429	FALSE	60	62
NDUFV1	CD4mem	-0.154024421505385	5.78146813934426	-2.6635976505428	0.00865867453145431	0.0984669951145928	-2.94536816621451	2.06254858462616	FALSE	60	62
YTHDF1	CD4mem	0.132400808602148	5.21870220983607	2.66342813912848	0.0086628188765555	0.0984669951145928	-2.94578597670635	2.06234076579663	FALSE	60	62
COBLL1	CD4mem	0.145659234946226	5.38740243770492	2.66284063417324	0.00867719652339162	0.098565659786392	-2.94723386978694	2.06162056642303	FALSE	60	62
GPI	CD4mem	-0.117294974193552	6.38167727131148	-2.66240448711245	0.00868788402236247	0.0985851966846441	-2.94830855910713	2.06108598526722	FALSE	60	62
ATP1A4	CD4mem	0.176366274193544	5.01229763770492	2.66230540669306	0.00869031358058279	0.0985851966846441	-2.94855267643664	2.06096455222111	FALSE	60	62
VAT1	CD4mem	0.132651104301069	5.94325832704918	2.6618288631975	0.00870200751725145	0.0986531651693645	-2.94972668468088	2.06038054587674	FALSE	60	62
MARS1	CD4mem	-0.121533102150541	5.38583880737705	-2.66093193863881	0.00872405578438551	0.0988383530254546	-2.95193582786391	2.05928156606751	FALSE	60	62
INTS7	CD4mem	0.116868283870965	5.62172422131148	2.66059788598654	0.00873228038218196	0.0988390623377041	-2.9527584353147	2.05887232810725	FALSE	60	62
CHST2	CD4mem	0.162696348387092	5.41961304918033	2.66046537324881	0.00873554487366183	0.0988390623377041	-2.95308472333851	2.05871000101368	FALSE	60	62
RNF14	CD4mem	0.112863548924728	5.53569948114754	2.66016190057287	0.00874302516912123	0.098859042761959	-2.95383191347832	2.05833827137774	FALSE	60	62
DPP3	CD4mem	0.114864253763433	5.6228700295082	2.65977999825898	0.00875244689893231	0.0988737905354194	-2.95477209901431	2.05787051541819	FALSE	60	62
TMEM260	CD4mem	0.0963138720430141	5.41278003934426	2.65964579470691	0.00875575994799205	0.0988737905354194	-2.95510245899566	2.05770615376143	FALSE	60	62
PKD2L1	CD4mem	0.112028352150531	5.31486792540984	2.65834971933922	0.00878781418113303	0.0991283140588609	-2.95829215100509	2.05611913483775	FALSE	60	62
SWT1	CD4mem	0.153177277419347	4.81633100983607	2.65827121319438	0.00878975917724235	0.0991283140588609	-2.95848531281786	2.05602302360968	FALSE	60	62
TIGD3	CD4mem	0.140072673118278	4.98893034344262	2.65764333163608	0.00880532899053361	0.0991426945207737	-2.96003001051068	2.0552544129955	FALSE	60	62
SLC43A3	CD4mem	-0.108078032258068	6.04415080163934	-2.65746793482819	0.00880968281975823	0.0991426945207737	-2.96046145853354	2.0550397274686	FALSE	60	62
GPR152	CD4mem	0.135329692473117	5.19224571065574	2.65744026004487	0.00881036996126481	0.0991426945207737	-2.9605295317258	2.05500585449802	FALSE	60	62
TMTC2	CD4mem	0.133154673118272	4.94186004836066	2.65729580408643	0.0088139574666445	0.0991426945207737	-2.96088484768039	2.05482904958809	FALSE	60	62
IFNA4	CD4mem	0.0849853344085973	6.65584929836066	2.65645382095918	0.00883489404759855	0.0993136237969167	-2.96295551436624	2.05379865439935	FALSE	60	62
EXOC3L4	CD4mem	0.137884348924723	5.01133939262295	2.65600309873621	0.00884612006284336	0.0993180112503511	-2.96406372119854	2.0532471705196	FALSE	60	62
FAM71E1	CD4mem	0.145821425806446	5.0054115795082	2.6556556745062	0.00885478205368867	0.0993180112503511	-2.96491783022806	2.05282212380708	FALSE	60	62
COMP	CD4mem	-0.153824658602157	5.1539932704918	-2.65547595629585	0.00885926579865224	0.0993180112503511	-2.9653596107441	2.05260226827165	FALSE	60	62
PCBP2	CD4mem	-0.123022703763448	7.60164311803279	-2.65539187978977	0.00886136410641778	0.0993180112503511	-2.96556627708115	2.0524994182609	FALSE	60	62
CLTB	CD4mem	-0.109257066129045	7.60053638278688	-2.65528672973715	0.00886398898095619	0.0993180112503511	-2.96582473549434	2.05237079249752	FALSE	60	62
HEBP1	CD4mem	0.102746398387094	5.86636736721311	2.65496114990244	0.00887212092672981	0.099344784487007	-2.96662495110433	2.0519725473984	FALSE	60	62
ATP6V0D1	CD4mem	0.109942973655905	5.93831547459016	2.65460309185148	0.00888107185315244	0.0993612754241431	-2.96750489039536	2.05153461622389	FALSE	60	62
FARP2	CD4mem	0.147092852688167	5.01043647786885	2.65444284122467	0.00888508052492193	0.0993612754241431	-2.96789867696321	2.05133863185747	FALSE	60	62
CATSPERD	CD4mem	0.142753564516124	5.39445315655738	2.65260384746601	0.00893120008636175	0.0997178511600332	-2.97241613772095	2.04909018099198	FALSE	60	62
OR4F17	CD4mem	0.149384008602147	6.37897905327869	2.65253990182085	0.00893280764135151	0.0997178511600332	-2.97257316861507	2.04901201798691	FALSE	60	62
EIF5A2	CD4mem	0.139952708602141	5.51592870901639	2.65227906869731	0.00893936753554941	0.0997178511600332	-2.97321365952593	2.04869320665569	FALSE	60	62
HOXD12	CD4mem	-0.133604431182803	4.94339476721311	-2.65225304045593	0.00894002237856714	0.0997178511600332	-2.97327757028009	2.04866139408148	FALSE	60	62
MZT2A	CD4mem	-0.129457161827965	5.37753703852459	-2.65131910414676	0.00896354790631936	0.0999158368423485	-2.97557042065762	2.04752005605734	FALSE	60	62
CFAP206	CD4mem	0.125647356989239	5.44674344180328	2.65082939515426	0.00897590582840817	0.0999891634458862	-2.9767723853618	2.04692171250695	FALSE	60	62
MPC2	CD4mem	-0.116459787096782	6.52239098196721	-2.650196147967	0.00899190877588175	0.100076382370923	-2.97832636097859	2.04614810772832	FALSE	60	62
RGL3	CD4mem	0.129385101075263	4.96552324918033	2.64992841701676	0.00899868241520884	0.100076382370923	-2.97898326684223	2.04582107519338	FALSE	60	62
SDF4	CD4mem	-0.124657473655921	6.41879623606557	-2.64983331380789	0.00900108965139633	0.100076382370923	-2.97921659814037	2.04570491267807	FALSE	60	62
RUFY3	CD4mem	0.14485414354838	5.78792944918033	2.64912611186693	0.00901900846851117	0.10021120520568	-2.98095144902053	2.04484120528776	FALSE	60	62
HSD17B14	CD4mem	-0.115954288172047	6.0339245057377	-2.64827988640492	0.00904049212678951	0.100385438891822	-2.98302679399243	2.0438079276959	FALSE	60	62
TBC1D28	CD4mem	0.119132937096769	5.68943643196721	2.64799016554672	0.00904785806080828	0.100402786691458	-2.98373718952101	2.04345422106793	FALSE	60	62
UGT2A3	CD4mem	0.124934348387092	5.83159502377049	2.64762765404631	0.00905708227164946	0.100440720063805	-2.98462596926146	2.04301168724663	FALSE	60	62
SAP130	CD4mem	0.107641811827952	5.15941900081967	2.64728663397553	0.0090657673743328	0.100472630093503	-2.98546195796327	2.04259542903861	FALSE	60	62
MED14	CD4mem	-0.117045511827963	5.60431927868852	-2.64571937740297	0.00910577902031964	0.100851457779468	-2.9893027410182	2.04068289338872	FALSE	60	62
KARS1	CD4mem	0.101918293010743	5.85340624098361	2.64466337421625	0.00913282830131742	0.100949623328315	-2.99188947201421	2.03939470708343	FALSE	60	62
ADAM15	CD4mem	-0.203433416666686	13.6963773286885	-2.64465203231461	0.00913311921472331	0.100949623328315	-2.99191724951027	2.0393808734636	FALSE	60	62
SDHAF3	CD4mem	0.164014502150532	5.11300013442623	2.64456266492737	0.00913541173056655	0.100949623328315	-2.99213611578255	2.03927187433405	FALSE	60	62
SIGLEC1	CD4mem	0.17989594677419	5.30393721967213	2.6444552399013	0.00913816816111915	0.100949623328315	-2.99239919752685	2.03914085429365	FALSE	60	62
C10orf105	CD4mem	0.110856874731175	5.23751036639344	2.64414367384058	0.00914616691462889	0.100949623328315	-2.99316216221687	2.03876087714724	FALSE	60	62
CBY3	CD4mem	0.114020536021496	5.42257790409836	2.64400793330158	0.00914965372131778	0.100949623328315	-2.99349453910825	2.03859534197362	FALSE	60	62
TPD52	CD4mem	0.136733854838704	4.97246945327869	2.64289567000811	0.00917826996767101	0.101200809713645	-2.99621747016365	2.03723917220842	FALSE	60	62
XXYLT1	CD4mem	-0.137736348387103	5.47488151065574	-2.64265728588378	0.00918441360000559	0.101204047949106	-2.9968009240611	2.03694856700233	FALSE	60	62
SECTM1	CD4mem	0.211173337096771	5.04665970245902	2.6411001373472	0.00922463577624667	0.101520731194455	-3.0006109374526	2.03505077243058	FALSE	60	62
PACSIN2	CD4mem	0.118740338709672	5.98228454918033	2.64088136277323	0.00923029958325019	0.101520731194455	-3.00114607072044	2.03478420306499	FALSE	60	62
TM7SF2	CD4mem	-0.126988898924735	5.55362232540984	-2.64086366812521	0.00923075781322993	0.101520731194455	-3.00118935094819	2.03476264343843	FALSE	60	62
G0S2	CD4mem	-0.20259830967743	5.67226279672131	-2.6404522652583	0.00924141750740128	0.101573394458731	-3.00219554831058	2.03426140882032	FALSE	60	62
HLA-DMA	CD4mem	0.141712231182792	7.02418142540984	2.63993588474856	0.00925481295274028	0.101656040687242	-3.00345829734866	2.03363235426533	FALSE	60	62
OR2T8	CD4mem	-0.12988279301076	5.89032542622951	-2.63966527767703	0.00926183977342697	0.101668456699085	-3.00411994701415	2.03330273641904	FALSE	60	62
KBTBD7	CD4mem	0.159189845698918	5.11485980901639	2.63943985807021	0.00926769689100906	0.101668456699085	-3.00467106416311	2.03302817867089	FALSE	60	62
PSMC4	CD4mem	-0.111338783333336	5.85816337131148	-2.6390362469532	0.00927819233837031	0.10171909217605	-3.00565772703592	2.03253662873178	FALSE	60	62
H2AC13	CD4mem	-0.184247498387102	6.53601157459016	-2.63802741015368	0.00930447290070085	0.101860371939416	-3.00812332342912	2.03130822466121	FALSE	60	62
COA6	CD4mem	0.121192151612894	5.49590294590164	2.63799034344795	0.00930543977939582	0.101860371939416	-3.00821389827162	2.03126309708974	FALSE	60	62
TMEM138	CD4mem	0.117050792473112	5.55549728770492	2.63765461373541	0.00931420136056598	0.101860371939416	-3.00903422291231	2.03085437743642	FALSE	60	62
BARX2	CD4mem	-0.150229016666676	6.26757252704918	-2.63734904469267	0.00932218230269432	0.101860371939416	-3.00978077104839	2.03048240834615	FALSE	60	62
CENPC	CD4mem	0.12957584569892	5.35280889672131	2.63715609779638	0.00932722492312025	0.101860371939416	-3.01025212734918	2.03024755023488	FALSE	60	62
MICU1	CD4mem	0.110062411827951	5.57906880983607	2.63688655082521	0.0093342735873678	0.101860371939416	-3.01091056051654	2.02991947410194	FALSE	60	62
NOTO	CD4mem	-0.122321766129039	5.5349277204918	-2.63675036208993	0.00933783675503259	0.101860371939416	-3.01124321115193	2.02975372271708	FALSE	60	62
KCNG1	CD4mem	0.185707337634399	4.97308290655738	2.63673716602292	0.0093381820749083	0.101860371939416	-3.01127544265878	2.02973766249377	FALSE	60	62
CHMP5	CD4mem	0.120278748387091	5.62935288442623	2.63485636126277	0.00938751768712983	0.102333998731787	-3.01586783924859	2.02744923172779	FALSE	60	62
ZNF275	CD4mem	-0.132712501075273	5.37002542459016	-2.63353857549719	0.0094222246007693	0.102535221472684	-3.01908374413976	2.02584654754927	FALSE	60	62
SLC16A3	CD4mem	-0.119090793010765	6.78586851721311	-2.63345841037379	0.00942433966230099	0.102535221472684	-3.01927933118642	2.02574906988245	FALSE	60	62
ZNF548	CD4mem	-0.10355340430108	5.90149931721311	-2.6334275316818	0.00942515447411302	0.102535221472684	-3.01935466765788	2.02571152316937	FALSE	60	62
TRIM64B	CD4mem	0.108198235483862	6.18535266147541	2.63316289124062	0.00943214028224138	0.102535221472684	-3.02000029312373	2.02538974869432	FALSE	60	62
ALG6	CD4mem	-0.110725919892483	6.23469588278689	-2.63303147220831	0.00943561113205274	0.102535221472684	-3.0203208855803	2.02522996590892	FALSE	60	62
THAP2	CD4mem	0.110661165591392	5.13511564180328	2.63119273615333	0.00948429410669602	0.102886564981988	-3.02480491142355	2.02299498707104	FALSE	60	62
NPS	CD4mem	0.1371912032258	5.01119583032787	2.63115471419215	0.00948530317412024	0.102886564981988	-3.0248976037514	2.02294878341072	FALSE	60	62
ANKRD13B	CD4mem	-0.123966605913982	5.36430703934426	-2.63083288807128	0.00949384801734351	0.102886564981988	-3.02568212339429	2.02255772498309	FALSE	60	62
CPEB4	CD4mem	0.131076284408599	5.40054567868852	2.63076673362417	0.00949560535156554	0.102886564981988	-3.02584337822699	2.02247734346364	FALSE	60	62
OR2B6	CD4mem	0.116430547311821	5.32892829426229	2.63068869106913	0.00949767885989796	0.102886564981988	-3.0260336062332	2.0223825190804	FALSE	60	62
ELF1	CD4mem	0.109663846236555	5.99909532622951	2.63023474924162	0.00950974771023052	0.102889754793591	-3.02713998449214	2.02183100456712	FALSE	60	62
ACOXL	CD4mem	0.124860682258058	4.96847696065574	2.62996164873649	0.00951701523226506	0.102889754793591	-3.0278055209975	2.02149923558679	FALSE	60	62
EIF5A	CD4mem	-0.11815414784947	7.41579041721312	-2.62980235588817	0.00952125651187682	0.102889754793591	-3.02819368343413	2.02130573437126	FALSE	60	62
RAMP3	CD4mem	0.138707210752687	5.20975113360656	2.62978334299119	0.00952176285690979	0.102889754793591	-3.02824001236343	2.02128263899446	FALSE	60	62
SLC5A5	CD4mem	0.121617443548382	5.69324651393443	2.62914536158763	0.00953876744216018	0.103009161516461	-3.02979441358237	2.02050773930545	FALSE	60	62
PLA2G4A	CD4mem	-0.142330919892478	4.78173514016393	-2.62881470004999	0.00954759157348632	0.10304013363775	-3.03059991579852	2.02010616750096	FALSE	60	62
JRKL	CD4mem	0.130780655376341	5.21789891639344	2.62807182830874	0.00956744291089405	0.103190001470366	-3.03240924263868	2.01920412053881	FALSE	60	62
SYAP1	CD4mem	-0.139335680107531	5.61951585245902	-2.62636618677759	0.00961316264923645	0.103618513290835	-3.03656173368814	2.0171337096105	FALSE	60	62
ANKRD45	CD4mem	0.134920332795691	5.17905919590164	2.62467811218129	0.00965860530284534	0.104043506686939	-3.04066906572378	2.01508558093524	FALSE	60	62
RAB39B	CD4mem	-0.131755204301081	5.1168136295082	-2.62379945978516	0.00968233498978851	0.10418531557657	-3.04280601383029	2.01401989569845	FALSE	60	62
TCN2	CD4mem	0.173603039784945	5.79621678770492	2.62374474869953	0.00968381430330197	0.10418531557657	-3.04293905394739	2.01395354717583	FALSE	60	62
INPP5D	CD4mem	0.138250325268814	5.43939622131148	2.62262438054509	0.00971415236308329	0.10444675940419	-3.04566288648839	2.01259508905246	FALSE	60	62
BEX3	CD4mem	-0.142782256451619	5.62206572459016	-2.62147172388184	0.00974545410950715	0.104718233599052	-3.04846412458953	2.01119791922895	FALSE	60	62
BAG5	CD4mem	0.127354392473112	5.47597573196721	2.6205729267407	0.00976992503203573	0.104916016793431	-3.05064765180218	2.010108768758	FALSE	60	62
ZNF277	CD4mem	0.140320670430104	5.09228322868852	2.62004457283677	0.00978433597928723	0.105005590844708	-3.05193091362193	2.00946864270059	FALSE	60	62
BTF3L4	CD4mem	0.115737173655909	5.46378408114754	2.61965298865368	0.00979502886134973	0.105055176256262	-3.05288183974408	2.00899428000549	FALSE	60	62
IQCE	CD4mem	0.117552136559135	5.10647387295082	2.61913567289477	0.00980917120196395	0.105141673973963	-3.0541378970058	2.00836768554761	FALSE	60	62
MILR1	CD4mem	0.153873723655911	4.77507311147541	2.6182628453269	0.00983307420484236	0.105332621513172	-3.05625664008183	2.00731068344217	FALSE	60	62
FAM200B	CD4mem	0.141663618279564	5.37795178032787	2.6177297615964	0.00984769887846994	0.10537703554635	-3.05755035971649	2.00666523966836	FALSE	60	62
ZNF286A	CD4mem	0.135797726344083	5.22121490737705	2.61751037911259	0.00985372312871304	0.10537703554635	-3.05808270134032	2.00639964475661	FALSE	60	62
PITPNM2	CD4mem	-0.137883358064522	5.2734008204918	-2.61744591869706	0.00985549384473959	0.10537703554635	-3.05823910983985	2.00632160896224	FALSE	60	62
AGBL3	CD4mem	0.158859980645157	4.99448737868852	2.61566462070528	0.00990453931829696	0.105775948245442	-3.0625599256979	2.00416571963824	FALSE	60	62
CT45A1	CD4mem	-0.221049561827963	5.98284844590164	-2.61552756842278	0.00990832194753636	0.105775948245442	-3.06289225749481	2.00399989048276	FALSE	60	62
SPOCK2	CD4mem	-0.154843389247315	6.58210383606557	-2.61542524394929	0.00991114694102478	0.105775948245442	-3.06314036918289	2.00387608503685	FALSE	60	62
TSPO	CD4mem	0.138625830107519	5.78258144098361	2.61507710617589	0.00992076382822887	0.105775948245442	-3.06398445213878	2.00345488897341	FALSE	60	62
CNBP	CD4mem	-0.104178939784949	6.43903776229508	-2.61498268160824	0.00992337364175443	0.105775948245442	-3.06421337325518	2.00334065597929	FALSE	60	62
MINDY4	CD4mem	0.118133110215045	5.52675000737705	2.6137506382796	0.00995748296898799	0.10597760344677	-3.06719963246096	2.00185042772364	FALSE	60	62
SS18L2	CD4mem	0.103833931720426	5.61790861967213	2.61368917043912	0.00995918747845876	0.10597760344677	-3.06734858660369	2.0017760921	FALSE	60	62
ALDH1A3	CD4mem	-0.148501700000006	5.53625417704918	-2.61363573185332	0.00996066954939009	0.10597760344677	-3.06747808100101	2.00171146761725	FALSE	60	62
BNIP3L	CD4mem	-0.120703033870976	6.75474413606557	-2.6132744201981	0.00997069541432501	0.106019072321956	-3.0683535623929	2.00127455040734	FALSE	60	62
IL12B	CD4mem	-0.135225488172049	5.59931591639344	-2.61177897055075	0.010012288648735	0.10639594202894	-3.07197597230186	1.99946663841402	FALSE	60	62
GSTCD	CD4mem	0.124743589784945	5.31752285	2.61084960170246	0.0100382160177472	0.106569533691675	-3.0742262291981	1.99834346273783	FALSE	60	62
ADH1B	CD4mem	0.127580163978487	5.62499231229508	2.61067260795565	0.0100431606053038	0.106569533691675	-3.07465469772504	1.99812959222737	FALSE	60	62
SREK1IP1	CD4mem	0.105539948387094	5.6976499442623	2.61053148738867	0.0100471045925504	0.106569533691675	-3.07499630526723	1.99795907661665	FALSE	60	62
TACC1	CD4mem	0.138026418817192	6.45638860983607	2.60961116547702	0.0100728596395385	0.106777249855402	-3.07722370034631	1.99684721769201	FALSE	60	62
RNF169	CD4mem	0.107668882795693	5.50911604344262	2.60909545972294	0.010087317545155	0.106865029719033	-3.07847151962177	1.99622430752132	FALSE	60	62
SPHK2	CD4mem	-0.131745340322583	5.56779865	-2.60803438770696	0.0101171236720696	0.10711520166879	-3.08103822598097	1.99494294114279	FALSE	60	62
CROT	CD4mem	0.115193426881716	5.31424646147541	2.60755543541138	0.0101306036705586	0.107143581121546	-3.08219649093718	1.99436467477979	FALSE	60	62
TGM6	CD4mem	-0.143125196236567	5.30174447213115	-2.60749908588212	0.0101321906771589	0.107143581121546	-3.0823327501058	1.99429664583977	FALSE	60	62
CIDEC	CD4mem	0.103545855376337	6.25187280245902	2.60719933801994	0.0101406364234023	0.107167385537483	-3.08305752773777	1.99393478795156	FALSE	60	62
RSRP1	CD4mem	-0.121904923118286	7.14460141557377	-2.60649987738373	0.010160369195821	0.107310370627414	-3.08474850153965	1.99309051087152	FALSE	60	62
RGS14	CD4mem	-0.0974762209677493	6.18970264590164	-2.60626472692124	0.0101670108811963	0.10731500197968	-3.08531689515401	1.99280671164105	FALSE	60	62
DNAJB9	CD4mem	0.126082845161286	5.24625356147541	2.60569252835658	0.0101831886167817	0.107420221384344	-3.08669979084044	1.99211621199507	FALSE	60	62
TNFSF11	CD4mem	0.146378066666664	5.02794101311475	2.60518082405309	0.0101976756219721	0.107507488275513	-3.08793625127514	1.991498806629	FALSE	60	62
PSMD1	CD4mem	-0.104977251075273	6.38805041147541	-2.60332595077663	0.01025034507642	0.107996936554243	-3.09241645096912	1.9892615138997	FALSE	60	62
NUS1	CD4mem	0.124991867204294	6.42898122622951	2.60294315943233	0.0102612449288015	0.107998740142508	-3.09334067407593	1.98879994595814	FALSE	60	62
SEC16B	CD4mem	0.128900736021503	5.1829000852459	2.60278447028728	0.0102657666051709	0.107998740142508	-3.09372378202776	1.98860861375913	FALSE	60	62
PLXND1	CD4mem	0.124389400537629	6.20179658114754	2.60266246034967	0.0102692443661518	0.107998740142508	-3.09401832455955	1.9884615115813	FALSE	60	62
ARHGEF16	CD4mem	0.175566315591396	4.79423900737705	2.60201453097291	0.0102877306607132	0.108102546123304	-3.09558227325049	1.98768041437487	FALSE	60	62
PRAMEF17	CD4mem	0.0965304268817126	5.73776748688525	2.60148921774982	0.0103027405262953	0.108102546123304	-3.09684999748255	1.98704723770864	FALSE	60	62
ADAT1	CD4mem	0.109383943548382	5.62537813852459	2.60092694857231	0.0103188281709533	0.108102546123304	-3.09820665053209	1.9863696193546	FALSE	60	62
ACTN1	CD4mem	-0.162139766129036	5.81026739754098	-2.60043934939231	0.0103327976530586	0.108102546123304	-3.09938292417683	1.98578207530646	FALSE	60	62
TRPV6	CD4mem	0.141268343548381	5.01990319098361	2.60035783764144	0.0103351345847796	0.108102546123304	-3.09957954192837	1.98568386358952	FALSE	60	62
PNMA5	CD4mem	-0.149561401612908	5.06404201393443	-2.60035222806257	0.0103352954281931	0.108102546123304	-3.09959307281311	1.98567710481315	FALSE	60	62
MTA3	CD4mem	-0.1239573967742	5.67158969262295	-2.60021256332415	0.0103393007603373	0.108102546123304	-3.09992995012071	1.98550883128033	FALSE	60	62
RPL31	CD4mem	-0.141490701612918	9.40957586065574	-2.60016854003651	0.010340563558064	0.108102546123304	-3.10003613278301	1.98545579165911	FALSE	60	62
GABARAP	CD4mem	0.101480365591392	7.32184649426229	2.59996363105424	0.010346443150641	0.108102546123304	-3.1005303448751	1.98520892417202	FALSE	60	62
CLASP1	CD4mem	-0.134231201612907	5.66317310655738	-2.59966380895222	0.0103550515700265	0.108102546123304	-3.1012534109091	1.98484773390021	FALSE	60	62
WEE2	CD4mem	0.144310017204296	5.0650077557377	2.59965016821452	0.0103554433727816	0.108102546123304	-3.10128630580668	1.98483130186659	FALSE	60	62
PPCDC	CD4mem	0.11507515860215	5.42786884836066	2.59945647983185	0.0103610081213892	0.108102546123304	-3.10175337219928	1.98459798587883	FALSE	60	62
RSPH10B2	CD4mem	0.123009328494622	5.22134054590164	2.59934180640046	0.0103643040050034	0.108102546123304	-3.10202988459205	1.98445985680556	FALSE	60	62
ZNF704	CD4mem	0.124222411290322	5.13449362786885	2.59926205395323	0.0103665967640787	0.108102546123304	-3.10222218541718	1.98436379415687	FALSE	60	62
PPP1R12B	CD4mem	0.11227317311827	5.66559445819672	2.59875153245069	0.0103812842772181	0.108185489408661	-3.10345303971841	1.98374891623636	FALSE	60	62
ATXN7L3B	CD4mem	-0.104732006451617	5.69039321229508	-2.59855103324224	0.010387057682531	0.108185489408661	-3.10393637849221	1.98350745660144	FALSE	60	62
OR52J3	CD4mem	0.104810998387094	5.8854176442623	2.59820364154456	0.0103970677176493	0.108224591766145	-3.10477374786561	1.98308912739412	FALSE	60	62
APOC2	CD4mem	0.165205379032254	4.95516911803279	2.59682785873135	0.0104367959658499	0.108572802290561	-3.1080890069673	1.98143280669004	FALSE	60	62
NR1H4	CD4mem	0.119401402150527	5.21990671557377	2.59639634552351	0.0104492848005431	0.108637396063338	-3.1091285087694	1.98091343374499	FALSE	60	62
DDX46	CD4mem	-0.116254973655922	6.04367751311475	-2.5956809548431	0.0104700192207991	0.108787587098994	-3.11085151883528	1.98005252104519	FALSE	60	62
OBSCN	CD4mem	-0.135316203763445	8.52695553442623	-2.59486690957711	0.0104936579869341	0.10891528169802	-3.11281161576837	1.97907309458858	FALSE	60	62
SLC37A3	CD4mem	-0.110584850537644	5.96550454180328	-2.59482417501807	0.0104949002653525	0.10891528169802	-3.11291449873477	1.97902168422907	FALSE	60	62
RAB33A	CD4mem	-0.171177736559147	5.35970138114754	-2.59420248271682	0.0105129876033897	0.109037581258179	-3.11441104284603	1.97827384769339	FALSE	60	62
ST3GAL2	CD4mem	-0.156253139247324	8.42663901639344	-2.59380352835381	0.0105246094299703	0.109092716080579	-3.11537123929763	1.97779401193467	FALSE	60	62
KRTAP4-4	CD4mem	0.153823865591392	5.05643254918033	2.59346709927161	0.0105344188284549	0.109129009420521	-3.11618084732607	1.97738941891276	FALSE	60	62
GIMAP2	CD4mem	0.133793745698921	6.26937212377049	2.59256933870237	0.0105606354513649	0.109335124661049	-3.11834082102535	1.97630994877964	FALSE	60	62
IRF1	CD4mem	0.15287546881719	6.97006027131148	2.59078827842892	0.0106128201245107	0.109809681910308	-3.12262397677457	1.97416919651603	FALSE	60	62
GGT1	CD4mem	0.175786327419347	5.8075127147541	2.59026950319248	0.0106280636642766	0.109901674472196	-3.12387104547437	1.97354585274114	FALSE	60	62
FABP4	CD4mem	0.141474365053758	5.24909605819672	2.58978076958326	0.0106424424746952	0.109984620556886	-3.12504569158293	1.97295868862463	FALSE	60	62
FOXD4L1	CD4mem	0.105371801075259	7.0582602795082	2.58805478106988	0.0106933620495767	0.110356324853344	-3.1291924138013	1.97088572883983	FALSE	60	62
ANP32D	CD4mem	0.138904347311824	5.05264098278689	2.5880486929127	0.0106935420474445	0.110356324853344	-3.12920703630074	1.97087841856431	FALSE	60	62
TRIM35	CD4mem	0.105041210752681	5.65680073442623	2.5878858813574	0.0106983566216342	0.110356324853344	-3.12959806458929	1.97068292932131	FALSE	60	62
PSMC6	CD4mem	0.101574490322577	5.99679657704918	2.58769764026538	0.0107039256129429	0.110356324853344	-3.13005013987887	1.97045691770038	FALSE	60	62
QRSL1	CD4mem	0.108297833870963	5.65422444590164	2.58698531223428	0.0107250229737386	0.110507979419701	-3.13176058080592	1.96960176885352	FALSE	60	62
POGLUT1	CD4mem	0.114701208602146	5.48348353852459	2.58573204772145	0.0107622322565264	0.110778619144466	-3.13476888455993	1.96809763980863	FALSE	60	62
OR10H1	CD4mem	0.141518944086017	4.97109790327869	2.58566938043988	0.0107640958833438	0.110778619144466	-3.13491927490007	1.96802244232582	FALSE	60	62
PSMC3	CD4mem	0.135196293010748	5.7732819204918	2.58393144053653	0.0108158951904797	0.111245533171997	-3.13908870935167	1.96593752983595	FALSE	60	62
TNF	CD4mem	-0.122386049462373	5.2122771557377	-2.58331833956887	0.0108342220505959	0.111343709227543	-3.14055897510356	1.96520226766332	FALSE	60	62
GMDS	CD4mem	0.119602387096763	5.15333185901639	2.58318162602792	0.0108383125051551	0.111343709227543	-3.14088678223967	1.96503833096639	FALSE	60	62
SAYSD1	CD4mem	0.138994009677416	5.4706732	2.58217654395358	0.0108684270828408	0.111586818120561	-3.14329625283233	1.96383330399755	FALSE	60	62
WASHC1	CD4mem	0.0979689462365485	8.13648758606557	2.58182254010006	0.0108790517459528	0.111607099431273	-3.14414469995689	1.96340895752823	FALSE	60	62
XKR4	CD4mem	-0.116398640322585	5.58555210737705	-2.58168091224829	0.0108833050139051	0.111607099431273	-3.14448411241333	1.96323919918398	FALSE	60	62
GIMAP8	CD4mem	0.159404720967737	5.47390909344262	2.58048108740315	0.0109193972960848	0.111894493484672	-3.14735882840269	1.96180133216317	FALSE	60	62
CSPG4	CD4mem	0.13685926666666	5.12994523606557	2.5803195131057	0.0109242658667983	0.111894493484672	-3.14774585945189	1.961607738862	FALSE	60	62
SYNGR3	CD4mem	-0.117265602688181	5.68599231147541	-2.57943317475341	0.0109510077998525	0.112019652144371	-3.14986858249125	1.96054591171202	FALSE	60	62
ILK	CD4mem	-0.148667940322584	5.09303205983607	-2.57873546188936	0.0109721000193266	0.112019652144371	-3.15153909583971	1.95971024211348	FALSE	60	62
ZNF257	CD4mem	0.115255463978487	5.73650593442623	2.57843546705052	0.01098118023173	0.112019652144371	-3.15225723901681	1.95935098041581	FALSE	60	62
GCC1	CD4mem	0.144296301075263	5.43040282622951	2.57824517681391	0.0109869434150866	0.112019652144371	-3.15271272647729	1.95912311218021	FALSE	60	62
CNPY4	CD4mem	0.121121522043002	5.07949552295082	2.57816125457524	0.0109894859707535	0.112019652144371	-3.15291359694736	1.95902262106934	FALSE	60	62
NECAB2	CD4mem	0.123513010752687	6.26205562622951	2.57793159179593	0.0109964466669546	0.112019652144371	-3.15346327167221	1.95874762777238	FALSE	60	62
WDR45B	CD4mem	0.102631272043004	6.01744285737705	2.57792278704838	0.0109967136029928	0.112019652144371	-3.15348434406705	1.95873708550861	FALSE	60	62
ADRB1	CD4mem	-0.198189296236578	7.90828196721311	-2.57790858470065	0.010997144191879	0.112019652144371	-3.15351833439674	1.95872008054486	FALSE	60	62
RPL19	CD4mem	-0.118266300537645	9.3530427295082	-2.57779594185063	0.0110005598509747	0.112019652144371	-3.15378791534901	1.9585852117507	FALSE	60	62
H4C5	CD4mem	-0.139671533333344	7.05368158196721	-2.57777363548328	0.0110012363579935	0.112019652144371	-3.15384129849244	1.95855850454348	FALSE	60	62
ACTA2	CD4mem	0.169362639247305	5.54935997868852	2.57729011481221	0.0110159097499394	0.112103081572912	-3.15499834763274	1.95797963078162	FALSE	60	62
INPP4A	CD4mem	0.122476248924723	5.62154478852459	2.57629534928484	0.0110461531795604	0.112344767787416	-3.15737817164126	1.95678893860858	FALSE	60	62
TNFSF15	CD4mem	0.133689708064516	5.44430582868852	2.57523415167054	0.0110784985097046	0.11260753479312	-3.15991600822468	1.95551909638894	FALSE	60	62
NLRX1	CD4mem	-0.103544006451622	5.36391117459016	-2.57255099747662	0.0111606608767736	0.113376061754659	-3.16632850840252	1.95231008795775	FALSE	60	62
RNF114	CD4mem	0.136567807526875	5.11550012131148	2.57203699115924	0.0111764628575141	0.113431808475015	-3.16755624764827	1.95169562082535	FALSE	60	62
CTDSP2	CD4mem	-0.0949388263440927	6.11383853360656	-2.57194600718635	0.0111792620491272	0.113431808475015	-3.1677735459696	1.95158686358462	FALSE	60	62
H1-4	CD4mem	-0.192434182258072	7.7407855704918	-2.57104115515607	0.0112071347940419	0.113553589506807	-3.16993423847588	1.95050540454931	FALSE	60	62
CDH5	CD4mem	0.122745196236553	5.36930282704918	2.57095551396069	0.0112097760848832	0.113553589506807	-3.17013870510577	1.95040306234444	FALSE	60	62
RGS10	CD4mem	-0.127522433870978	6.33821518278689	-2.57074691977276	0.0112162117517188	0.113553589506807	-3.17063669374592	1.95015380022131	FALSE	60	62
WASHC2A	CD4mem	0.10584430537634	6.03537338770492	2.57070455129633	0.0112175193333603	0.113553589506807	-3.17073783792636	1.95010317328903	FALSE	60	62
SPDYE5	CD4mem	0.113530507526877	7.34417745163934	2.56973575312944	0.0112474558809603	0.113706025322749	-3.17305019058728	1.94894570171368	FALSE	60	62
TSPAN11	CD4mem	-0.115249617204312	6.3396947442623	-2.56966805974945	0.0112495503326609	0.113706025322749	-3.17321173342822	1.9488648368368	FALSE	60	62
TCP10L2	CD4mem	0.144410401612903	5.34071770737705	2.56957934617233	0.0112522956851182	0.113706025322749	-3.17342343283859	1.948758864071	FALSE	60	62
NOP2	CD4mem	-0.108677029032267	5.67680010983607	-2.56882027429906	0.0112758107141149	0.113877130971505	-3.17523455448742	1.94785222319644	FALSE	60	62
RESF1	CD4mem	0.154547322043004	6.13450504098361	2.56814474515132	0.0112967747898837	0.114022289302794	-3.17684593859175	1.94704552916126	FALSE	60	62
RAP1B	CD4mem	0.109562151075264	6.44519905737705	2.56733475426701	0.011321957814377	0.114172438968073	-3.1787775574632	1.94607846762996	FALSE	60	62
CAMK2D	CD4mem	0.119526174193544	6.45647269016393	2.56724183259332	0.0113248500155615	0.114172438968073	-3.17899911637384	1.94596754100126	FALSE	60	62
IPO13	CD4mem	0.126876115591394	5.42669305737705	2.56698992787057	0.0113326939242358	0.114184976639067	-3.17959971192303	1.94566684059004	FALSE	60	62
SLC16A10	CD4mem	0.124188791397843	5.44605169672131	2.56553864441629	0.0113779796109379	0.114481658461305	-3.1830588478289	1.94393484881267	FALSE	60	62
DLX5	CD4mem	0.128025190322574	5.00147821803279	2.56548866669158	0.0113795419989905	0.114481658461305	-3.18317793825946	1.94387521696677	FALSE	60	62
PMF1	CD4mem	0.112151102150533	5.8907598942623	2.56509316770212	0.0113919127575127	0.114481658461305	-3.18412028694978	1.94340334964436	FALSE	60	62
AGA	CD4mem	0.11626861021505	5.28570329016393	2.56491365789634	0.011397531601174	0.114481658461305	-3.1845479585078	1.94318919498505	FALSE	60	62
AQP2	CD4mem	-0.121311865053765	5.91921322540984	-2.56475490892865	0.0114025026811851	0.114481658461305	-3.18492614601535	1.94299981696698	FALSE	60	62
FAAH2	CD4mem	-0.16547478924732	5.36165937868852	-2.56469099414744	0.0114045046639571	0.114481658461305	-3.185078404152	1.94292357284957	FALSE	60	62
NIBAN3	CD4mem	0.161333126344081	5.56374090081967	2.56456470762636	0.0114084612246989	0.114481658461305	-3.18537923448586	1.94277292934946	FALSE	60	62
PLXNA4	CD4mem	0.141292175268815	4.92564671311475	2.5641048751179	0.0114228782026085	0.114559879945001	-3.18647449989065	1.94222445388187	FALSE	60	62
PKD1L1	CD4mem	0.139287719354835	5.08156673770492	2.56384978916131	0.0114308828774714	0.114573739154261	-3.18708200710716	1.94192022507223	FALSE	60	62
KCNAB3	CD4mem	-0.110104159677422	6.52668047295082	-2.56341955724784	0.0114443950907477	0.114634365187371	-3.18810651419258	1.94140715761531	FALSE	60	62
SRP68	CD4mem	0.0977643086021347	6.63459561557377	2.56323537682044	0.0114501839909698	0.114634365187371	-3.18854505367854	1.94118753466725	FALSE	60	62
THAP10	CD4mem	0.122731170967739	4.99889692131148	2.56288122529327	0.0114613225679969	0.114679514416626	-3.18938821962257	1.94076526449415	FALSE	60	62
INCA1	CD4mem	-0.175997744623666	5.60228489344262	-2.56196589811008	0.0114901559814014	0.114816135618425	-3.19156694710179	1.93967407562833	FALSE	60	62
ECHS1	CD4mem	0.144052304838703	5.91047609098361	2.561691632327	0.0114988081988386	0.114816135618425	-3.19221963700747	1.93934717003683	FALSE	60	62
PAFAH1B2	CD4mem	-0.121491566129039	6.93683906557377	-2.56152924678529	0.0115039337034421	0.114816135618425	-3.1926060476793	1.93915362976997	FALSE	60	62
SELENOW	CD4mem	-0.128104781720438	6.72315439672131	-2.56147141078983	0.0115057597221736	0.114816135618425	-3.19274366815837	1.93908469970246	FALSE	60	62
TRPM6	CD4mem	-0.129183056451612	5.1448032057377	-2.5613953782227	0.0115081606452225	0.114816135618425	-3.19292458301347	1.93899408431676	FALSE	60	62
ZNF493	CD4mem	0.121276227419352	5.39838376885246	2.56073237970719	0.0115291155783195	0.114958904613791	-3.19450194146393	1.93820400703207	FALSE	60	62
MIA3	CD4mem	0.0949785446236513	6.04260424836066	2.56035340958012	0.0115411087937099	0.115012201688468	-3.19540339389114	1.93775246502281	FALSE	60	62
CNOT9	CD4mem	-0.115657872580649	6.02312255163934	-2.55958787409324	0.011565369736653	0.115187620290212	-3.1972239969189	1.93684047858541	FALSE	60	62
ZC3H8	CD4mem	-0.114011205376347	5.23471440409836	-2.55919343309982	0.0115778880017762	0.115193640953883	-3.19816186739266	1.93637065587872	FALSE	60	62
ZNF501	CD4mem	0.15142562634408	5.18652610983607	2.55896182991709	0.0115852439907005	0.115193640953883	-3.19871249405608	1.93609481533114	FALSE	60	62
RELN	CD4mem	0.135773823655906	5.02826562131148	2.5589396076927	0.0115859500150148	0.115193640953883	-3.19876532407147	1.93606834949915	FALSE	60	62
CCR4	CD4mem	-0.202409675268822	6.15901985	-2.55810218532983	0.0116125839856012	0.115392132654165	-3.20075586765913	1.93507113204233	FALSE	60	62
PRDX5	CD4mem	-0.120144316666675	6.20644948114754	-2.55787217765282	0.0116199089191212	0.115398636223189	-3.20130249004192	1.93479727608322	FALSE	60	62
TCERG1	CD4mem	-0.11173240967742	5.7067301942623	-2.55501565433059	0.0117112250756626	0.116088464415625	-3.20808742133458	1.93139767232546	FALSE	60	62
ADAM11	CD4mem	0.113903397849454	5.4744897	2.55490650286367	0.011714727115084	0.116088464415625	-3.20834654614822	1.93126782348132	FALSE	60	62
PHB2	CD4mem	-0.110060898387105	6.26707218770492	-2.55458699467242	0.0117249836840732	0.116088464415625	-3.20910499869995	1.9308877529559	FALSE	60	62
UBE2D1	CD4mem	0.16878196290322	4.93867250983607	2.55437788066372	0.011731700836037	0.116088464415625	-3.20960134963034	1.93063902026657	FALSE	60	62
H1-10	CD4mem	-0.121488431182798	6.2517118557377	-2.55422756350742	0.0117365314494629	0.116088464415625	-3.20995811819618	1.93046023315051	FALSE	60	62
CASP8AP2	CD4mem	0.109568913440852	5.70028090409836	2.55399056623236	0.0117441512505475	0.116088464415625	-3.21052057807961	1.93017836420123	FALSE	60	62
SPATA31A5	CD4mem	0.124113789247307	5.65473324590164	2.5538730550518	0.0117479310478034	0.116088464415625	-3.21079944697872	1.93003861114876	FALSE	60	62
HK1	CD4mem	-0.0935056268817256	6.02027011967213	-2.55385772173793	0.0117484243308342	0.116088464415625	-3.21083583401513	1.93002037597187	FALSE	60	62
GPX2	CD4mem	0.134715794623651	4.99732500819672	2.55381611085123	0.0117497630746682	0.116088464415625	-3.21093457858977	1.92997089053281	FALSE	60	62
TNFAIP8L2	CD4mem	0.117742555376338	5.81700628606557	2.55280362839543	0.0117823797815978	0.116287030974373	-3.21333679741987	1.92876698275484	FALSE	60	62
TMEM54	CD4mem	-0.118455083333342	5.36614195163934	-2.55277496466457	0.01178330435249	0.116287030974373	-3.21340479250856	1.92873290472557	FALSE	60	62
TAP2	CD4mem	0.124422976881713	6.40483613442623	2.55184538764492	0.0118133238669934	0.116516820352899	-3.21560952723703	1.92762788951657	FALSE	60	62
IL18	CD4mem	0.136875278494617	5.82046736557377	2.55121145275463	0.0118338352999714	0.116652621475502	-3.21711265212781	1.92687447940676	FALSE	60	62
LARS1	CD4mem	-0.101058751612907	5.99622302622951	-2.55021130615043	0.0118662607137753	0.11686198026764	-3.21948341454695	1.92568611400378	FALSE	60	62
NOX5	CD4mem	0.127439812365587	4.98187648852459	2.55013974647174	0.0118685837763146	0.11686198026764	-3.21965300838236	1.92560110032311	FALSE	60	62
CD72	CD4mem	0.137056922043007	5.94051700491803	2.54921324657169	0.0118986978429024	0.117091850217413	-3.22184839003236	1.92450056386674	FALSE	60	62
IL2RG	CD4mem	-0.103707063440865	7.04974662295082	-2.54883206266922	0.0119111073538416	0.117147332132722	-3.22275141187665	1.92404786107749	FALSE	60	62
ORC3	CD4mem	0.102824337634403	5.70270372540984	2.5483614294136	0.0119264449081759	0.117231532336047	-3.22386616973204	1.92348899361835	FALSE	60	62
BST1	CD4mem	0.131359745698919	5.43256667459016	2.54805086905951	0.0119365755097448	0.117264483996925	-3.22460167131226	1.92312025030363	FALSE	60	62
LNPEP	CD4mem	0.119046788709672	6.19801246229508	2.54757730406375	0.0119520382357418	0.117349751122777	-3.22572306115976	1.92255802617584	FALSE	60	62
SPRR2E	CD4mem	0.138114938709674	5.75028609098361	2.54728255291067	0.0119616714391584	0.117377717468769	-3.22642092899061	1.92220813087561	FALSE	60	62
POGK	CD4mem	0.120721155376335	5.58599587131148	2.54646054634363	0.0119885734413892	0.117575011641743	-3.2283667668712	1.92123249191301	FALSE	60	62
POR	CD4mem	0.115607988172044	5.97884793278689	2.54570080420912	0.0120134859067604	0.11775258140904	-3.23016470734008	1.92033095675975	FALSE	60	62
LIFR	CD4mem	0.149120056989243	5.28783099262295	2.54429762081479	0.0120596192510193	0.118071574593264	-3.23348408188967	1.91866640362138	FALSE	60	62
HS6ST3	CD4mem	0.147747876881714	4.89971569672131	2.54429576167979	0.0120596804801328	0.118071574593264	-3.23348847876393	1.9186641986265	FALSE	60	62
MALL	CD4mem	0.125947280107519	5.78402223852459	2.54402501796429	0.012068600181051	0.118092071907343	-3.23412875946122	1.91834310015124	FALSE	60	62
PALM3	CD4mem	0.102430597849457	5.13778173934426	2.54279701978004	0.0121091310619558	0.118367488269725	-3.23703207171195	1.91688702023741	FALSE	60	62
CAMK1	CD4mem	0.140954890322574	5.18536143688525	2.54275769905792	0.0121104308807753	0.118367488269725	-3.23712501528981	1.91684040468403	FALSE	60	62
MARCKSL1	CD4mem	-0.11986954086022	7.03449004098361	-2.54205659405611	0.0121336281928262	0.118527254509256	-3.23878201955395	1.91600931714522	FALSE	60	62
PSMC2	CD4mem	0.128062520430102	5.80090623032787	2.54148584314721	0.0121525418938335	0.118645019618126	-3.24013063662596	1.91533287309404	FALSE	60	62
SAMD14	CD4mem	0.162435834946235	5.02447632459016	2.5412364591236	0.0121608143390638	0.118658820116077	-3.24071981544413	1.91503734191195	FALSE	60	62
CEMIP	CD4mem	0.17662287634408	5.06651385	2.5410145801882	0.0121681786395056	0.118663748852	-3.24124396841488	1.9147744230854	FALSE	60	62
SLC25A53	CD4mem	-0.139139887634411	5.19838231803279	-2.53946733905898	0.0122196437048059	0.118926524514852	-3.24489792050887	1.91294145688336	FALSE	60	62
STX4	CD4mem	-0.111458706451621	6.58996564918033	-2.53945066646665	0.0122201993367046	0.118926524514852	-3.24493728337473	1.9129217097952	FALSE	60	62
RAC3	CD4mem	-0.088005009139791	7.11943487377049	-2.53939879465413	0.0122219281648494	0.118926524514852	-3.24505974772606	1.91286027320179	FALSE	60	62
SOCS7	CD4mem	0.137027439247306	4.76980807131148	2.53925059388318	0.0122268687341509	0.118926524514852	-3.24540962296511	1.91268475028971	FALSE	60	62
VEGFB	CD4mem	0.103756448924727	5.8190510795082	2.53917179548541	0.0122294963648509	0.118926524514852	-3.24559564420096	1.91259142771186	FALSE	60	62
GEN1	CD4mem	0.134503876344082	5.13560968770492	2.53838176541332	0.0122558688729947	0.119116028934162	-3.24746039740526	1.91165589425516	FALSE	60	62
FGR	CD4mem	0.178177355913973	5.5504883352459	2.53663403244084	0.0123143921586068	0.119569635435594	-3.25158380126806	1.90958702017713	FALSE	60	62
MAPRE1	CD4mem	0.0794178005376232	6.85035555081967	2.53657528703509	0.0123163636038282	0.119569635435594	-3.25172235379145	1.90951749833288	FALSE	60	62
TENM1	CD4mem	-0.151399779032267	5.14514452131148	-2.53590741157047	0.0123387968112168	0.119720238269237	-3.25329735026516	1.90872718744423	FALSE	60	62
ABT1	CD4mem	0.146353287634405	5.1753804557377	2.53555880067314	0.01235052079909	0.119765051574406	-3.25411930157254	1.90831472860657	FALSE	60	62
H2AB1	CD4mem	-0.138328961827966	5.74979775819672	-2.53535851299588	0.0123572611017523	0.119765051574406	-3.25459149149428	1.90807777683673	FALSE	60	62
ZNF33A	CD4mem	0.148722186021496	5.14374978934426	2.53419247340586	0.012396567410385	0.120048607485007	-3.2573398260156	1.90669855363641	FALSE	60	62
TANGO2	CD4mem	0.121009152150529	5.76117271229508	2.53407905510856	0.0124003966228733	0.120048607485007	-3.25760708970281	1.90656442384014	FALSE	60	62
IFI30	CD4mem	0.221313195161279	8.34544695983607	2.53361889950054	0.0124159431987697	0.120064741728501	-3.25869130854921	1.90602028291879	FALSE	60	62
C1QTNF9B	CD4mem	0.136195323118275	5.4728072	2.53361888990168	0.0124159435232537	0.120064741728501	-3.25869133116419	1.90602027156874	FALSE	60	62
EMD	CD4mem	-0.13235276505377	5.88169582459016	-2.53332877953602	0.0124257540075583	0.120092482866346	-3.25937479750317	1.90567724835831	FALSE	60	62
COX16	CD4mem	-0.0986057983871023	6.37765079344262	-2.53241995876497	0.0124565319854428	0.120322726604221	-3.26151541398978	1.90460285247842	FALSE	60	62
FOXJ3	CD4mem	0.132286597849452	5.63867126803279	2.53141242579243	0.0124907326958861	0.120530822597639	-3.26388772031428	1.90341208552921	FALSE	60	62
EIF3J	CD4mem	-0.105249047849468	6.69228813770492	-2.5313748587663	0.0124920095328073	0.120530822597639	-3.26397615791722	1.90336769302621	FALSE	60	62
KDM5D	CD4mem	0.274172802688168	5.58826961393443	2.5299433275144	0.0125407518981154	0.120933672150165	-3.26734527873326	1.90167642399868	FALSE	60	62
NRIP3	CD4mem	0.128913406451608	5.3155645295082	2.5293480881425	0.0125610693305953	0.121062116668133	-3.26874567040878	1.90097338730194	FALSE	60	62
ARHGAP29	CD4mem	0.12389073010752	5.2493836704918	2.52810783717403	0.0126034977598453	0.121338242371649	-3.27166258960105	1.89950891147024	FALSE	60	62
PLA1A	CD4mem	0.141152999462362	5.39980454180328	2.52810056516101	0.0126037469099338	0.121338242371649	-3.27167968866011	1.89950032627896	FALSE	60	62
FAM163A	CD4mem	-0.108505504838714	5.33020559180328	-2.52718566660127	0.0126351278951772	0.121459144801033	-3.27383058061494	1.89842035771014	FALSE	60	62
MFSD1	CD4mem	0.131863592473111	5.77497337131148	2.52714385568615	0.0126365636773093	0.121459144801033	-3.27392885960889	1.89837100982569	FALSE	60	62
SUMO1	CD4mem	0.11179306666666	6.64275854672131	2.52712044483254	0.0126373676671595	0.121459144801033	-3.2739838875407	1.89834337911396	FALSE	60	62
USP17L7	CD4mem	0.160658118279557	5.97491163770492	2.52635198589438	0.0126637839811156	0.121642938140133	-3.27578991699108	1.89743650627975	FALSE	60	62
ZNF793	CD4mem	0.125778354301072	5.16492198606557	2.52613399926536	0.01267128641554	0.121642938140133	-3.27630213759278	1.89717929239279	FALSE	60	62
CYTH4	CD4mem	0.114215132258062	5.6959612942623	2.52595108530041	0.0126775848246624	0.121642938140133	-3.27673191418871	1.89696347494222	FALSE	60	62
NUDT4B	CD4mem	0.121038122043007	6.18761675655738	2.52522877133786	0.0127024841689018	0.121752284534485	-3.27842879464285	1.89611133767827	FALSE	60	62
ESF1	CD4mem	0.124745488172033	5.2989665352459	2.52495434394279	0.012711955595356	0.121752284534485	-3.27907337175384	1.89578763284957	FALSE	60	62
PML	CD4mem	0.13227899677419	5.67955414754098	2.52482817499683	0.0127163122366277	0.121752284534485	-3.27936969696967	1.89563881694949	FALSE	60	62
MAGEC3	CD4mem	-0.145048469354843	5.25538785655738	-2.5248044479726	0.0127171316851915	0.121752284534485	-3.27942542166495	1.89561083159362	FALSE	60	62
SHISA4	CD4mem	-0.123566033333342	5.52395881967213	-2.52401367134399	0.0127444693919075	0.121936964059614	-3.28128234784273	1.89467824140018	FALSE	60	62
UBXN2A	CD4mem	0.120467244086017	5.45614480819672	2.5238389020303	0.0127505183805689	0.121936964059614	-3.28169267528894	1.89447215834813	FALSE	60	62
PDZD9	CD4mem	-0.123925129032263	5.3954579942623	-2.52327987839334	0.012769884154214	0.12205469384967	-3.28300499068214	1.89381304254973	FALSE	60	62
CDH7	CD4mem	0.149178623118273	5.1179130295082	2.52291977716391	0.012782372761803	0.122106597890222	-3.28385019328623	1.89338852163071	FALSE	60	62
CRYGD	CD4mem	0.125499260752684	5.1614389704918	2.52157802053046	0.0128290022529614	0.122445683781354	-3.2869984992424	1.89180711859646	FALSE	60	62
TOX2	CD4mem	-0.163634251612912	5.98457484016393	-2.52149120504955	0.0128320245488783	0.122445683781354	-3.28720215122291	1.89170481821264	FALSE	60	62
FMO1	CD4mem	0.127166117741934	4.98071559590164	2.52104388725718	0.012847607062256	0.122526792820854	-3.28825136951816	1.89117775454543	FALSE	60	62
APOO	CD4mem	-0.106441548924733	5.8188442795082	-2.52020317431166	0.0128769394790144	0.122723364233312	-3.29022286889154	1.89018734546362	FALSE	60	62
ARPC2	CD4mem	-0.106929081720438	7.42726517540984	-2.52004667532492	0.0128824063264564	0.122723364233312	-3.29058979819631	1.89000300679827	FALSE	60	62
MDH1	CD4mem	-0.133806264516134	6.47073610491803	-2.51965309044176	0.0128961642728695	0.122786814485769	-3.29151251030645	1.88953944340915	FALSE	60	62
FAM20A	CD4mem	0.129417848387089	5.42944937377049	2.51943962708515	0.0129036314812217	0.122790332577082	-3.2920128945465	1.88928804859161	FALSE	60	62
PLEKHA4	CD4mem	0.107977033333328	6.54578555901639	2.5190372950129	0.0129177160615895	0.122856782773776	-3.29295590548108	1.8888142657164	FALSE	60	62
RPL6	CD4mem	0.0999144075268763	9.00371630901639	2.5182017109181	0.012947011588818	0.123067747520083	-3.29491396231824	1.88783046326292	FALSE	60	62
CDC26	CD4mem	0.102090581720419	6.12946853442623	2.51750743400669	0.0129713980751757	0.123231843328138	-3.29654043961436	1.8870132125349	FALSE	60	62
SRMS	CD4mem	0.115528622043003	5.39958126639344	2.51611285599856	0.013020506809508	0.123630498246152	-3.29980627571914	1.88537211098373	FALSE	60	62
GSTA2	CD4mem	0.124875909139782	5.6648462057377	2.51582234001975	0.0130307579523715	0.123659963014825	-3.30048640187341	1.88503032220308	FALSE	60	62
CDC42	CD4mem	0.105668719892464	7.41175941967213	2.51523503931094	0.0130515034811235	0.1237442014693	-3.30186111198967	1.8843394564525	FALSE	60	62
DPYSL2	CD4mem	-0.14507684462366	5.83931009344262	-2.5150865954924	0.0130567517126866	0.1237442014693	-3.30220853214108	1.88416485435662	FALSE	60	62
ATM	CD4mem	0.116972735483863	6.06122348934426	2.51496383961343	0.0130610931724244	0.1237442014693	-3.30249581777627	1.88402047245733	FALSE	60	62
HELLS	CD4mem	-0.126795255376351	5.43520796639344	-2.51425693889868	0.0130861189835492	0.123842828574263	-3.30414992984992	1.88318913526309	FALSE	60	62
RELL2	CD4mem	0.126311186559129	5.75827820245902	2.51408977067097	0.0130920433639747	0.123842828574263	-3.30454103330381	1.88299256487459	FALSE	60	62
UBE2V2	CD4mem	-0.0837200962365685	6.43880569508197	-2.51374297128495	0.0131043414545952	0.123842828574263	-3.30535232286777	1.88258479919824	FALSE	60	62
NUMA1	CD4mem	-0.0921527053763533	6.31600928606557	-2.5137169200313	0.0131052656928793	0.123842828574263	-3.30541326209285	1.88255416985041	FALSE	60	62
MMP24OS	CD4mem	0.107861216666658	5.8294695	2.51365970082005	0.0131072959028598	0.123842828574263	-3.30554710754819	1.8824868960748	FALSE	60	62
TMEM176A	CD4mem	0.181364731182788	4.91233610491803	2.5130873666252	0.0131276185216107	0.123929243511403	-3.30688574209283	1.88181405203164	FALSE	60	62
CALR	CD4mem	-0.18749355430109	10.2456293762295	-2.51299871300279	0.0131307689801388	0.123929243511403	-3.30709306959507	1.8817098394816	FALSE	60	62
RDH10	CD4mem	-0.201428530107532	5.2209207852459	-2.5124999800386	0.0131485049115611	0.124028972175577	-3.30825929466309	1.88112362706573	FALSE	60	62
PRIMPOL	CD4mem	0.125706601612897	5.62675971721311	2.51226852464475	0.0131567431967773	0.124038883739741	-3.30880045286928	1.88085160211375	FALSE	60	62
UBA7	CD4mem	0.122113492473107	6.30462254016393	2.51206768766144	0.0131638954072928	0.124038883739741	-3.30926998646377	1.88061557701699	FALSE	60	62
ZNF335	CD4mem	-0.119308278494626	5.92659224262295	-2.51186566627839	0.0131710933029206	0.124039147599633	-3.30974225462708	1.88037817373083	FALSE	60	62
DEPP1	CD4mem	0.174389797849458	5.64879815983607	2.51126922830492	0.0131923645460895	0.124171875216185	-3.31113635445383	1.87967735628958	FALSE	60	62
KIR3DL1	CD4mem	0.0955890462365527	8.64192614344262	2.51057621695547	0.0132171185262755	0.124337221590302	-3.3127558046089	1.87886321539036	FALSE	60	62
ZEB2	CD4mem	0.148171410752682	5.89046315819672	2.51031827409303	0.0132263426988034	0.124356374287662	-3.31335846963624	1.87856022877622	FALSE	60	62
MDK	CD4mem	0.128214178494619	5.89432230819672	2.50976339375622	0.0132462050163203	0.124448699279929	-3.31465471702007	1.87790852750387	FALSE	60	62
PTPDC1	CD4mem	0.116244457526875	5.34413043114754	2.50964212760673	0.0132505493684179	0.124448699279929	-3.31493797031273	1.87776611548367	FALSE	60	62
DCLK2	CD4mem	0.108176937634409	5.09361005163934	2.50930125830703	0.0132627678109017	0.124495867134346	-3.31573410567709	1.8773658334301	FALSE	60	62
OR8B8	CD4mem	0.110714551612896	6.20000122786885	2.50877279818796	0.0132817303439697	0.124575707502084	-3.31696818436663	1.87674534139237	FALSE	60	62
KMT5C	CD4mem	0.109535347311825	5.37273676229508	2.50866294612414	0.0132856751642396	0.124575707502084	-3.31722468511021	1.87661637029752	FALSE	60	62
PMEL	CD4mem	-0.113325098924736	5.83003567704918	-2.50698893864893	0.0133459189621372	0.125072805008111	-3.32113217076166	1.87465151656029	FALSE	60	62
FLRT3	CD4mem	0.140866765591391	4.96263265491803	2.50613736017652	0.0133766589491976	0.125293015604287	-3.32311902398356	1.87365234554564	FALSE	60	62
MORF4L2	CD4mem	-0.14383059784947	5.29849700491803	-2.50548445386699	0.0134002701678824	0.125369949691433	-3.32464193119026	1.87288644557268	FALSE	60	62
C22orf39	CD4mem	-0.103459664516134	5.76119446229508	-2.50546154162355	0.0134010994251133	0.125369949691433	-3.32469536755819	1.87285957068941	FALSE	60	62
FTO	CD4mem	0.121923043548383	5.58699230901639	2.50530923140315	0.0134066131172919	0.125369949691433	-3.32505057704227	1.87268092313654	FALSE	60	62
KIF13A	CD4mem	0.116622149999995	5.0763886557377	2.50445255260586	0.0134376630168006	0.125592420416342	-3.32704811016045	1.87167625413623	FALSE	60	62
CDKN2C	CD4mem	0.126135865591391	5.4523381	2.5037348567721	0.01346372498834	0.125768057396481	-3.3287210959575	1.87083476789276	FALSE	60	62
MYOZ1	CD4mem	0.139346653225803	5.41977813770492	2.50311876000603	0.0134861335629684	0.125847203038943	-3.3301569012521	1.87011254350463	FALSE	60	62
FLVCR1	CD4mem	-0.106911168817206	5.76097182213115	-2.50310192091865	0.0134867464990867	0.125847203038943	-3.33019614000853	1.87009280554759	FALSE	60	62
HES7	CD4mem	0.0986822403225762	7.65843740901639	2.50134353284866	0.0135508882690981	0.126377556364096	-3.33429224717854	1.86803223558487	FALSE	60	62
OXSR1	CD4mem	-0.112754530107531	6.21531949918033	-2.50079895212397	0.0135708084513455	0.126495143431184	-3.33556029902981	1.86739427942207	FALSE	60	62
POFUT2	CD4mem	-0.10824819086022	6.01827710901639	-2.50008614197123	0.0135969218068763	0.126637408452464	-3.33721969220895	1.86655939998269	FALSE	60	62
CCDC120	CD4mem	-0.123803592473124	5.51350281311475	-2.49995043545269	0.0136018984127303	0.126637408452464	-3.33753556272577	1.86640047305368	FALSE	60	62
MASP1	CD4mem	0.115758254301074	5.12058711803279	2.49978325810868	0.0136080313475798	0.126637408452464	-3.33792466329718	1.86620469894977	FALSE	60	62
CDK1	CD4mem	-0.112665771505382	5.66749375901639	-2.49882087041997	0.0136433847888377	0.126898148842416	-3.34016413319795	1.86507787214626	FALSE	60	62
H2AC17	CD4mem	-0.160992019892479	6.8359177	-2.49735681721334	0.0136973242899495	0.127283804573311	-3.34356947080319	1.86336426201169	FALSE	60	62
MGAT5	CD4mem	0.161047595698917	5.43416640655738	2.49716233667604	0.0137045037640038	0.127283804573311	-3.34402168923456	1.86313668551351	FALSE	60	62
TFF3	CD4mem	0.122654996774187	4.77715028278689	2.49709688648751	0.0137069206890218	0.127283804573311	-3.34417387094058	1.86306010013189	FALSE	60	62
LGALS16	CD4mem	0.125637762903222	5.08586965081967	2.49634739390264	0.0137346248733177	0.127472645015234	-3.345916297152	1.86218319774127	FALSE	60	62
RALB	CD4mem	-0.116565317741943	5.75354086229508	-2.49604032429804	0.0137459897999969	0.127509717715789	-3.34663003751092	1.86182398268847	FALSE	60	62
PRPF31	CD4mem	-0.10748772258065	5.43968970819672	-2.49570191010981	0.0137585245433084	0.12755759624825	-3.34741654141998	1.86142813710754	FALSE	60	62
LILRA4	CD4mem	0.137710004301073	5.21397061065574	2.49534533218452	0.013771743105462	0.127568859247005	-3.34824515442577	1.86101108710887	FALSE	60	62
CFHR2	CD4mem	0.14841360967742	5.02033864016393	2.49527134623985	0.0137744872296766	0.127568859247005	-3.34841706888991	1.86092455926143	FALSE	60	62
PRSS53	CD4mem	-0.115688512903234	6.03641057295082	-2.49434638154379	0.0138088352128466	0.127737476624468	-3.35056593436336	1.85984295299035	FALSE	60	62
CHD3	CD4mem	-0.108899630107528	5.81432015163934	-2.49419877233069	0.0138143236572375	0.127737476624468	-3.35090879100071	1.85967037307972	FALSE	60	62
MAN1B1	CD4mem	0.122851507526881	5.1794139	2.49418475336635	0.013814845015282	0.127737476624468	-3.35094135233708	1.8596539829433	FALSE	60	62
RAPGEF5	CD4mem	0.130149304301069	4.92917318360656	2.49359233803119	0.0138368926964782	0.127872993402282	-3.35231718154398	1.85896142695198	FALSE	60	62
UNC5B	CD4mem	0.126203970967739	4.9379172057377	2.49324016209452	0.0138500143668279	0.127925920206152	-3.35313493623411	1.85854977609911	FALSE	60	62
CCNE2	CD4mem	0.128843762903216	5.23151287213115	2.49289111852611	0.013863030287331	0.127977814285393	-3.35394531381231	1.85814182793336	FALSE	60	62
IFI27L2	CD4mem	0.116253637096766	5.79172703278689	2.49238458423253	0.0138819384955393	0.128030860925413	-3.35512115533242	1.85754988408775	FALSE	60	62
STX10	CD4mem	-0.11393080376345	6.2168636442623	-2.49234069902674	0.0138835777512182	0.128030860925413	-3.35522301785514	1.85749860323345	FALSE	60	62
PMPCB	CD4mem	-0.101723330645165	5.80843471311475	-2.49165948688187	0.0139090454141425	0.128141009334089	-3.3568039788648	1.85670267486749	FALSE	60	62
TRAPPC1	CD4mem	-0.100799713978502	6.85278475081967	-2.49162499156389	0.0139103361577699	0.128141009334089	-3.35688402532921	1.85666237470238	FALSE	60	62
TSTD3	CD4mem	0.125755161290317	4.97734313934426	2.49135020270072	0.0139206220084443	0.12816751503251	-3.35752163748919	1.85634135892087	FALSE	60	62
SCN3B	CD4mem	0.131241259677412	5.45373892213115	2.49076005175591	0.0139427353871519	0.128191255451649	-3.35889079034892	1.85565201483151	FALSE	60	62
SMARCAL1	CD4mem	-0.11575891451614	5.32215550081967	-2.49072173653865	0.0139441721689827	0.128191255451649	-3.35897967161793	1.85560726362199	FALSE	60	62
CGNL1	CD4mem	0.10912044946236	5.25322132868852	2.49068819056917	0.0139454302173412	0.128191255451649	-3.35905748845923	1.85556808318099	FALSE	60	62
ADCYAP1	CD4mem	0.128184768817198	5.07281525409836	2.4899877634137	0.0139717209394345	0.128296766973002	-3.3606820567212	1.85475009721662	FALSE	60	62
PLA2G2D	CD4mem	0.247469155376336	6.29394840327869	2.48998724530079	0.0139717404033027	0.128296766973002	-3.36068325827649	1.85474949220563	FALSE	60	62
KDM4A	CD4mem	0.114471488709674	5.5485662147541	2.48974273818015	0.0139809284655028	0.12831303047915	-3.36125026916253	1.85446398638325	FALSE	60	62
DEGS2	CD4mem	-0.0973493430107615	6.92902043360656	-2.48939034438266	0.0139941801674103	0.128366551906786	-3.36206737957083	1.85405253908413	FALSE	60	62
RRM2	CD4mem	-0.113924233333342	5.90861628852459	-2.48888185056202	0.0140133217371694	0.128474014866471	-3.36324626009505	1.85345890674634	FALSE	60	62
C21orf58	CD4mem	-0.127881508602155	5.19885299672131	-2.48783824739372	0.0140526799779262	0.12876661208587	-3.36566503912971	1.85224084382761	FALSE	60	62
DMPK	CD4mem	-0.123854911827966	5.36443804344262	-2.48701693246207	0.0140837242107112	0.128982757461781	-3.36756796691274	1.85128248792868	FALSE	60	62
LPL	CD4mem	-0.13261265537635	4.9290088	-2.48627325195535	0.0141118867720531	0.12910480443033	-3.36929052768996	1.8504149167977	FALSE	60	62
TOMM6	CD4mem	0.0870329602150477	6.88504635163934	2.48624411306097	0.0141129912598578	0.12910480443033	-3.36935801152603	1.85038092742431	FALSE	60	62
HOXC10	CD4mem	-0.103240388709684	5.93293302704918	-2.48607405483183	0.0141194387272938	0.12910480443033	-3.36975184125868	1.85018256691622	FALSE	60	62
COPE	CD4mem	-0.123712235483877	6.10656425245902	-2.48575391401135	0.0141315834502096	0.129142726160832	-3.37049317353272	1.84980917253507	FALSE	60	62
KCNK4	CD4mem	-0.125800363978503	7.91365119918033	-2.48557128389935	0.0141385158004981	0.129142726160832	-3.37091604096675	1.84959617848008	FALSE	60	62
OR5A2	CD4mem	0.0966883284946185	5.60219514180328	2.48505837299874	0.0141580013148035	0.129252465829077	-3.37210349946674	1.84899805167577	FALSE	60	62
PDCL3	CD4mem	-0.185815230107537	7.79886680737705	-2.48398075940062	0.014199017973559	0.129558550075195	-3.37459759441985	1.84774169106852	FALSE	60	62
SLCO1B3	CD4mem	0.141684627956981	4.91058185327869	2.48332865565109	0.0142238901138709	0.129670191203128	-3.3761063847606	1.84698161148662	FALSE	60	62
COX4I1	CD4mem	-0.106589416129041	6.76334754180328	-2.48326699101463	0.0142262440984704	0.129670191203128	-3.37624904124769	1.84690974380988	FALSE	60	62
NFKBID	CD4mem	-0.0983359682795797	5.89442185	-2.48262535340094	0.0142507585861565	0.129696168285769	-3.37773323001472	1.84616201698788	FALSE	60	62
LBH	CD4mem	-0.127785829032261	6.29085633934426	-2.48256616266477	0.01425302193194	0.129696168285769	-3.37787012805484	1.84609304658686	FALSE	60	62
RNASEH2A	CD4mem	-0.125077152688176	5.12873761557377	-2.48243559127816	0.0142580158773332	0.129696168285769	-3.37817210680619	1.8459409060044	FALSE	60	62
DUSP8	CD4mem	0.0998334026881658	6.03690392540984	2.48240773163685	0.0142590816230943	0.129696168285769	-3.37823653727112	1.84590844495164	FALSE	60	62
UQCR10	CD4mem	-0.103395860752694	5.90694835409836	-2.4819448645121	0.0142767985917794	0.129789078107086	-3.37930690491992	1.84536916719558	FALSE	60	62
GPX1	CD4mem	0.117718352688169	7.64332570245902	2.48140471439984	0.0142974985100257	0.129892148634911	-3.38055575746773	1.84473994004009	FALSE	60	62
HIC2	CD4mem	0.11991381397849	5.68805792622951	2.48125729130972	0.0143031527832084	0.129892148634911	-3.3808965635919	1.84456822229497	FALSE	60	62
ZNF451	CD4mem	-0.147130713440866	5.5796744295082	-2.48002472517225	0.0143505047804743	0.130253794702101	-3.38374523312413	1.84313282230846	FALSE	60	62
TEX13B	CD4mem	-0.116370198387101	5.38963310327869	-2.47918063407457	0.0143830131684097	0.130480402628992	-3.38569532690702	1.84215012192733	FALSE	60	62
NCK1	CD4mem	0.120787175268813	6.06346728688525	2.47850777120295	0.0144089740797989	0.130647406488743	-3.38724940084934	1.84136693988993	FALSE	60	62
DGAT2	CD4mem	-0.108186070967746	5.51189480655738	-2.47804192411737	0.0144269722172046	0.130742074048004	-3.38832511675562	1.84082480454994	FALSE	60	62
NBL1	CD4mem	-0.143354517741942	7.03344224590164	-2.47746271092656	0.0144493782395587	0.130825072883433	-3.38966235626474	1.84015084030801	FALSE	60	62
ATP5PD	CD4mem	0.0801522919354793	6.84224101803279	2.47741422740409	0.0144512551607075	0.130825072883433	-3.38977427809076	1.84009443071395	FALSE	60	62
SNX5	CD4mem	0.0927230204301033	6.53868164836066	2.47603213513585	0.01450485098196	0.13124159099786	-3.39296393058595	1.83848672863622	FALSE	60	62
TBC1D25	CD4mem	-0.103951268279576	6.80816062704918	-2.47462718482388	0.0145595147539368	0.131667331543704	-3.39620467312968	1.83685309914382	FALSE	60	62
ZFP92	CD4mem	-0.144770301075273	5.24521325901639	-2.47297241900527	0.0146241337881445	0.132118104566612	-3.40001950474081	1.83492984847108	FALSE	60	62
RPL18A	CD4mem	-0.115237750537649	9.04359473032787	-2.47295963198524	0.0146246341182116	0.132118104566612	-3.4000489743735	1.83491499036916	FALSE	60	62
TMEM170A	CD4mem	0.125565980645158	5.81324428032787	2.47226612902163	0.01465179233842	0.132179887468391	-3.40164704937209	1.83410924527076	FALSE	60	62
JOSD2	CD4mem	-0.176136986559143	9.24254900573771	-2.47210410854241	0.0146581436840176	0.132179887468391	-3.40202034271742	1.83392102552257	FALSE	60	62
FCRL1	CD4mem	0.172313637096765	5.56481097459016	2.47208667273999	0.0146588273290481	0.132179887468391	-3.40206051327905	1.83390077081997	FALSE	60	62
CENATAC	CD4mem	-0.105581118279576	5.23374851147541	-2.47195736453804	0.0146638982956873	0.132179887468391	-3.40235841998956	1.83375056016906	FALSE	60	62
WNT5A	CD4mem	-0.175888870967746	4.68971869754098	-2.47181009928552	0.0146696753722145	0.132179887468391	-3.40269767974923	1.83357949662814	FALSE	60	62
CHMP2A	CD4mem	0.136937691935479	5.09929341393443	2.47130804729239	0.014689385643613	0.132288584921658	-3.40385413478624	1.83299636739342	FALSE	60	62
CXCL13	CD4mem	-0.438607690322593	8.01423324016393	-2.47063486683298	0.0147158513546911	0.132393629126644	-3.40540444071123	1.83221460764191	FALSE	60	62
AGBL5	CD4mem	-0.10774718817205	7.05773458442623	-2.47047440532456	0.0147221660761456	0.132393629126644	-3.4057739198949	1.83202828743669	FALSE	60	62
TMEM192	CD4mem	0.138642851612893	4.97445095737705	2.47042760636688	0.0147240082335066	0.132393629126644	-3.40588167520353	1.83197394837251	FALSE	60	62
S1PR5	CD4mem	0.120064534946232	5.39354748032787	2.46959824467901	0.0147566886649792	0.132618552677475	-3.40779098428183	1.83101108532234	FALSE	60	62
EMC6	CD4mem	-0.10620052741936	5.73486190983607	-2.46912999932722	0.0147751680842451	0.132715684245815	-3.40886869377977	1.83046756982776	FALSE	60	62
SBSPON	CD4mem	0.131424795161284	5.60650785	2.46825356867507	0.0148098120574556	0.132896532141324	-3.41088537824213	1.82945045281761	FALSE	60	62
PCNX2	CD4mem	-0.139738977419365	5.66441909016393	-2.46823199996895	0.0148106655473105	0.132896532141324	-3.41093500003486	1.82942542513646	FALSE	60	62
ATP5PO	CD4mem	-0.102790437634415	6.67593869672131	-2.46803288935531	0.0148185465730817	0.132898318151536	-3.4113930628763	1.82919439057024	FALSE	60	62
SIK1	CD4mem	0.13817703333333	5.72718736803279	2.46780045320802	0.0148277513877363	0.132911968397844	-3.41192774996124	1.82892470426099	FALSE	60	62
TBC1D3C	CD4mem	0.131416743548376	7.98895644180328	2.46747204137048	0.0148407656642768	0.132959733812526	-3.41268313751085	1.82854369237286	FALSE	60	62
CTTNBP2NL	CD4mem	0.114649713440855	5.57835145819672	2.46636843329542	0.0148845739357579	0.133283193110048	-3.41522089983855	1.82726359232378	FALSE	60	62
ATP5F1B	CD4mem	-0.12013391827958	6.74902109672131	-2.46571134631629	0.014910712006128	0.133448172636324	-3.41673138881664	1.8265016179186	FALSE	60	62
DCANP1	CD4mem	0.143098718279562	5.28880546721311	2.46528609490928	0.0149276497409835	0.133505268336075	-3.41770874647636	1.82600856366608	FALSE	60	62
CCKBR	CD4mem	0.118457805913976	5.5546628647541	2.46467350282008	0.0149520793670674	0.133505268336075	-3.41911639996431	1.82529840634646	FALSE	60	62
CTSC	CD4mem	0.235673272043002	6.94814139918033	2.46460195939409	0.0149549347759477	0.133505268336075	-3.41928077623847	1.82521547674886	FALSE	60	62
WIPF1	CD4mem	-0.114976092473126	7.17290970655738	-2.46455959261845	0.0149566259284957	0.133505268336075	-3.41937811496431	1.82516636809635	FALSE	60	62
CASK	CD4mem	-0.144502306451614	5.31157654836066	-2.46435213640032	0.014964909407634	0.133505268336075	-3.41985472877414	1.82492590788385	FALSE	60	62
LMO1	CD4mem	-0.0914742010752789	7.80012845573771	-2.46425431665992	0.0149688166503998	0.133505268336075	-3.42007944898506	1.82481253115427	FALSE	60	62
HTATIP2	CD4mem	-0.0977161112903264	6.10904145737705	-2.46419688669476	0.0149711110157217	0.133505268336075	-3.42021137841974	1.8247459691898	FALSE	60	62
SLC38A10	CD4mem	-0.0896920188172121	6.48545435655738	-2.46351937043012	0.0149982018932257	0.133677945776818	-3.42176757261439	1.82396080458824	FALSE	60	62
TNFAIP2	CD4mem	0.124946311290314	7.0921912942623	2.46308855166224	0.0150154511278288	0.133762772662945	-3.42275692170819	1.82346161522101	FALSE	60	62
RALGAPA2	CD4mem	0.109006598924727	5.7217408704918	2.46209184036049	0.0150554254479899	0.133991266538067	-3.42504520351404	1.8223069673446	FALSE	60	62
AFF1	CD4mem	0.135297873118269	6.07204033114754	2.4620585305329	0.0150567630140443	0.133991266538067	-3.42512166269439	1.82226838512347	FALSE	60	62
NFYC	CD4mem	0.0926762758064479	6.4151586704918	2.46186998687411	0.0150643360356382	0.133991266538067	-3.42555442689882	1.82205000520623	FALSE	60	62
SPATA9	CD4mem	0.123811524193545	5.24000448934426	2.46143695577061	0.0150817419517222	0.134054583878631	-3.42654824858661	1.8215484942534	FALSE	60	62
VPS13B	CD4mem	-0.0968660306451694	6.35139929918033	-2.46130741722355	0.015086952301254	0.134054583878631	-3.42684551313566	1.821398482718	FALSE	60	62
HLA-F	CD4mem	0.138227846236556	7.03914999508197	2.46087981224737	0.0151041629734245	0.13413861367569	-3.42782667802491	1.82090333699747	FALSE	60	62
PI4K2A	CD4mem	0.1149803376344	5.25070463606557	2.46044509778715	0.0151216777124778	0.134225256247237	-3.42882399659734	1.82040002227063	FALSE	60	62
LRP1	CD4mem	0.116353609139786	5.88678196065574	2.45967021863577	0.0151529426085103	0.134322488343312	-3.43060131968848	1.81950302164718	FALSE	60	62
HOOK2	CD4mem	0.128015775806449	4.90225915245902	2.45959609333729	0.015155936436798	0.134322488343312	-3.43077131246712	1.81941722480149	FALSE	60	62
FDCSP	CD4mem	0.388061738172034	6.92242708032787	2.45942287260502	0.0151629346592462	0.134322488343312	-3.43116854422367	1.81921673650252	FALSE	60	62
LIMS3	CD4mem	-0.0996198295699005	7.02279345409836	-2.45909673535126	0.0151761186093853	0.134322488343312	-3.43191637660549	1.81883928786529	FALSE	60	62
SYK	CD4mem	0.111608703225795	5.81320687295082	2.45902645278636	0.0151789610863164	0.134322488343312	-3.43207752260019	1.81875795241422	FALSE	60	62
ULBP3	CD4mem	-0.136975151612911	4.90917817295082	-2.45898687610647	0.0151805619166133	0.134322488343312	-3.4321682633615	1.81871215250063	FALSE	60	62
ZC3HAV1	CD4mem	-0.133466354301085	5.74687008032787	-2.45882819430218	0.0151869819190473	0.134322488343312	-3.43253207301039	1.81852852410529	FALSE	60	62
STAU1	CD4mem	0.151678649462358	5.28497079098361	2.4577630591997	0.0152301381159436	0.134635354831796	-3.43497355282737	1.81729615820564	FALSE	60	62
SNX6	CD4mem	0.112415039247305	6.03149491229508	2.4575317953609	0.0152395226700412	0.134649510823143	-3.4355035232698	1.8170286356876	FALSE	60	62
CORO1C	CD4mem	0.123372220430101	6.04153377540984	2.45729005281007	0.0152493379463751	0.134667456085906	-3.43605745835599	1.81674901090588	FALSE	60	62
DNAJC14	CD4mem	-0.135041984408611	6.54470487704918	-2.45672459229788	0.0152723188583237	0.134801589922959	-3.43735297486141	1.81609501723848	FALSE	60	62
RABGGTA	CD4mem	0.123166245698918	5.48448668442623	2.45566068941338	0.0153156405681093	0.13511503407868	-3.4397897261159	1.8148648343535	FALSE	60	62
LDHAL6A	CD4mem	-0.0978064516129091	6.34779356803279	-2.45510579088444	0.0153382791893532	0.135206711675699	-3.4410602772009	1.81422336140978	FALSE	60	62
WDR33	CD4mem	-0.0992579064516175	5.87416544262295	-2.45502290518871	0.0153416632959189	0.135206711675699	-3.44125003806765	1.81412755296332	FALSE	60	62
ZNF296	CD4mem	0.128733088172038	5.3718255	2.45391224043554	0.0153870743290029	0.135536311403687	-3.44379226126475	1.8128439483009	FALSE	60	62
RILPL2	CD4mem	0.116378580107519	5.8678860204918	2.45366014215382	0.0153973983500424	0.135536311403687	-3.44436914792447	1.812552654337	FALSE	60	62
FXR2	CD4mem	-0.0954232043010856	5.75861937622951	-2.45353401683971	0.0154025657930433	0.135536311403687	-3.44465774525783	1.81240692741398	FALSE	60	62
THAP3	CD4mem	-0.107665292473124	5.75036023196721	-2.45333660036283	0.0154106571833982	0.135538571058865	-3.44510944236411	1.8121788405134	FALSE	60	62
SARNP	CD4mem	0.104466548387091	6.31363529262295	2.45253155022973	0.0154436924639769	0.135760101436383	-3.4469510869706	1.8112488552303	FALSE	60	62
GSKIP	CD4mem	0.111223537096768	5.31103526311475	2.4519845656317	0.0154661739456815	0.13588867915708	-3.44820206218614	1.81061710968721	FALSE	60	62
BCL2L13	CD4mem	0.125403281720421	5.58160154672131	2.45115734349811	0.0155002287207707	0.136118759832149	-3.45009346762317	1.80966189334998	FALSE	60	62
ZNF565	CD4mem	0.0968584639784877	5.2113780795082	2.4501576569242	0.0155414724623608	0.136411706544313	-3.45237842741602	1.80850783675881	FALSE	60	62
CA2	CD4mem	0.144080145698919	5.14793915901639	2.44899322681834	0.0155896360389346	0.136732941870511	-3.45503886443568	1.80716402388283	FALSE	60	62
PRDX1	CD4mem	0.143949508602144	7.24940694836066	2.44889081729384	0.015593878283845	0.136732941870511	-3.45527278981242	1.80704585993584	FALSE	60	62
EIF3M	CD4mem	-0.084644293010756	6.57619081885246	-2.44855691777425	0.0156077169772534	0.136784956284946	-3.45603542607011	1.80666061882699	FALSE	60	62
MYD88	CD4mem	0.125596825268811	5.81986908852459	2.44628882316835	0.0157020091737855	0.137447796645198	-3.46121330659097	1.80404477324298	FALSE	60	62
CCDC144A	CD4mem	0.126840842473111	6.01338891639344	2.44625365826863	0.0157034750746506	0.137447796645198	-3.46129355077123	1.80400423047331	FALSE	60	62
CYTH2	CD4mem	-0.120230213440867	6.01918218360656	-2.44583390148478	0.0157209826567426	0.137447796645198	-3.46225132907994	1.80352031140965	FALSE	60	62
INO80C	CD4mem	0.133034930645153	4.86958393442623	2.44564659352932	0.0157288006598571	0.137447796645198	-3.46267866978853	1.80330439159565	FALSE	60	62
KIF20A	CD4mem	0.102752703225803	5.20374271311475	2.44541096274282	0.0157386405086966	0.137447796645198	-3.46321621595858	1.80303278437025	FALSE	60	62
POLR2E	CD4mem	-0.0942919026881812	7.35569100245902	-2.44526262583824	0.0157448378068452	0.137447796645198	-3.4635545937143	1.80286180882578	FALSE	60	62
NPRL3	CD4mem	-0.114584309677426	5.7033867704918	-2.44523900079998	0.0157458250265708	0.137447796645198	-3.46360848408418	1.80283457890803	FALSE	60	62
CHRM2	CD4mem	0.147680044086016	4.96634515245902	2.44514214451677	0.0157498729365608	0.137447796645198	-3.46382941508981	1.80272294556791	FALSE	60	62
DRD1	CD4mem	0.112220409677414	5.1145751557377	2.44472167091537	0.0157674565001353	0.137447796645198	-3.46478843060605	1.80223835848129	FALSE	60	62
OTX1	CD4mem	-0.115303850000009	6.00278168852459	-2.44468850700516	0.0157688441066083	0.137447796645198	-3.46486406438889	1.80220014031219	FALSE	60	62
DLL3	CD4mem	-0.119142793548392	5.76148002704918	-2.44464309650274	0.0157707442971513	0.137447796645198	-3.46496762629199	1.80214780974542	FALSE	60	62
JPH4	CD4mem	-0.120772131720437	6.36983276803279	-2.4434390747339	0.0158212005964255	0.137818111942679	-3.46771284312409	1.80076056302429	FALSE	60	62
KLHL31	CD4mem	0.11113989086021	5.27356803852459	2.44319814454112	0.0158313143467999	0.137836808354121	-3.46826202505088	1.80048302766027	FALSE	60	62
VSIG2	CD4mem	0.135983250537627	5.54295182459016	2.44265103394642	0.0158543022667435	0.137910152066502	-3.46950893801316	1.79985286611692	FALSE	60	62
SESN1	CD4mem	0.132414151612898	5.49152511229508	2.4425401789771	0.0158589636688573	0.137910152066502	-3.4697615551108	1.79972519580793	FALSE	60	62
GPR143	CD4mem	-0.140309180107533	4.92011693196721	-2.44219373461192	0.015873539355562	0.137910152066502	-3.47055096748585	1.79932622691814	FALSE	60	62
LY6E	CD4mem	0.1293981032258	6.30291385819672	2.44180061787718	0.0158900930764347	0.137910152066502	-3.47144660417563	1.79887355889938	FALSE	60	62
UCHL1	CD4mem	-0.129734213978497	5.21068826885246	-2.44155367029302	0.01590049961905	0.137910152066502	-3.47200915675082	1.79858922924008	FALSE	60	62
ALOX5	CD4mem	-0.145776082795705	5.65101681065574	-2.44151766588209	0.0159020173758854	0.137910152066502	-3.47209117132809	1.79854777633124	FALSE	60	62
FGGY	CD4mem	-0.109227728494625	5.43077534016393	-2.44136866208121	0.0159082999629327	0.137910152066502	-3.47243057587198	1.79837622866052	FALSE	60	62
PRTG	CD4mem	0.132529784408591	4.9862102647541	2.44116551901495	0.0159168688294117	0.137910152066502	-3.47289326968055	1.79814236271987	FALSE	60	62
ABTB2	CD4mem	-0.109443083870969	5.51799701639344	-2.44114319182128	0.0159178108727462	0.137910152066502	-3.47294412161726	1.79811665966737	FALSE	60	62
RPL38	CD4mem	-0.156241558602163	8.51444008114754	-2.44110422449938	0.0159194551258269	0.137910152066502	-3.47303287173444	1.79807180091345	FALSE	60	62
NPY4R	CD4mem	0.121525513440853	5.54338424918033	2.43972557326479	0.0159777255195542	0.13833807150814	-3.47617198899533	1.79648504383375	FALSE	60	62
PBLD	CD4mem	0.10384558118279	5.13984298278689	2.43955745457628	0.0159848442164608	0.13833807150814	-3.47655467565668	1.79629159187657	FALSE	60	62
[truncated: 101,801 more rows]
